# Supplementary material for: The causal role of circulating inflammatory markers in osteoporosis: a bidirectional Mendelian randomized study
Source: Front Immunol. 2024 Jul 18;15:1412298. doi: 10.3389/fimmu.2024.1412298 (PMC11291241; doi:10.3389/fimmu.2024.1412298)
Supplement: Supplementary file 1 [file DataSheet_1.zip]

Archive with 4,411 entries (4,408 files):
- supplementary material/
- supplementary material/CIM-OSTEOPOROSIS /
- __MACOSX/supplementary material/._CIM-OSTEOPOROSIS 
- supplementary material/._CIM-OSTEOPOROSIS 
- supplementary material/OSTEOPOROSIS-CIM/
- __MACOSX/supplementary material/._OSTEOPOROSIS-CIM
- supplementary material/._OSTEOPOROSIS-CIM
- supplementary material/supplementary table 5.csv
- __MACOSX/supplementary material/._supplementary table 5.csv
- supplementary material/Supplementary figure 1.pdf
- __MACOSX/supplementary material/._Supplementary figure 1.pdf
- supplementary material/._Supplementary figure 1.pdf
- supplementary material/Supplementary table 1.csv
- __MACOSX/supplementary material/._Supplementary table 1.csv
- supplementary material/._Supplementary table 1.csv
- supplementary material/._supplementary table 4.csv
- supplementary material/._supplementary table 3.csv
- supplementary material/._supplementary table 5.csv
- supplementary material/supplementary table 4.csv
- __MACOSX/supplementary material/._supplementary table 4.csv
- supplementary material/supplementary table 3.csv
- __MACOSX/supplementary material/._supplementary table 3.csv
- supplementary material/Supplementary table 2.csv
- __MACOSX/supplementary material/._Supplementary table 2.csv
- supplementary material/._Supplementary table 2.csv
- supplementary material/CIM-OSTEOPOROSIS /-PRESSO.csv
- __MACOSX/supplementary material/CIM-OSTEOPOROSIS /._-PRESSO.csv
- supplementary material/CIM-OSTEOPOROSIS /._-PRESSO.csv
- supplementary material/CIM-OSTEOPOROSIS /dat.csv
- __MACOSX/supplementary material/CIM-OSTEOPOROSIS /._dat.csv
- supplementary material/CIM-OSTEOPOROSIS /._dat.csv
- supplementary material/CIM-OSTEOPOROSIS /GCST90274758.csv-dat.xlsx
- __MACOSX/supplementary material/CIM-OSTEOPOROSIS /._GCST90274758.csv-dat.xlsx
- supplementary material/CIM-OSTEOPOROSIS /._GCST90274758.csv-dat.xlsx
- supplementary material/CIM-OSTEOPOROSIS /GCST90274758.csv-MR-PRESSO.xlsx
- __MACOSX/supplementary material/CIM-OSTEOPOROSIS /._GCST90274758.csv-MR-PRESSO.xlsx
- supplementary material/CIM-OSTEOPOROSIS /._GCST90274758.csv-MR-PRESSO.xlsx
- supplementary material/CIM-OSTEOPOROSIS /GCST90274758.csv-res.xlsx
- __MACOSX/supplementary material/CIM-OSTEOPOROSIS /._GCST90274758.csv-res.xlsx
- supplementary material/CIM-OSTEOPOROSIS /._GCST90274758.csv-res.xlsx
- supplementary material/CIM-OSTEOPOROSIS /GCST90274758.csv.csv
- __MACOSX/supplementary material/CIM-OSTEOPOROSIS /._GCST90274758.csv.csv
- supplementary material/CIM-OSTEOPOROSIS /._GCST90274758.csv.csv
- supplementary material/CIM-OSTEOPOROSIS /GCST90274758.csv_forest.pdf
- __MACOSX/supplementary material/CIM-OSTEOPOROSIS /._GCST90274758.csv_forest.pdf
- supplementary material/CIM-OSTEOPOROSIS /._GCST90274758.csv_forest.pdf
- supplementary material/CIM-OSTEOPOROSIS /GCST90274758.csv_funnel.pdf
- __MACOSX/supplementary material/CIM-OSTEOPOROSIS /._GCST90274758.csv_funnel.pdf
- supplementary material/CIM-OSTEOPOROSIS /._GCST90274758.csv_funnel.pdf
- supplementary material/CIM-OSTEOPOROSIS /GCST90274758.csv_leave_one_out.pdf
- __MACOSX/supplementary material/CIM-OSTEOPOROSIS /._GCST90274758.csv_leave_one_out.pdf
- supplementary material/CIM-OSTEOPOROSIS /._GCST90274758.csv_leave_one_out.pdf
- supplementary material/CIM-OSTEOPOROSIS /GCST90274758.csv_scatter.pdf
- __MACOSX/supplementary material/CIM-OSTEOPOROSIS /._GCST90274758.csv_scatter.pdf
- supplementary material/CIM-OSTEOPOROSIS /._GCST90274758.csv_scatter.pdf
- supplementary material/CIM-OSTEOPOROSIS /GCST90274759.csv-dat.xlsx
- __MACOSX/supplementary material/CIM-OSTEOPOROSIS /._GCST90274759.csv-dat.xlsx
- supplementary material/CIM-OSTEOPOROSIS /._GCST90274759.csv-dat.xlsx
- supplementary material/CIM-OSTEOPOROSIS /GCST90274759.csv-MR-PRESSO.xlsx
- __MACOSX/supplementary material/CIM-OSTEOPOROSIS /._GCST90274759.csv-MR-PRESSO.xlsx
- supplementary material/CIM-OSTEOPOROSIS /._GCST90274759.csv-MR-PRESSO.xlsx
- supplementary material/CIM-OSTEOPOROSIS /GCST90274759.csv-res.xlsx
- __MACOSX/supplementary material/CIM-OSTEOPOROSIS /._GCST90274759.csv-res.xlsx
- supplementary material/CIM-OSTEOPOROSIS /._GCST90274759.csv-res.xlsx
- supplementary material/CIM-OSTEOPOROSIS /GCST90274759.csv.csv
- __MACOSX/supplementary material/CIM-OSTEOPOROSIS /._GCST90274759.csv.csv
- supplementary material/CIM-OSTEOPOROSIS /._GCST90274759.csv.csv
- supplementary material/CIM-OSTEOPOROSIS /GCST90274759.csv_forest.pdf
- __MACOSX/supplementary material/CIM-OSTEOPOROSIS /._GCST90274759.csv_forest.pdf
- supplementary material/CIM-OSTEOPOROSIS /._GCST90274759.csv_forest.pdf
- supplementary material/CIM-OSTEOPOROSIS /GCST90274759.csv_funnel.pdf
- __MACOSX/supplementary material/CIM-OSTEOPOROSIS /._GCST90274759.csv_funnel.pdf
- supplementary material/CIM-OSTEOPOROSIS /._GCST90274759.csv_funnel.pdf
- supplementary material/CIM-OSTEOPOROSIS /GCST90274759.csv_leave_one_out.pdf
- __MACOSX/supplementary material/CIM-OSTEOPOROSIS /._GCST90274759.csv_leave_one_out.pdf
- supplementary material/CIM-OSTEOPOROSIS /._GCST90274759.csv_leave_one_out.pdf
- supplementary material/CIM-OSTEOPOROSIS /GCST90274759.csv_scatter.pdf
- __MACOSX/supplementary material/CIM-OSTEOPOROSIS /._GCST90274759.csv_scatter.pdf
- supplementary material/CIM-OSTEOPOROSIS /._GCST90274759.csv_scatter.pdf
- supplementary material/CIM-OSTEOPOROSIS /GCST90274760.csv-dat.xlsx
- __MACOSX/supplementary material/CIM-OSTEOPOROSIS /._GCST90274760.csv-dat.xlsx
- supplementary material/CIM-OSTEOPOROSIS /._GCST90274760.csv-dat.xlsx
- supplementary material/CIM-OSTEOPOROSIS /GCST90274760.csv-MR-PRESSO.xlsx
- __MACOSX/supplementary material/CIM-OSTEOPOROSIS /._GCST90274760.csv-MR-PRESSO.xlsx
- supplementary material/CIM-OSTEOPOROSIS /._GCST90274760.csv-MR-PRESSO.xlsx
- supplementary material/CIM-OSTEOPOROSIS /GCST90274760.csv-res.xlsx
- __MACOSX/supplementary material/CIM-OSTEOPOROSIS /._GCST90274760.csv-res.xlsx
- supplementary material/CIM-OSTEOPOROSIS /._GCST90274760.csv-res.xlsx
- supplementary material/CIM-OSTEOPOROSIS /GCST90274760.csv.csv
- __MACOSX/supplementary material/CIM-OSTEOPOROSIS /._GCST90274760.csv.csv
- supplementary material/CIM-OSTEOPOROSIS /._GCST90274760.csv.csv
- supplementary material/CIM-OSTEOPOROSIS /GCST90274760.csv_forest.pdf
- __MACOSX/supplementary material/CIM-OSTEOPOROSIS /._GCST90274760.csv_forest.pdf
- supplementary material/CIM-OSTEOPOROSIS /._GCST90274760.csv_forest.pdf
- supplementary material/CIM-OSTEOPOROSIS /GCST90274760.csv_funnel.pdf
- __MACOSX/supplementary material/CIM-OSTEOPOROSIS /._GCST90274760.csv_funnel.pdf
- supplementary material/CIM-OSTEOPOROSIS /._GCST90274760.csv_funnel.pdf
- supplementary material/CIM-OSTEOPOROSIS /GCST90274760.csv_leave_one_out.pdf
- __MACOSX/supplementary material/CIM-OSTEOPOROSIS /._GCST90274760.csv_leave_one_out.pdf
- supplementary material/CIM-OSTEOPOROSIS /._GCST90274760.csv_leave_one_out.pdf
- supplementary material/CIM-OSTEOPOROSIS /GCST90274760.csv_scatter.pdf
- __MACOSX/supplementary material/CIM-OSTEOPOROSIS /._GCST90274760.csv_scatter.pdf
- supplementary material/CIM-OSTEOPOROSIS /._GCST90274760.csv_scatter.pdf
- supplementary material/CIM-OSTEOPOROSIS /GCST90274761.csv-dat.xlsx
- __MACOSX/supplementary material/CIM-OSTEOPOROSIS /._GCST90274761.csv-dat.xlsx
- supplementary material/CIM-OSTEOPOROSIS /._GCST90274761.csv-dat.xlsx
- supplementary material/CIM-OSTEOPOROSIS /GCST90274761.csv-MR-PRESSO.xlsx
- __MACOSX/supplementary material/CIM-OSTEOPOROSIS /._GCST90274761.csv-MR-PRESSO.xlsx
- supplementary material/CIM-OSTEOPOROSIS /._GCST90274761.csv-MR-PRESSO.xlsx
- supplementary material/CIM-OSTEOPOROSIS /GCST90274761.csv-res.xlsx
- __MACOSX/supplementary material/CIM-OSTEOPOROSIS /._GCST90274761.csv-res.xlsx
- supplementary material/CIM-OSTEOPOROSIS /._GCST90274761.csv-res.xlsx
- supplementary material/CIM-OSTEOPOROSIS /GCST90274761.csv.csv
- __MACOSX/supplementary material/CIM-OSTEOPOROSIS /._GCST90274761.csv.csv
- supplementary material/CIM-OSTEOPOROSIS /._GCST90274761.csv.csv
- supplementary material/CIM-OSTEOPOROSIS /GCST90274761.csv_forest.pdf
- __MACOSX/supplementary material/CIM-OSTEOPOROSIS /._GCST90274761.csv_forest.pdf
- supplementary material/CIM-OSTEOPOROSIS /._GCST90274761.csv_forest.pdf
- supplementary material/CIM-OSTEOPOROSIS /GCST90274761.csv_funnel.pdf
- __MACOSX/supplementary material/CIM-OSTEOPOROSIS /._GCST90274761.csv_funnel.pdf
- supplementary material/CIM-OSTEOPOROSIS /._GCST90274761.csv_funnel.pdf
- supplementary material/CIM-OSTEOPOROSIS /GCST90274761.csv_leave_one_out.pdf
- __MACOSX/supplementary material/CIM-OSTEOPOROSIS /._GCST90274761.csv_leave_one_out.pdf
- supplementary material/CIM-OSTEOPOROSIS /._GCST90274761.csv_leave_one_out.pdf
- supplementary material/CIM-OSTEOPOROSIS /GCST90274761.csv_scatter.pdf
- __MACOSX/supplementary material/CIM-OSTEOPOROSIS /._GCST90274761.csv_scatter.pdf
- supplementary material/CIM-OSTEOPOROSIS /._GCST90274761.csv_scatter.pdf
- supplementary material/CIM-OSTEOPOROSIS /GCST90274762.csv-dat.xlsx
- __MACOSX/supplementary material/CIM-OSTEOPOROSIS /._GCST90274762.csv-dat.xlsx
- supplementary material/CIM-OSTEOPOROSIS /._GCST90274762.csv-dat.xlsx
- supplementary material/CIM-OSTEOPOROSIS /GCST90274762.csv-MR-PRESSO.xlsx
- __MACOSX/supplementary material/CIM-OSTEOPOROSIS /._GCST90274762.csv-MR-PRESSO.xlsx
- supplementary material/CIM-OSTEOPOROSIS /._GCST90274762.csv-MR-PRESSO.xlsx
- supplementary material/CIM-OSTEOPOROSIS /GCST90274762.csv-res.xlsx
- __MACOSX/supplementary material/CIM-OSTEOPOROSIS /._GCST90274762.csv-res.xlsx
- supplementary material/CIM-OSTEOPOROSIS /._GCST90274762.csv-res.xlsx
- supplementary material/CIM-OSTEOPOROSIS /GCST90274762.csv.csv
- __MACOSX/supplementary material/CIM-OSTEOPOROSIS /._GCST90274762.csv.csv
- supplementary material/CIM-OSTEOPOROSIS /._GCST90274762.csv.csv
- supplementary material/CIM-OSTEOPOROSIS /GCST90274762.csv_forest.pdf
- __MACOSX/supplementary material/CIM-OSTEOPOROSIS /._GCST90274762.csv_forest.pdf
- supplementary material/CIM-OSTEOPOROSIS /._GCST90274762.csv_forest.pdf
- supplementary material/CIM-OSTEOPOROSIS /GCST90274762.csv_funnel.pdf
- __MACOSX/supplementary material/CIM-OSTEOPOROSIS /._GCST90274762.csv_funnel.pdf
- supplementary material/CIM-OSTEOPOROSIS /._GCST90274762.csv_funnel.pdf
- supplementary material/CIM-OSTEOPOROSIS /GCST90274762.csv_leave_one_out.pdf
- __MACOSX/supplementary material/CIM-OSTEOPOROSIS /._GCST90274762.csv_leave_one_out.pdf
- supplementary material/CIM-OSTEOPOROSIS /._GCST90274762.csv_leave_one_out.pdf
- supplementary material/CIM-OSTEOPOROSIS /GCST90274762.csv_scatter.pdf
- __MACOSX/supplementary material/CIM-OSTEOPOROSIS /._GCST90274762.csv_scatter.pdf
- supplementary material/CIM-OSTEOPOROSIS /._GCST90274762.csv_scatter.pdf
- supplementary material/CIM-OSTEOPOROSIS /GCST90274763.csv-dat.xlsx
- __MACOSX/supplementary material/CIM-OSTEOPOROSIS /._GCST90274763.csv-dat.xlsx
- supplementary material/CIM-OSTEOPOROSIS /._GCST90274763.csv-dat.xlsx
- supplementary material/CIM-OSTEOPOROSIS /GCST90274763.csv-MR-PRESSO.xlsx
- __MACOSX/supplementary material/CIM-OSTEOPOROSIS /._GCST90274763.csv-MR-PRESSO.xlsx
- supplementary material/CIM-OSTEOPOROSIS /._GCST90274763.csv-MR-PRESSO.xlsx
- supplementary material/CIM-OSTEOPOROSIS /GCST90274763.csv-res.xlsx
- __MACOSX/supplementary material/CIM-OSTEOPOROSIS /._GCST90274763.csv-res.xlsx
- supplementary material/CIM-OSTEOPOROSIS /._GCST90274763.csv-res.xlsx
- supplementary material/CIM-OSTEOPOROSIS /GCST90274763.csv.csv
- __MACOSX/supplementary material/CIM-OSTEOPOROSIS /._GCST90274763.csv.csv
- supplementary material/CIM-OSTEOPOROSIS /._GCST90274763.csv.csv
- supplementary material/CIM-OSTEOPOROSIS /GCST90274763.csv_forest.pdf
- __MACOSX/supplementary material/CIM-OSTEOPOROSIS /._GCST90274763.csv_forest.pdf
- supplementary material/CIM-OSTEOPOROSIS /._GCST90274763.csv_forest.pdf
- supplementary material/CIM-OSTEOPOROSIS /GCST90274763.csv_funnel.pdf
- __MACOSX/supplementary material/CIM-OSTEOPOROSIS /._GCST90274763.csv_funnel.pdf
- supplementary material/CIM-OSTEOPOROSIS /._GCST90274763.csv_funnel.pdf
- supplementary material/CIM-OSTEOPOROSIS /GCST90274763.csv_leave_one_out.pdf
- __MACOSX/supplementary material/CIM-OSTEOPOROSIS /._GCST90274763.csv_leave_one_out.pdf
- supplementary material/CIM-OSTEOPOROSIS /._GCST90274763.csv_leave_one_out.pdf
- supplementary material/CIM-OSTEOPOROSIS /GCST90274763.csv_scatter.pdf
- __MACOSX/supplementary material/CIM-OSTEOPOROSIS /._GCST90274763.csv_scatter.pdf
- supplementary material/CIM-OSTEOPOROSIS /._GCST90274763.csv_scatter.pdf
- supplementary material/CIM-OSTEOPOROSIS /GCST90274764.csv-dat.xlsx
- __MACOSX/supplementary material/CIM-OSTEOPOROSIS /._GCST90274764.csv-dat.xlsx
- supplementary material/CIM-OSTEOPOROSIS /._GCST90274764.csv-dat.xlsx
- supplementary material/CIM-OSTEOPOROSIS /GCST90274764.csv-MR-PRESSO.xlsx
- __MACOSX/supplementary material/CIM-OSTEOPOROSIS /._GCST90274764.csv-MR-PRESSO.xlsx
- supplementary material/CIM-OSTEOPOROSIS /._GCST90274764.csv-MR-PRESSO.xlsx
- supplementary material/CIM-OSTEOPOROSIS /GCST90274764.csv-res.xlsx
- __MACOSX/supplementary material/CIM-OSTEOPOROSIS /._GCST90274764.csv-res.xlsx
- supplementary material/CIM-OSTEOPOROSIS /._GCST90274764.csv-res.xlsx
- supplementary material/CIM-OSTEOPOROSIS /GCST90274764.csv.csv
- __MACOSX/supplementary material/CIM-OSTEOPOROSIS /._GCST90274764.csv.csv
- supplementary material/CIM-OSTEOPOROSIS /._GCST90274764.csv.csv
- supplementary material/CIM-OSTEOPOROSIS /GCST90274764.csv_forest.pdf
- __MACOSX/supplementary material/CIM-OSTEOPOROSIS /._GCST90274764.csv_forest.pdf
- supplementary material/CIM-OSTEOPOROSIS /._GCST90274764.csv_forest.pdf
- supplementary material/CIM-OSTEOPOROSIS /GCST90274764.csv_funnel.pdf
- __MACOSX/supplementary material/CIM-OSTEOPOROSIS /._GCST90274764.csv_funnel.pdf
- supplementary material/CIM-OSTEOPOROSIS /._GCST90274764.csv_funnel.pdf
- supplementary material/CIM-OSTEOPOROSIS /GCST90274764.csv_leave_one_out.pdf
- __MACOSX/supplementary material/CIM-OSTEOPOROSIS /._GCST90274764.csv_leave_one_out.pdf
- supplementary material/CIM-OSTEOPOROSIS /._GCST90274764.csv_leave_one_out.pdf
- supplementary material/CIM-OSTEOPOROSIS /GCST90274764.csv_scatter.pdf
- __MACOSX/supplementary material/CIM-OSTEOPOROSIS /._GCST90274764.csv_scatter.pdf
- supplementary material/CIM-OSTEOPOROSIS /._GCST90274764.csv_scatter.pdf
- supplementary material/CIM-OSTEOPOROSIS /GCST90274765.csv-dat.xlsx
- __MACOSX/supplementary material/CIM-OSTEOPOROSIS /._GCST90274765.csv-dat.xlsx
- supplementary material/CIM-OSTEOPOROSIS /._GCST90274765.csv-dat.xlsx
- supplementary material/CIM-OSTEOPOROSIS /GCST90274765.csv-MR-PRESSO.xlsx
- __MACOSX/supplementary material/CIM-OSTEOPOROSIS /._GCST90274765.csv-MR-PRESSO.xlsx
- supplementary material/CIM-OSTEOPOROSIS /._GCST90274765.csv-MR-PRESSO.xlsx
- supplementary material/CIM-OSTEOPOROSIS /GCST90274765.csv-res.xlsx
- __MACOSX/supplementary material/CIM-OSTEOPOROSIS /._GCST90274765.csv-res.xlsx
- supplementary material/CIM-OSTEOPOROSIS /._GCST90274765.csv-res.xlsx
- supplementary material/CIM-OSTEOPOROSIS /GCST90274765.csv.csv
- __MACOSX/supplementary material/CIM-OSTEOPOROSIS /._GCST90274765.csv.csv
- supplementary material/CIM-OSTEOPOROSIS /._GCST90274765.csv.csv
- supplementary material/CIM-OSTEOPOROSIS /GCST90274765.csv_forest.pdf
- __MACOSX/supplementary material/CIM-OSTEOPOROSIS /._GCST90274765.csv_forest.pdf
- supplementary material/CIM-OSTEOPOROSIS /._GCST90274765.csv_forest.pdf
- supplementary material/CIM-OSTEOPOROSIS /GCST90274765.csv_funnel.pdf
- __MACOSX/supplementary material/CIM-OSTEOPOROSIS /._GCST90274765.csv_funnel.pdf
- supplementary material/CIM-OSTEOPOROSIS /._GCST90274765.csv_funnel.pdf
- supplementary material/CIM-OSTEOPOROSIS /GCST90274765.csv_leave_one_out.pdf
- __MACOSX/supplementary material/CIM-OSTEOPOROSIS /._GCST90274765.csv_leave_one_out.pdf
- supplementary material/CIM-OSTEOPOROSIS /._GCST90274765.csv_leave_one_out.pdf
- supplementary material/CIM-OSTEOPOROSIS /GCST90274765.csv_scatter.pdf
- __MACOSX/supplementary material/CIM-OSTEOPOROSIS /._GCST90274765.csv_scatter.pdf
- supplementary material/CIM-OSTEOPOROSIS /._GCST90274765.csv_scatter.pdf
- supplementary material/CIM-OSTEOPOROSIS /GCST90274766.csv-dat.xlsx
- __MACOSX/supplementary material/CIM-OSTEOPOROSIS /._GCST90274766.csv-dat.xlsx
- supplementary material/CIM-OSTEOPOROSIS /._GCST90274766.csv-dat.xlsx
- supplementary material/CIM-OSTEOPOROSIS /GCST90274766.csv-MR-PRESSO.xlsx
- __MACOSX/supplementary material/CIM-OSTEOPOROSIS /._GCST90274766.csv-MR-PRESSO.xlsx
- supplementary material/CIM-OSTEOPOROSIS /._GCST90274766.csv-MR-PRESSO.xlsx
- supplementary material/CIM-OSTEOPOROSIS /GCST90274766.csv-res.xlsx
- __MACOSX/supplementary material/CIM-OSTEOPOROSIS /._GCST90274766.csv-res.xlsx
- supplementary material/CIM-OSTEOPOROSIS /._GCST90274766.csv-res.xlsx
- supplementary material/CIM-OSTEOPOROSIS /GCST90274766.csv.csv
- __MACOSX/supplementary material/CIM-OSTEOPOROSIS /._GCST90274766.csv.csv
- supplementary material/CIM-OSTEOPOROSIS /._GCST90274766.csv.csv
- supplementary material/CIM-OSTEOPOROSIS /GCST90274766.csv_forest.pdf
- __MACOSX/supplementary material/CIM-OSTEOPOROSIS /._GCST90274766.csv_forest.pdf
- supplementary material/CIM-OSTEOPOROSIS /._GCST90274766.csv_forest.pdf
- supplementary material/CIM-OSTEOPOROSIS /GCST90274766.csv_funnel.pdf
- __MACOSX/supplementary material/CIM-OSTEOPOROSIS /._GCST90274766.csv_funnel.pdf
- supplementary material/CIM-OSTEOPOROSIS /._GCST90274766.csv_funnel.pdf
- supplementary material/CIM-OSTEOPOROSIS /GCST90274766.csv_leave_one_out.pdf
- __MACOSX/supplementary material/CIM-OSTEOPOROSIS /._GCST90274766.csv_leave_one_out.pdf
- supplementary material/CIM-OSTEOPOROSIS /._GCST90274766.csv_leave_one_out.pdf
- supplementary material/CIM-OSTEOPOROSIS /GCST90274766.csv_scatter.pdf
- __MACOSX/supplementary material/CIM-OSTEOPOROSIS /._GCST90274766.csv_scatter.pdf
- supplementary material/CIM-OSTEOPOROSIS /._GCST90274766.csv_scatter.pdf
- supplementary material/CIM-OSTEOPOROSIS /GCST90274767.csv-dat.xlsx
- __MACOSX/supplementary material/CIM-OSTEOPOROSIS /._GCST90274767.csv-dat.xlsx
- supplementary material/CIM-OSTEOPOROSIS /._GCST90274767.csv-dat.xlsx
- supplementary material/CIM-OSTEOPOROSIS /GCST90274767.csv-MR-PRESSO.xlsx
- __MACOSX/supplementary material/CIM-OSTEOPOROSIS /._GCST90274767.csv-MR-PRESSO.xlsx
- supplementary material/CIM-OSTEOPOROSIS /._GCST90274767.csv-MR-PRESSO.xlsx
- supplementary material/CIM-OSTEOPOROSIS /GCST90274767.csv-res.xlsx
- __MACOSX/supplementary material/CIM-OSTEOPOROSIS /._GCST90274767.csv-res.xlsx
- supplementary material/CIM-OSTEOPOROSIS /._GCST90274767.csv-res.xlsx
- supplementary material/CIM-OSTEOPOROSIS /GCST90274767.csv.csv
- __MACOSX/supplementary material/CIM-OSTEOPOROSIS /._GCST90274767.csv.csv
- supplementary material/CIM-OSTEOPOROSIS /._GCST90274767.csv.csv
- supplementary material/CIM-OSTEOPOROSIS /GCST90274767.csv_forest.pdf
- __MACOSX/supplementary material/CIM-OSTEOPOROSIS /._GCST90274767.csv_forest.pdf
- supplementary material/CIM-OSTEOPOROSIS /._GCST90274767.csv_forest.pdf
- supplementary material/CIM-OSTEOPOROSIS /GCST90274767.csv_funnel.pdf
- __MACOSX/supplementary material/CIM-OSTEOPOROSIS /._GCST90274767.csv_funnel.pdf
- supplementary material/CIM-OSTEOPOROSIS /._GCST90274767.csv_funnel.pdf
- supplementary material/CIM-OSTEOPOROSIS /GCST90274767.csv_leave_one_out.pdf
- __MACOSX/supplementary material/CIM-OSTEOPOROSIS /._GCST90274767.csv_leave_one_out.pdf
- supplementary material/CIM-OSTEOPOROSIS /._GCST90274767.csv_leave_one_out.pdf
- supplementary material/CIM-OSTEOPOROSIS /GCST90274767.csv_scatter.pdf
- __MACOSX/supplementary material/CIM-OSTEOPOROSIS /._GCST90274767.csv_scatter.pdf
- supplementary material/CIM-OSTEOPOROSIS /._GCST90274767.csv_scatter.pdf
- supplementary material/CIM-OSTEOPOROSIS /GCST90274768.csv-dat.xlsx
- __MACOSX/supplementary material/CIM-OSTEOPOROSIS /._GCST90274768.csv-dat.xlsx
- supplementary material/CIM-OSTEOPOROSIS /._GCST90274768.csv-dat.xlsx
- supplementary material/CIM-OSTEOPOROSIS /GCST90274768.csv-MR-PRESSO.xlsx
- __MACOSX/supplementary material/CIM-OSTEOPOROSIS /._GCST90274768.csv-MR-PRESSO.xlsx
- supplementary material/CIM-OSTEOPOROSIS /._GCST90274768.csv-MR-PRESSO.xlsx
- supplementary material/CIM-OSTEOPOROSIS /GCST90274768.csv-res.xlsx
- __MACOSX/supplementary material/CIM-OSTEOPOROSIS /._GCST90274768.csv-res.xlsx
- supplementary material/CIM-OSTEOPOROSIS /._GCST90274768.csv-res.xlsx
- supplementary material/CIM-OSTEOPOROSIS /GCST90274768.csv.csv
- __MACOSX/supplementary material/CIM-OSTEOPOROSIS /._GCST90274768.csv.csv
- supplementary material/CIM-OSTEOPOROSIS /._GCST90274768.csv.csv
- supplementary material/CIM-OSTEOPOROSIS /GCST90274768.csv_forest.pdf
- __MACOSX/supplementary material/CIM-OSTEOPOROSIS /._GCST90274768.csv_forest.pdf
- supplementary material/CIM-OSTEOPOROSIS /._GCST90274768.csv_forest.pdf
- supplementary material/CIM-OSTEOPOROSIS /GCST90274768.csv_funnel.pdf
- __MACOSX/supplementary material/CIM-OSTEOPOROSIS /._GCST90274768.csv_funnel.pdf
- supplementary material/CIM-OSTEOPOROSIS /._GCST90274768.csv_funnel.pdf
- supplementary material/CIM-OSTEOPOROSIS /GCST90274768.csv_leave_one_out.pdf
- __MACOSX/supplementary material/CIM-OSTEOPOROSIS /._GCST90274768.csv_leave_one_out.pdf
- supplementary material/CIM-OSTEOPOROSIS /._GCST90274768.csv_leave_one_out.pdf
- supplementary material/CIM-OSTEOPOROSIS /GCST90274768.csv_scatter.pdf
- __MACOSX/supplementary material/CIM-OSTEOPOROSIS /._GCST90274768.csv_scatter.pdf
- supplementary material/CIM-OSTEOPOROSIS /._GCST90274768.csv_scatter.pdf
- supplementary material/CIM-OSTEOPOROSIS /GCST90274769.csv-dat.xlsx
- __MACOSX/supplementary material/CIM-OSTEOPOROSIS /._GCST90274769.csv-dat.xlsx
- supplementary material/CIM-OSTEOPOROSIS /._GCST90274769.csv-dat.xlsx
- supplementary material/CIM-OSTEOPOROSIS /GCST90274769.csv-MR-PRESSO.xlsx
- __MACOSX/supplementary material/CIM-OSTEOPOROSIS /._GCST90274769.csv-MR-PRESSO.xlsx
[truncated: 4,111 more entries]
