# Supplementary material for: The causal role of circulating inflammatory markers in osteoporosis: a bidirectional Mendelian randomized study
Source: Front Immunol. 2024 Jul 18;15:1412298. doi: 10.3389/fimmu.2024.1412298 (PMC11291241; doi:10.3389/fimmu.2024.1412298)
Supplement: Supplementary file 1 [file DataSheet_1.zip › supplementary material/supplementary table 5.csv]

Exposure	Outcome	PP.H0.abf	PP.H1.abf	PP.H2.abf	PP.H3.abf	PP.H4.abf
ARTN	Osteoporosis	0.028	0.815	0.00424	0.123	0.0299
CCL11	Osteoporosis	0.551	0.378	0.0114	0.00774	0.0515
IFGN	Osteoporosis	1.00E+00	8.30E-05	9.91E-05	0.00E+00	8.23E-06
IL18	Osteoporosis	1.53E-45	3.10E-01	3.20E-45	6.49E-01	4.15E-02
LIF	Osteoporosis	0.794	0.0999	0.0896	0.0113	0.00549
