# Supplementary material for: The causal role of circulating inflammatory markers in osteoporosis: a bidirectional Mendelian randomized study
Source: Front Immunol. 2024 Jul 18;15:1412298. doi: 10.3389/fimmu.2024.1412298 (PMC11291241; doi:10.3389/fimmu.2024.1412298)
Supplement: Supplementary file 1 [file DataSheet_1.zip › supplementary material/Supplementary table 1.csv]

Supplementary Table 1. The SNPs of confounders.
snp	trait	p
rs9394047	Ankylosing spondylitis	7.74E-30
rs3131865	Self-reported ankylosing spondylitis	4.50E-07
rs1264371	Self-reported ankylosing spondylitis	6.31E-18
rs9394047	Self-reported ankylosing spondylitis	2.44E-67
rs1111463	Self-reported ankylosing spondylitis	8.88E-06
rs2428496	Self-reported ankylosing spondylitis	9.91E-10
rs9501587	Self-reported ankylosing spondylitis	2.09E-12
rs2523675	Self-reported ankylosing spondylitis	3.21E-15
rs2229094	Self-reported ankylosing spondylitis	3.48E-09
rs3096698	Self-reported ankylosing spondylitis	1.19E-07
rs9276425	Self-reported ankylosing spondylitis	7.05E-06
rs9380326	Self-reported ankylosing spondylitis	6.62E-13
rs2523675	Crohns disease	7.44E-06
rs2229094	Crohns disease	7.81E-07
rs6901175	Crohns disease	8.30E-07
rs3094011	Crohns disease progression	1.73E-07
rs2284165	Disorders of mineral metabolism	2.19E-23
rs3131783	Ever smoked	4.01E-06
rs3131865	Heel bone mineral density	1.57E-06
rs3096698	Multiple sclerosis	3.07E-11
rs3130118	Self-reported multiple sclerosis	2.76E-06
rs2428496	Self-reported multiple sclerosis	1.27E-08
rs3096698	Self-reported multiple sclerosis	5.69E-28
rs9276425	Other rheumatoid arthritis	5.24E-08
rs3116835	Rheumatoid arthritis	5.70E-08
rs3131865	Rheumatoid arthritis	3.20E-06
rs3131865	Rheumatoid arthritis	1.20E-07
rs9461557	Rheumatoid arthritis	1.05E-06
rs9461557	Rheumatoid arthritis	1.40E-07
rs9461557	Rheumatoid arthritis	1.10E-07
rs9461557	Rheumatoid arthritis	1.05E-06
rs13190729	Rheumatoid arthritis	6.60E-20
rs13190729	Rheumatoid arthritis	6.20E-20
rs2284165	Rheumatoid arthritis	1.50E-07
rs9357097	Rheumatoid arthritis	3.75E-12
rs9357097	Rheumatoid arthritis	5.37E-10
rs9357097	Rheumatoid arthritis	5.00E-10
rs9357097	Rheumatoid arthritis	3.10E-10
rs9357097	Rheumatoid arthritis	5.37E-10
rs1264429	Rheumatoid arthritis	4.80E-10
rs1264429	Rheumatoid arthritis	5.00E-13
rs3094101	Rheumatoid arthritis	5.80E-27
rs3094101	Rheumatoid arthritis	1.90E-21
rs7739491	Rheumatoid arthritis	1.60E-26
rs7739491	Rheumatoid arthritis	1.50E-29
rs12214258	Rheumatoid arthritis	6.00E-11
rs12214258	Rheumatoid arthritis	7.60E-11
rs9263613	Rheumatoid arthritis	3.20E-11
rs9263613	Rheumatoid arthritis	1.80E-12
rs17197199	Rheumatoid arthritis	1.80E-06
rs9394047	Rheumatoid arthritis	6.10E-07
rs1111463	Rheumatoid arthritis	6.40E-13
rs1111463	Rheumatoid arthritis	5.00E-13
rs35647108	Rheumatoid arthritis	2.60E-59
rs35647108	Rheumatoid arthritis	5.80E-40
rs4081559	Rheumatoid arthritis	6.40E-17
rs4081559	Rheumatoid arthritis	3.40E-14
rs9501587	Rheumatoid arthritis	6.22E-21
rs9501587	Rheumatoid arthritis	1.30E-23
rs9501587	Rheumatoid arthritis	4.10E-35
rs9501587	Rheumatoid arthritis	7.80E-55
rs9501587	Rheumatoid arthritis	6.22E-21
rs9501129	Rheumatoid arthritis	1.40E-09
rs2523675	Rheumatoid arthritis	2.60E-12
rs2523675	Rheumatoid arthritis	2.80E-38
rs2523675	Rheumatoid arthritis	6.40E-15
rs111359007	Rheumatoid arthritis	4.30E-11
rs111359007	Rheumatoid arthritis	4.20E-11
rs55740958	Rheumatoid arthritis	2.20E-16
rs55740958	Rheumatoid arthritis	7.30E-15
rs3096698	Rheumatoid arthritis	6.20E-16
rs3096698	Rheumatoid arthritis	9.20E-13
rs6901175	Rheumatoid arthritis	1.30E-07
rs9276425	Rheumatoid arthritis	1.80E-43
rs9276425	Rheumatoid arthritis	1.90E-78
rs9276425	Rheumatoid arthritis	1.90E-74
rs9276425	Rheumatoid arthritis	1.80E-43
rs9380326	Rheumatoid arthritis	7.90E-16
rs9380326	Rheumatoid arthritis	3.80E-14
rs9276425	Rheumatoid arthritis ACPA positive	7.56E-14
rs71382764	Other diseases of jaws	5.43E-06
rs35647108	Self-reported polymyalgia rheumatica	8.95E-06
rs3131783	Treatment with fludrocortisone	2.22E-06
rs3094011	Treatment with fludrocortisone	1.88E-11
rs9276425	Treatment with fludrocortisone	4.29E-08
