# Supplementary material for: The causal role of circulating inflammatory markers in osteoporosis: a bidirectional Mendelian randomized study
Source: Front Immunol. 2024 Jul 18;15:1412298. doi: 10.3389/fimmu.2024.1412298 (PMC11291241; doi:10.3389/fimmu.2024.1412298)
Supplement: Supplementary file 1 [file DataSheet_1.zip › supplementary material/supplementary table 4.csv]

	id.exposure	id.outcome	outcome	exposure	method	nsnp	b	se	pval	lo_ci	up_ci	or	or_lci95	or_uci95	estimate	FileName
1	OQXiNU	y3aDDj	GCST90274758.tsv.gz	finngen_R9_M13_OSTEOPOROSIS	MR Egger	50	0.0980268443115752	0.0477676322290758	0.0456293718457221	0.00440228514258667	0.191651403480564	1.10299239378258	1.00441198943495	1.21124820645225	1.10 (1.00-1.21)	GCST90274758.tsv.gz-res.xlsx
2	OQXiNU	y3aDDj	GCST90274758.tsv.gz	finngen_R9_M13_OSTEOPOROSIS	Weighted median	50	0.0697975475571969	0.0320870225298837	0.0296107994226238	0.00690698339862496	0.132688111715769	1.07229107133095	1.00693089162133	1.14189379948876	1.07 (1.01-1.14)	GCST90274758.tsv.gz-res.xlsx
3	OQXiNU	y3aDDj	GCST90274758.tsv.gz	finngen_R9_M13_OSTEOPOROSIS	Inverse variance weighted (multiplicative random effects)	50	0.0152239606010185	0.0230015113280769	0.508055924583734	-0.0298590016020122	0.0603069228040492	1.01534043540787	0.970582374461021	1.06216249841414	1.02 (0.97-1.06)	GCST90274758.tsv.gz-res.xlsx
4	OQXiNU	y3aDDj	GCST90274758.tsv.gz	finngen_R9_M13_OSTEOPOROSIS	Weighted mode	50	0.0783185012608066	0.0425517130339671	0.0717474261560384	-0.00508285628576891	0.161719858807382	1.08146705244197	0.99493003956973	1.17553088056656	1.08 (0.99-1.18)	GCST90274758.tsv.gz-res.xlsx
5	OQXiNU	y3aDDj	GCST90274758.tsv.gz	finngen_R9_M13_OSTEOPOROSIS	Simple mode	50	0.0805704169805329	0.0704384259588641	0.258246579824482	-0.0574888978988408	0.218629731859907	1.08390516928422	0.944132372181341	1.2443704406477	1.08 (0.94-1.24)	GCST90274758.tsv.gz-res.xlsx
6	OQXiNU	ROAJ1O	GCST90274759.tsv.gz	finngen_R9_M13_OSTEOPOROSIS	MR Egger	50	0.130190996296291	0.0417282215754805	0.00305763459848986	0.0484036820083496	0.211978310584233	1.13904591610126	1.0495942721392	1.23612107404383	1.14 (1.05-1.24)	GCST90274759.tsv.gz-res.xlsx
7	OQXiNU	ROAJ1O	GCST90274759.tsv.gz	finngen_R9_M13_OSTEOPOROSIS	Weighted median	50	0.0400600892639973	0.0299098855160924	0.180453667825326	-0.0185632863475437	0.0986834648755383	1.04087331762485	0.98160795024411	1.10371687910018	1.04 (0.98-1.10)	GCST90274759.tsv.gz-res.xlsx
8	OQXiNU	ROAJ1O	GCST90274759.tsv.gz	finngen_R9_M13_OSTEOPOROSIS	Inverse variance weighted (fixed effects)	50	0.0210488918444493	0.019409032876135	0.278147831769972	-0.0169928125927753	0.0590905962816738	1.02127198228782	0.983150750914326	1.06087134738605	1.02 (0.98-1.06)	GCST90274759.tsv.gz-res.xlsx
9	OQXiNU	ROAJ1O	GCST90274759.tsv.gz	finngen_R9_M13_OSTEOPOROSIS	Weighted mode	50	0.0780810181860139	0.0471891070368707	0.104389855818873	-0.0144096316062526	0.17057166797828	1.08121025281506	0.985693690263212	1.18598264586663	1.08 (0.99-1.19)	GCST90274759.tsv.gz-res.xlsx
10	OQXiNU	ROAJ1O	GCST90274759.tsv.gz	finngen_R9_M13_OSTEOPOROSIS	Simple mode	50	0.0564149682657997	0.0680944244579625	0.411415251166713	-0.0770501036718068	0.189880040203406	1.05803664428439	0.925843464287288	1.2091045450219	1.06 (0.93-1.21)	GCST90274759.tsv.gz-res.xlsx
11	OQXiNU	ROAJ1O	GCST90274760.tsv.gz	finngen_R9_M13_OSTEOPOROSIS	MR Egger	50	0.111447840962918	0.047210041734088	0.0223513409262755	0.0189161591641057	0.203979522761731	1.11789543413545	1.01909620315802	1.22627304251384	1.12 (1.02-1.23)	GCST90274760.tsv.gz-res.xlsx
12	OQXiNU	ROAJ1O	GCST90274760.tsv.gz	finngen_R9_M13_OSTEOPOROSIS	Weighted median	50	0.0392544331358812	0.0335279316593948	0.241680008253866	-0.0264603129165327	0.104969179188295	1.04003506937317	0.973886693791082	1.11067637788066	1.04 (0.97-1.11)	GCST90274760.tsv.gz-res.xlsx
13	OQXiNU	ROAJ1O	GCST90274760.tsv.gz	finngen_R9_M13_OSTEOPOROSIS	Inverse variance weighted (fixed effects)	50	0.0277757922434937	0.0219086495558674	0.204869278884335	-0.0151651608860064	0.0707167453729939	1.02816513597856	0.984949251077563	1.07327717208302	1.03 (0.98-1.07)	GCST90274760.tsv.gz-res.xlsx
14	OQXiNU	ROAJ1O	GCST90274760.tsv.gz	finngen_R9_M13_OSTEOPOROSIS	Weighted mode	50	0.0674765638157585	0.0676105542591624	0.323173717018583	-0.0650401225321999	0.199993250163717	1.06980518715263	0.937029866612174	1.22139451391934	1.07 (0.94-1.22)	GCST90274760.tsv.gz-res.xlsx
15	OQXiNU	ROAJ1O	GCST90274760.tsv.gz	finngen_R9_M13_OSTEOPOROSIS	Simple mode	50	0.0382799934495729	0.0765853540035373	0.619428952998838	-0.11182730039736	0.188387287296506	1.03902211153973	0.894198671921641	1.20730099715814	1.04 (0.89-1.21)	GCST90274760.tsv.gz-res.xlsx
16	OQXiNU	ROAJ1O	GCST90274761.tsv.gz	finngen_R9_M13_OSTEOPOROSIS	MR Egger	50	0.0373286579812576	0.0498357034414931	0.457491560963672	-0.0603493207640688	0.135006636726584	1.03803412298145	0.941435613130521	1.14454438035422	1.04 (0.94-1.14)	GCST90274761.tsv.gz-res.xlsx
17	OQXiNU	ROAJ1O	GCST90274761.tsv.gz	finngen_R9_M13_OSTEOPOROSIS	Weighted median	50	0.0496549720885014	0.0354807827277026	0.161666335982799	-0.0198873620577957	0.119197306234798	1.05090844107192	0.980309087086542	1.12659218002201	1.05 (0.98-1.13)	GCST90274761.tsv.gz-res.xlsx
18	OQXiNU	ROAJ1O	GCST90274761.tsv.gz	finngen_R9_M13_OSTEOPOROSIS	Inverse variance weighted (fixed effects)	50	0.00345602052632561	0.0219952644376712	0.875145811968499	-0.0396546977715099	0.0465667388241611	1.00346199945104	0.961121259172572	1.04766799686561	1.00 (0.96-1.05)	GCST90274761.tsv.gz-res.xlsx
19	OQXiNU	ROAJ1O	GCST90274761.tsv.gz	finngen_R9_M13_OSTEOPOROSIS	Weighted mode	50	0.0620914875786313	0.047742058904458	0.19949222367853	-0.0314829478741064	0.155665923031369	1.06405968851951	0.969007479950399	1.16843579039266	1.06 (0.97-1.17)	GCST90274761.tsv.gz-res.xlsx
20	OQXiNU	ROAJ1O	GCST90274761.tsv.gz	finngen_R9_M13_OSTEOPOROSIS	Simple mode	50	0.0687597938277953	0.0726668037578539	0.348672352137383	-0.0736671415375983	0.211186729193189	1.07117887446571	0.928980861525061	1.23514297077979	1.07 (0.93-1.24)	GCST90274761.tsv.gz-res.xlsx
21	OQXiNU	ROAJ1O	GCST90274762.tsv.gz	finngen_R9_M13_OSTEOPOROSIS	MR Egger	50	0.0319589542091472	0.0421626710064308	0.452161523460899	-0.0506798809634571	0.114597789381752	1.0324751256773	0.950582921520553	1.12142229889548	1.03 (0.95-1.12)	GCST90274762.tsv.gz-res.xlsx
22	OQXiNU	ROAJ1O	GCST90274762.tsv.gz	finngen_R9_M13_OSTEOPOROSIS	Weighted median	50	-0.00539217980380323	0.0320827177699988	0.866527292360207	-0.0682743066330008	0.0574899470253944	0.994622331902755	0.934004234877955	1.05917462274563	0.99 (0.93-1.06)	GCST90274762.tsv.gz-res.xlsx
23	OQXiNU	ROAJ1O	GCST90274762.tsv.gz	finngen_R9_M13_OSTEOPOROSIS	Inverse variance weighted (fixed effects)	50	-0.0068129764562533	0.0190533756926559	0.720662739675473	-0.0441575928138589	0.0305316399013523	0.99321017925157	0.956803160288743	1.03100251035045	0.99 (0.96-1.03)	GCST90274762.tsv.gz-res.xlsx
24	OQXiNU	ROAJ1O	GCST90274762.tsv.gz	finngen_R9_M13_OSTEOPOROSIS	Weighted mode	50	-0.00391770088344257	0.0414695534661075	0.925119697824422	-0.0851980256770132	0.0773626239101281	0.996089963294744	0.918330413392653	1.08043379649269	1.00 (0.92-1.08)	GCST90274762.tsv.gz-res.xlsx
25	OQXiNU	ROAJ1O	GCST90274762.tsv.gz	finngen_R9_M13_OSTEOPOROSIS	Simple mode	50	-0.00391770088344257	0.0609489241211726	0.94901005020725	-0.123377592160941	0.115542190394056	0.996089963294744	0.883929834563017	1.12248187150175	1.00 (0.88-1.12)	GCST90274762.tsv.gz-res.xlsx
26	OQXiNU	ROAJ1O	GCST90274763.tsv.gz	finngen_R9_M13_OSTEOPOROSIS	MR Egger	50	0.0119507080585451	0.0416567272325926	0.775434831733216	-0.0696964773173363	0.0935978934344265	1.01202240308756	0.932676865532676	1.09811809663166	1.01 (0.93-1.10)	GCST90274763.tsv.gz-res.xlsx
27	OQXiNU	ROAJ1O	GCST90274763.tsv.gz	finngen_R9_M13_OSTEOPOROSIS	Weighted median	50	0.00667093066226432	0.0312875551389334	0.831160400876435	-0.0546526774100451	0.0679945387345737	1.00669323088037	0.946813940721698	1.07035946294568	1.01 (0.95-1.07)	GCST90274763.tsv.gz-res.xlsx
28	OQXiNU	ROAJ1O	GCST90274763.tsv.gz	finngen_R9_M13_OSTEOPOROSIS	Inverse variance weighted (fixed effects)	50	-0.00858615865424344	0.0195208918848561	0.66004967116843	-0.0468471067485615	0.0296747894400746	0.991450597133739	0.954233282266852	1.03011947374306	0.99 (0.95-1.03)	GCST90274763.tsv.gz-res.xlsx
29	OQXiNU	ROAJ1O	GCST90274763.tsv.gz	finngen_R9_M13_OSTEOPOROSIS	Weighted mode	50	0.0103730489491185	0.0413380458019832	0.802915783496128	-0.0706495208227686	0.0913956187210056	1.01042703552837	0.931788407340217	1.09570239990535	1.01 (0.93-1.10)	GCST90274763.tsv.gz-res.xlsx
30	OQXiNU	ROAJ1O	GCST90274763.tsv.gz	finngen_R9_M13_OSTEOPOROSIS	Simple mode	50	-0.0197915376183639	0.0599218052741019	0.742589359675481	-0.137238275955604	0.0976552007188758	0.980403029156183	0.871762481344497	1.10258254988928	0.98 (0.87-1.10)	GCST90274763.tsv.gz-res.xlsx
31	OQXiNU	ROAJ1O	GCST90274764.tsv.gz	finngen_R9_M13_OSTEOPOROSIS	MR Egger	50	0.036320664971832	0.0414483632251437	0.385238434326413	-0.0449181269494496	0.117559456893114	1.03698831901204	0.956075755467463	1.12474850200717	1.04 (0.96-1.12)	GCST90274764.tsv.gz-res.xlsx
32	OQXiNU	ROAJ1O	GCST90274764.tsv.gz	finngen_R9_M13_OSTEOPOROSIS	Weighted median	50	-0.000678132743628413	0.0310776429348526	0.982591063517556	-0.0615903128959396	0.0602340474086828	0.999322097136415	0.940268023576534	1.06208509572253	1.00 (0.94-1.06)	GCST90274764.tsv.gz-res.xlsx
33	OQXiNU	ROAJ1O	GCST90274764.tsv.gz	finngen_R9_M13_OSTEOPOROSIS	Inverse variance weighted (fixed effects)	50	-0.0235439763963804	0.019324911191085	0.223101398202701	-0.0614208023309071	0.0143328495381462	0.976731020613849	0.940427422450008	1.0144360573238	0.98 (0.94-1.01)	GCST90274764.tsv.gz-res.xlsx
34	OQXiNU	ROAJ1O	GCST90274764.tsv.gz	finngen_R9_M13_OSTEOPOROSIS	Weighted mode	50	-0.00274392007072499	0.040277450534328	0.945962998744821	-0.0816877231180078	0.0761998829765578	0.997259841037106	0.921559695555524	1.07917826196364	1.00 (0.92-1.08)	GCST90274764.tsv.gz-res.xlsx
35	OQXiNU	ROAJ1O	GCST90274764.tsv.gz	finngen_R9_M13_OSTEOPOROSIS	Simple mode	50	-0.0295530276909785	0.0549814722359411	0.593349009906978	-0.137316713273423	0.0782106578914661	0.970879392783727	0.871694105315336	1.08135042967981	0.97 (0.87-1.08)	GCST90274764.tsv.gz-res.xlsx
36	OQXiNU	ROAJ1O	GCST90274765.tsv.gz	finngen_R9_M13_OSTEOPOROSIS	MR Egger	50	-0.0297568388510861	0.0419223440198553	0.481257005213486	-0.111924633130002	0.0524109554278302	0.970681536891663	0.894111641356908	1.05380872195383	0.97 (0.89-1.05)	GCST90274765.tsv.gz-res.xlsx
37	OQXiNU	ROAJ1O	GCST90274765.tsv.gz	finngen_R9_M13_OSTEOPOROSIS	Weighted median	50	-0.0281996286260414	0.030934098277616	0.361977541122028	-0.0888304612501688	0.0324312039980859	0.972194269621925	0.915000688497908	1.03296282698684	0.97 (0.92-1.03)	GCST90274765.tsv.gz-res.xlsx
38	OQXiNU	ROAJ1O	GCST90274765.tsv.gz	finngen_R9_M13_OSTEOPOROSIS	Inverse variance weighted (fixed effects)	50	-0.0152137319306941	0.0196407405281028	0.438575626426853	-0.0537095833657756	0.0232821195043874	0.984901412225274	0.947707296503267	1.02355526372166	0.98 (0.95-1.02)	GCST90274765.tsv.gz-res.xlsx
39	OQXiNU	ROAJ1O	GCST90274765.tsv.gz	finngen_R9_M13_OSTEOPOROSIS	Weighted mode	50	-0.0185661097902919	0.0448047682560122	0.680405776913459	-0.106383455572076	0.0692512359914921	0.981605178734174	0.899079824799386	1.07170542630378	0.98 (0.90-1.07)	GCST90274765.tsv.gz-res.xlsx
40	OQXiNU	ROAJ1O	GCST90274765.tsv.gz	finngen_R9_M13_OSTEOPOROSIS	Simple mode	50	0.0299941397052084	0.0612957913667603	0.626788397176662	-0.0901456113736417	0.150133890784059	1.03044849520387	0.913798116184348	1.1619898120404	1.03 (0.91-1.16)	GCST90274765.tsv.gz-res.xlsx
41	OQXiNU	ROAJ1O	GCST90274766.tsv.gz	finngen_R9_M13_OSTEOPOROSIS	MR Egger	50	0.0100039082107948	0.0459288996549816	0.828498185202975	-0.0800167351129691	0.100024551534559	1.01005411458085	0.923100898059561	1.10519805205072	1.01 (0.92-1.11)	GCST90274766.tsv.gz-res.xlsx
42	OQXiNU	ROAJ1O	GCST90274766.tsv.gz	finngen_R9_M13_OSTEOPOROSIS	Weighted median	50	-0.0396469506471233	0.0320176263907447	0.215610355612856	-0.102401498372983	0.0231075970787362	0.961128705127359	0.902667059547994	1.0233766459611	0.96 (0.90-1.02)	GCST90274766.tsv.gz-res.xlsx
43	OQXiNU	ROAJ1O	GCST90274766.tsv.gz	finngen_R9_M13_OSTEOPOROSIS	Inverse variance weighted (fixed effects)	50	-0.0187358604478849	0.0195563043186875	0.338039013622059	-0.0570662169125123	0.0195944960167426	0.981438564751404	0.944531523334498	1.01978772818594	0.98 (0.94-1.02)	GCST90274766.tsv.gz-res.xlsx
44	OQXiNU	ROAJ1O	GCST90274766.tsv.gz	finngen_R9_M13_OSTEOPOROSIS	Weighted mode	50	-0.0398145875563044	0.0475849230721505	0.406820019180106	-0.133081036777719	0.0534518616651105	0.960967597986035	0.875394150113195	1.05490620911693	0.96 (0.88-1.05)	GCST90274766.tsv.gz-res.xlsx
45	OQXiNU	ROAJ1O	GCST90274766.tsv.gz	finngen_R9_M13_OSTEOPOROSIS	Simple mode	50	-0.00887923760484843	0.0696909847582269	0.899138369565872	-0.145473567730973	0.127715092521276	0.991160066409454	0.864612743448558	1.13622923637054	0.99 (0.86-1.14)	GCST90274766.tsv.gz-res.xlsx
46	OQXiNU	ROAJ1O	GCST90274767.tsv.gz	finngen_R9_M13_OSTEOPOROSIS	MR Egger	50	0.0935303286880025	0.0415154857192426	0.0288728081162557	0.0121599766782869	0.174900680697718	1.09804390506731	1.01223420978048	1.1911279087445	1.10 (1.01-1.19)	GCST90274767.tsv.gz-res.xlsx
47	OQXiNU	ROAJ1O	GCST90274767.tsv.gz	finngen_R9_M13_OSTEOPOROSIS	Weighted median	50	-0.00829350246554164	0.0282594038278492	0.769157106469599	-0.063681933968126	0.0470949290370427	0.991740793748628	0.938303394510946	1.04822151101542	0.99 (0.94-1.05)	GCST90274767.tsv.gz-res.xlsx
48	OQXiNU	ROAJ1O	GCST90274767.tsv.gz	finngen_R9_M13_OSTEOPOROSIS	Inverse variance weighted (fixed effects)	50	0.0190958886247	0.0194093012813939	0.325188065962729	-0.018946341886832	0.057138119136232	1.01927938122966	0.981232011888591	1.05880204112	1.02 (0.98-1.06)	GCST90274767.tsv.gz-res.xlsx
49	OQXiNU	ROAJ1O	GCST90274767.tsv.gz	finngen_R9_M13_OSTEOPOROSIS	Weighted mode	50	-0.0236678195371238	0.0560303542853501	0.67457314059156	-0.13348731393641	0.0861516748621624	0.976610066666407	0.875038569702143	1.08997163706603	0.98 (0.88-1.09)	GCST90274767.tsv.gz-res.xlsx
50	OQXiNU	ROAJ1O	GCST90274767.tsv.gz	finngen_R9_M13_OSTEOPOROSIS	Simple mode	50	-0.0341686017360879	0.0574365526965972	0.554652384546334	-0.146744245021419	0.0784070415492426	0.966408552741144	0.863514797385723	1.08156281008587	0.97 (0.86-1.08)	GCST90274767.tsv.gz-res.xlsx
51	OQXiNU	ROAJ1O	GCST90274768.tsv.gz	finngen_R9_M13_OSTEOPOROSIS	MR Egger	50	0.0299951242065562	0.0412829211066657	0.471015119871775	-0.0509194011625086	0.110909649575621	1.0304495096823	0.950355264975235	1.11729395431105	1.03 (0.95-1.12)	GCST90274768.tsv.gz-res.xlsx
52	OQXiNU	ROAJ1O	GCST90274768.tsv.gz	finngen_R9_M13_OSTEOPOROSIS	Weighted median	50	0.0136179536871789	0.0292713168065729	0.641765314670142	-0.0437538272537041	0.0709897346280619	1.01371110036059	0.95718956245541	1.07357020521433	1.01 (0.96-1.07)	GCST90274768.tsv.gz-res.xlsx
53	OQXiNU	ROAJ1O	GCST90274768.tsv.gz	finngen_R9_M13_OSTEOPOROSIS	Inverse variance weighted (fixed effects)	50	0.0156571842589057	0.0193080290633455	0.41741407297792	-0.0221865527052515	0.0535009212230629	1.0157804002	0.978057758710232	1.05495796361875	1.02 (0.98-1.05)	GCST90274768.tsv.gz-res.xlsx
54	OQXiNU	ROAJ1O	GCST90274768.tsv.gz	finngen_R9_M13_OSTEOPOROSIS	Weighted mode	50	0.0253784016018871	0.0423111554723593	0.55140060902743	-0.0575514631239371	0.108308266327711	1.02570317482403	0.944073304174775	1.11439122173221	1.03 (0.94-1.11)	GCST90274768.tsv.gz-res.xlsx
55	OQXiNU	ROAJ1O	GCST90274768.tsv.gz	finngen_R9_M13_OSTEOPOROSIS	Simple mode	50	-0.0162248075523559	0.0553319540753111	0.770587166158586	-0.124675437539966	0.0922258224352539	0.983906105667521	0.882783374436761	1.09661243381196	0.98 (0.88-1.10)	GCST90274768.tsv.gz-res.xlsx
56	OQXiNU	ROAJ1O	GCST90274769.tsv.gz	finngen_R9_M13_OSTEOPOROSIS	MR Egger	50	0.109502713109092	0.041171527190652	0.0106000615179031	0.0288065198154137	0.190198906402769	1.11572309800952	1.02922544048137	1.20949014906759	1.12 (1.03-1.21)	GCST90274769.tsv.gz-res.xlsx
57	OQXiNU	ROAJ1O	GCST90274769.tsv.gz	finngen_R9_M13_OSTEOPOROSIS	Weighted median	50	-0.00874879894446652	0.0292457940705862	0.764827693735843	-0.0660705553228155	0.0485729574338825	0.991289360433026	0.936064817606291	1.04977195769473	0.99 (0.94-1.05)	GCST90274769.tsv.gz-res.xlsx
58	OQXiNU	ROAJ1O	GCST90274769.tsv.gz	finngen_R9_M13_OSTEOPOROSIS	Inverse variance weighted (fixed effects)	50	0.0195283796996225	0.0188670113080217	0.300643589951224	-0.0174509624641	0.056507721863345	1.01972030580599	0.982700423690858	1.05813478554089	1.02 (0.98-1.06)	GCST90274769.tsv.gz-res.xlsx
59	OQXiNU	ROAJ1O	GCST90274769.tsv.gz	finngen_R9_M13_OSTEOPOROSIS	Weighted mode	50	-0.0671363781307258	0.0825217904858091	0.419833262537349	-0.228879087482912	0.0946063312214601	0.935067669859804	0.795424704494013	1.09922603896649	0.94 (0.80-1.10)	GCST90274769.tsv.gz-res.xlsx
60	OQXiNU	ROAJ1O	GCST90274769.tsv.gz	finngen_R9_M13_OSTEOPOROSIS	Simple mode	50	-0.0633052418793177	0.0761262176508767	0.409678816121507	-0.212512628475036	0.0859021447164006	0.938656912556106	0.808550105502156	1.08969969021544	0.94 (0.81-1.09)	GCST90274769.tsv.gz-res.xlsx
61	OQXiNU	ROAJ1O	GCST90274770.tsv.gz	finngen_R9_M13_OSTEOPOROSIS	MR Egger	50	0.0767038375333505	0.0418977741152179	0.0733514012611601	-0.00541579973247668	0.158823474799178	1.07972225582893	0.994598839271667	1.17213101775387	1.08 (0.99-1.17)	GCST90274770.tsv.gz-res.xlsx
62	OQXiNU	ROAJ1O	GCST90274770.tsv.gz	finngen_R9_M13_OSTEOPOROSIS	Weighted median	50	0.0140089123057482	0.0296008996892741	0.636027924472597	-0.0440088510852291	0.0720266756967255	1.01410749693429	0.956945487429493	1.07468401162622	1.01 (0.96-1.07)	GCST90274770.tsv.gz-res.xlsx
63	OQXiNU	ROAJ1O	GCST90274770.tsv.gz	finngen_R9_M13_OSTEOPOROSIS	Inverse variance weighted (fixed effects)	50	0.0131939031885693	0.019606478889091	0.500988082328217	-0.025234795434049	0.0516226018111877	1.01328132679232	0.975080940595981	1.0529782754224	1.01 (0.98-1.05)	GCST90274770.tsv.gz-res.xlsx
64	OQXiNU	ROAJ1O	GCST90274770.tsv.gz	finngen_R9_M13_OSTEOPOROSIS	Weighted mode	50	0.0391560098534093	0.047404338140426	0.412807607500405	-0.0537564929018257	0.132068512608644	1.03993271074508	0.947662841036378	1.14118650225316	1.04 (0.95-1.14)	GCST90274770.tsv.gz-res.xlsx
65	OQXiNU	ROAJ1O	GCST90274770.tsv.gz	finngen_R9_M13_OSTEOPOROSIS	Simple mode	50	-0.0577074901249103	0.0653190921126404	0.381296305846165	-0.185732910665686	0.0703179304158648	0.943926014739289	0.830495381820846	1.07284921843648	0.94 (0.83-1.07)	GCST90274770.tsv.gz-res.xlsx
66	OQXiNU	ROAJ1O	GCST90274771.tsv.gz	finngen_R9_M13_OSTEOPOROSIS	MR Egger	50	0.117847644771827	0.0416469419588734	0.00678288490949186	0.0362196385324349	0.199475651011218	1.12507268760299	1.03688356106622	1.22076248473706	1.13 (1.04-1.22)	GCST90274771.tsv.gz-res.xlsx
67	OQXiNU	ROAJ1O	GCST90274771.tsv.gz	finngen_R9_M13_OSTEOPOROSIS	Weighted median	50	0.0574232030583631	0.0298911992205549	0.0547223898499494	-0.00116354741392462	0.116009953530651	1.05910393158865	0.998837129244901	1.12300704996272	1.06 (1.00-1.12)	GCST90274771.tsv.gz-res.xlsx
68	OQXiNU	ROAJ1O	GCST90274771.tsv.gz	finngen_R9_M13_OSTEOPOROSIS	Inverse variance weighted (fixed effects)	50	0.0327953676058233	0.0194315778894401	0.0914619765796071	-0.00529052505747942	0.0708812602691259	1.03333906295814	0.994723445122825	1.0734537566905	1.03 (0.99-1.07)	GCST90274771.tsv.gz-res.xlsx
69	OQXiNU	ROAJ1O	GCST90274771.tsv.gz	finngen_R9_M13_OSTEOPOROSIS	Weighted mode	50	0.0777853400217899	0.0448801479296972	0.089353427261835	-0.0101797499204166	0.165750429963997	1.08089060981042	0.989871888363657	1.18027850281483	1.08 (0.99-1.18)	GCST90274771.tsv.gz-res.xlsx
70	OQXiNU	ROAJ1O	GCST90274771.tsv.gz	finngen_R9_M13_OSTEOPOROSIS	Simple mode	50	-0.0251217764949502	0.057002188984411	0.661356934919317	-0.136846066904396	0.0866025139144953	0.975191149437148	0.872104461539664	1.09046314963416	0.98 (0.87-1.09)	GCST90274771.tsv.gz-res.xlsx
71	OQXiNU	ROAJ1O	GCST90274772.tsv.gz	finngen_R9_M13_OSTEOPOROSIS	MR Egger	50	0.075160900500829	0.044407053803799	0.0970244819535489	-0.011876924954617	0.162198725956275	1.07805759693775	0.988193327316531	1.17609393849198	1.08 (0.99-1.18)	GCST90274772.tsv.gz-res.xlsx
72	OQXiNU	ROAJ1O	GCST90274772.tsv.gz	finngen_R9_M13_OSTEOPOROSIS	Weighted median	50	0.0243199397162086	0.0290826292989222	0.403022185911075	-0.0326820137096789	0.0813218931420961	1.02461808147374	0.96784627250799	1.08472000430653	1.02 (0.97-1.08)	GCST90274772.tsv.gz-res.xlsx
73	OQXiNU	ROAJ1O	GCST90274772.tsv.gz	finngen_R9_M13_OSTEOPOROSIS	Inverse variance weighted (fixed effects)	50	0.0112211237169688	0.0191353077199294	0.55760045009456	-0.0262840794140929	0.0487263268480304	1.01128431666983	0.974058340378604	1.04993297295196	1.01 (0.97-1.05)	GCST90274772.tsv.gz-res.xlsx
74	OQXiNU	ROAJ1O	GCST90274772.tsv.gz	finngen_R9_M13_OSTEOPOROSIS	Weighted mode	50	0.060113092441567	0.0413574555827354	0.152459839768082	-0.0209475205005944	0.141173705383728	1.0619566390236	0.979270354838985	1.15162467401735	1.06 (0.98-1.15)	GCST90274772.tsv.gz-res.xlsx
75	OQXiNU	ROAJ1O	GCST90274772.tsv.gz	finngen_R9_M13_OSTEOPOROSIS	Simple mode	50	0.0328426285190228	0.0602234845993385	0.587989638373119	-0.0851954012956807	0.150880658333726	1.03338790065995	0.918332823445009	1.1628578724044	1.03 (0.92-1.16)	GCST90274772.tsv.gz-res.xlsx
76	OQXiNU	ROAJ1O	GCST90274773.tsv.gz	finngen_R9_M13_OSTEOPOROSIS	MR Egger	50	0.0615318721355443	0.0442612034660809	0.170881792362943	-0.0252200866579743	0.148283830929063	1.06346439086987	0.97509528294867	1.15984204869521	1.06 (0.98-1.16)	GCST90274773.tsv.gz-res.xlsx
77	OQXiNU	ROAJ1O	GCST90274773.tsv.gz	finngen_R9_M13_OSTEOPOROSIS	Weighted median	50	0.0543186560598194	0.0315816388253791	0.0854425877293854	-0.00758135603792368	0.116218668157562	1.05582099231314	0.992447309953656	1.12324146242197	1.06 (0.99-1.12)	GCST90274773.tsv.gz-res.xlsx
78	OQXiNU	ROAJ1O	GCST90274773.tsv.gz	finngen_R9_M13_OSTEOPOROSIS	Inverse variance weighted (fixed effects)	50	0.0022549443751054	0.0193428777327306	0.907194866635286	-0.0356570959810466	0.0401669847312574	1.00225748867423	0.964971129235816	1.04098458821155	1.00 (0.96-1.04)	GCST90274773.tsv.gz-res.xlsx
79	OQXiNU	ROAJ1O	GCST90274773.tsv.gz	finngen_R9_M13_OSTEOPOROSIS	Weighted mode	50	0.0823266371637154	0.0482610687228268	0.0943660819968636	-0.0122650575330251	0.176918331860456	1.08581041794755	0.987809851716935	1.19353361547692	1.09 (0.99-1.19)	GCST90274773.tsv.gz-res.xlsx
80	OQXiNU	ROAJ1O	GCST90274773.tsv.gz	finngen_R9_M13_OSTEOPOROSIS	Simple mode	50	0.0989371369376552	0.0781615423557719	0.21156901646663	-0.0542594860796577	0.252133759954968	1.10399689675172	0.947186292952717	1.28676814382307	1.10 (0.95-1.29)	GCST90274773.tsv.gz-res.xlsx
81	OQXiNU	ROAJ1O	GCST90274774.tsv.gz	finngen_R9_M13_OSTEOPOROSIS	MR Egger	50	0.0475542383827257	0.0449207538100129	0.29506899788049	-0.0404904390848996	0.135598915850351	1.04870307953777	0.960318345989697	1.14522247088654	1.05 (0.96-1.15)	GCST90274774.tsv.gz-res.xlsx
82	OQXiNU	ROAJ1O	GCST90274774.tsv.gz	finngen_R9_M13_OSTEOPOROSIS	Weighted median	50	0.0116190705948306	0.0331871292858106	0.726257847731656	-0.0534277028053581	0.0766658439950193	1.01168683419126	0.947974474421479	1.0796812341393	1.01 (0.95-1.08)	GCST90274774.tsv.gz-res.xlsx
83	OQXiNU	ROAJ1O	GCST90274774.tsv.gz	finngen_R9_M13_OSTEOPOROSIS	Inverse variance weighted (fixed effects)	50	0.0110725318252502	0.0194464223551723	0.569093825321161	-0.0270424559908875	0.0491875196413879	1.01113405918395	0.973319917385571	1.0504173061495	1.01 (0.97-1.05)	GCST90274774.tsv.gz-res.xlsx
84	OQXiNU	ROAJ1O	GCST90274774.tsv.gz	finngen_R9_M13_OSTEOPOROSIS	Weighted mode	50	0.000420468069139202	0.042803144974117	0.99220215424704	-0.0834736960801302	0.0843146322184086	1.00042055647823	0.919915283730907	1.0879711507402	1.00 (0.92-1.09)	GCST90274774.tsv.gz-res.xlsx
85	OQXiNU	ROAJ1O	GCST90274774.tsv.gz	finngen_R9_M13_OSTEOPOROSIS	Simple mode	50	-0.00161070809062058	0.0698568313908629	0.981698228895694	-0.138530097616712	0.135308681435471	0.998390588403471	0.870637046774643	1.14489013614262	1.00 (0.87-1.14)	GCST90274774.tsv.gz-res.xlsx
86	OQXiNU	ROAJ1O	GCST90274775.tsv.gz	finngen_R9_M13_OSTEOPOROSIS	MR Egger	50	0.044206312511657	0.0483801438900458	0.365426642650908	-0.0506187695128327	0.139031394536147	1.04519797006401	0.95064101479689	1.149160176788	1.05 (0.95-1.15)	GCST90274775.tsv.gz-res.xlsx
87	OQXiNU	ROAJ1O	GCST90274775.tsv.gz	finngen_R9_M13_OSTEOPOROSIS	Weighted median	50	0.0296109387869482	0.0310786401494047	0.340704288776798	-0.0313031959058851	0.0905250734797815	1.03005370204167	0.969181676607768	1.09474895646335	1.03 (0.97-1.09)	GCST90274775.tsv.gz-res.xlsx
88	OQXiNU	ROAJ1O	GCST90274775.tsv.gz	finngen_R9_M13_OSTEOPOROSIS	Inverse variance weighted (multiplicative random effects)	50	0.0071771958303389	0.0224718433700068	0.74943370212191	-0.0368676171748743	0.0512220088355521	1.00720301362984	0.963803717963044	1.05255654419869	1.01 (0.96-1.05)	GCST90274775.tsv.gz-res.xlsx
89	OQXiNU	ROAJ1O	GCST90274775.tsv.gz	finngen_R9_M13_OSTEOPOROSIS	Weighted mode	50	0.0490331209291573	0.0477022282333525	0.309044398422165	-0.0444632464082135	0.142529488266528	1.05025513558991	0.956510754653405	1.15318708594414	1.05 (0.96-1.15)	GCST90274775.tsv.gz-res.xlsx
90	OQXiNU	ROAJ1O	GCST90274775.tsv.gz	finngen_R9_M13_OSTEOPOROSIS	Simple mode	50	0.00748205131970103	0.0767734980183272	0.92276168727432	-0.14299400479622	0.157958107435622	1.00751011180535	0.866759265278335	1.17111713258014	1.01 (0.87-1.17)	GCST90274775.tsv.gz-res.xlsx
91	OQXiNU	ROAJ1O	GCST90274776.tsv.gz	finngen_R9_M13_OSTEOPOROSIS	MR Egger	50	0.0869618572621379	0.0413780357847967	0.040858126543067	0.00586090712393642	0.168062807400339	1.09085507072573	1.00587811584324	1.18301091015435	1.09 (1.01-1.18)	GCST90274776.tsv.gz-res.xlsx
92	OQXiNU	ROAJ1O	GCST90274776.tsv.gz	finngen_R9_M13_OSTEOPOROSIS	Weighted median	50	0.0301186365666221	0.0293516859779538	0.304830455085466	-0.0274106679501673	0.0876479410834114	1.03057679079341	0.972961595325067	1.09160374553858	1.03 (0.97-1.09)	GCST90274776.tsv.gz-res.xlsx
93	OQXiNU	ROAJ1O	GCST90274776.tsv.gz	finngen_R9_M13_OSTEOPOROSIS	Inverse variance weighted (fixed effects)	50	0.0130324780457008	0.0192089259598605	0.49748040281128	-0.0246170168356258	0.0506819729270274	1.01311777091075	0.975683510841148	1.0519882793246	1.01 (0.98-1.05)	GCST90274776.tsv.gz-res.xlsx
94	OQXiNU	ROAJ1O	GCST90274776.tsv.gz	finngen_R9_M13_OSTEOPOROSIS	Weighted mode	50	0.0817656159285137	0.0529875703074326	0.129238502907276	-0.0220900218740542	0.185621253731082	1.08520142609034	0.978152175995656	1.20396617631583	1.09 (0.98-1.20)	GCST90274776.tsv.gz-res.xlsx
95	OQXiNU	ROAJ1O	GCST90274776.tsv.gz	finngen_R9_M13_OSTEOPOROSIS	Simple mode	50	-0.00200056425759931	0.0677202998689948	0.976552658626479	-0.134732352000829	0.13073122348563	0.99800143553728	0.873949791300951	1.13966142591765	1.00 (0.87-1.14)	GCST90274776.tsv.gz-res.xlsx
96	OQXiNU	ROAJ1O	GCST90274777.tsv.gz	finngen_R9_M13_OSTEOPOROSIS	MR Egger	50	0.100656521841168	0.0411275553396137	0.0180976082164626	0.0200465133755251	0.181266530306811	1.10589672514962	1.02024879413841	1.19873463582916	1.11 (1.02-1.20)	GCST90274777.tsv.gz-res.xlsx
97	OQXiNU	ROAJ1O	GCST90274777.tsv.gz	finngen_R9_M13_OSTEOPOROSIS	Weighted median	50	-0.00397826318450227	0.0280980003047611	0.887407596225161	-0.059050343781834	0.0510938174128295	0.996029639621193	0.942659310927803	1.05242162412578	1.00 (0.94-1.05)	GCST90274777.tsv.gz-res.xlsx
98	OQXiNU	ROAJ1O	GCST90274777.tsv.gz	finngen_R9_M13_OSTEOPOROSIS	Inverse variance weighted (fixed effects)	50	0.00121358728957169	0.0192126765157164	0.949634345088971	-0.0364432586812325	0.0388704332603759	1.00121432398461	0.964212803050192	1.03963577270585	1.00 (0.96-1.04)	GCST90274777.tsv.gz-res.xlsx
99	OQXiNU	ROAJ1O	GCST90274777.tsv.gz	finngen_R9_M13_OSTEOPOROSIS	Weighted mode	50	0.0380184129822992	0.0537628959320897	0.482823169722792	-0.0673568630445966	0.143393689009195	1.03875035919439	0.934861524271983	1.15418410182913	1.04 (0.93-1.15)	GCST90274777.tsv.gz-res.xlsx
100	OQXiNU	ROAJ1O	GCST90274777.tsv.gz	finngen_R9_M13_OSTEOPOROSIS	Simple mode	50	-0.047390687782364	0.064576482299893	0.466525603296497	-0.173960593090154	0.0791792175254262	0.953714720105835	0.84033001181498	1.08239828943158	0.95 (0.84-1.08)	GCST90274777.tsv.gz-res.xlsx
101	OQXiNU	ROAJ1O	GCST90274778.tsv.gz	finngen_R9_M13_OSTEOPOROSIS	MR Egger	50	0.0603272314918692	0.0413888271553391	0.151470164105433	-0.0207948697325955	0.141449332716334	1.06218406975978	0.979419852620915	1.15194213700314	1.06 (0.98-1.15)	GCST90274778.tsv.gz-res.xlsx
102	OQXiNU	ROAJ1O	GCST90274778.tsv.gz	finngen_R9_M13_OSTEOPOROSIS	Weighted median	50	0.0224278888677248	0.0301135268972794	0.456406006286297	-0.0365946238509428	0.0814504015863924	1.0226812848	0.964066865860804	1.08485940894393	1.02 (0.96-1.08)	GCST90274778.tsv.gz-res.xlsx
103	OQXiNU	ROAJ1O	GCST90274778.tsv.gz	finngen_R9_M13_OSTEOPOROSIS	Inverse variance weighted (fixed effects)	50	0.0071433831323699	0.0193014780591046	0.711311606708538	-0.0306875138634751	0.0449742801282149	1.00716895795431	0.969778568090717	1.04600095655225	1.01 (0.97-1.05)	GCST90274778.tsv.gz-res.xlsx
104	OQXiNU	ROAJ1O	GCST90274778.tsv.gz	finngen_R9_M13_OSTEOPOROSIS	Weighted mode	50	0.0314852805657414	0.0385005226369552	0.417437014079587	-0.0439757438026909	0.106946304934174	1.03198618523104	0.956977169818575	1.11287449700563	1.03 (0.96-1.11)	GCST90274778.tsv.gz-res.xlsx
105	OQXiNU	ROAJ1O	GCST90274778.tsv.gz	finngen_R9_M13_OSTEOPOROSIS	Simple mode	50	0.0472772348189329	0.0545218432066665	0.390100348304618	-0.0595855778661334	0.154140047503999	1.04841262527767	0.942154902535036	1.16665426235547	1.05 (0.94-1.17)	GCST90274778.tsv.gz-res.xlsx
106	OQXiNU	ROAJ1O	GCST90274779.tsv.gz	finngen_R9_M13_OSTEOPOROSIS	MR Egger	49	0.00385352703064765	0.0440589872390489	0.930675157552405	-0.0825020879578881	0.0902091420191835	1.0038609614124	0.920809515243307	1.09440314545571	1.00 (0.92-1.09)	GCST90274779.tsv.gz-res.xlsx
107	OQXiNU	ROAJ1O	GCST90274779.tsv.gz	finngen_R9_M13_OSTEOPOROSIS	Weighted median	49	-0.000453870364576827	0.0294612000423164	0.987708517240939	-0.0581978224475169	0.0572900817183632	0.999546232618996	0.943463290757647	1.05896295163801	1.00 (0.94-1.06)	GCST90274779.tsv.gz-res.xlsx
108	OQXiNU	ROAJ1O	GCST90274779.tsv.gz	finngen_R9_M13_OSTEOPOROSIS	Inverse variance weighted (fixed effects)	49	-0.0146991071547546	0.0197091996243215	0.455788666825931	-0.0533291384184246	0.0239309241089155	0.985408397336224	0.948067915549287	1.02421956656782	0.99 (0.95-1.02)	GCST90274779.tsv.gz-res.xlsx
109	OQXiNU	ROAJ1O	GCST90274779.tsv.gz	finngen_R9_M13_OSTEOPOROSIS	Weighted mode	49	0.0324146163443693	0.0460433402980401	0.484832835101169	-0.0578303306397893	0.122659563328528	1.03294569269928	0.943810069503163	1.13049949194509	1.03 (0.94-1.13)	GCST90274779.tsv.gz-res.xlsx
110	OQXiNU	ROAJ1O	GCST90274779.tsv.gz	finngen_R9_M13_OSTEOPOROSIS	Simple mode	49	-0.00619258020907498	0.0627335346067933	0.921777682308233	-0.12915030803839	0.11676514762024	0.99382655429805	0.878841858621641	1.12385545856568	0.99 (0.88-1.12)	GCST90274779.tsv.gz-res.xlsx
111	OQXiNU	WHQEX4	GCST90274780.tsv.gz	finngen_R9_M13_OSTEOPOROSIS	MR Egger	50	0.0803063322899474	0.0415268995426656	0.059041049313638	-0.00108639081367728	0.161699055393572	1.0836189643158	0.99891419909518	1.17550642576557	1.08 (1.00-1.18)	GCST90274780.tsv.gz-res.xlsx
112	OQXiNU	WHQEX4	GCST90274780.tsv.gz	finngen_R9_M13_OSTEOPOROSIS	Weighted median	50	0.0337334360140737	0.0282910322175325	0.233115395559758	-0.0217169871322901	0.0891838591604374	1.03430886048521	0.978517128805841	1.09328164769458	1.03 (0.98-1.09)	GCST90274780.tsv.gz-res.xlsx
113	OQXiNU	WHQEX4	GCST90274780.tsv.gz	finngen_R9_M13_OSTEOPOROSIS	Inverse variance weighted (fixed effects)	50	0.0257125005737514	0.0194437234224385	0.186032922523084	-0.012397197334228	0.0638221984817309	1.02604591845213	0.987679331343161	1.06590286276478	1.03 (0.99-1.07)	GCST90274780.tsv.gz-res.xlsx
114	OQXiNU	WHQEX4	GCST90274780.tsv.gz	finngen_R9_M13_OSTEOPOROSIS	Weighted mode	50	0.0759413176179179	0.0488734309815935	0.12665919147873	-0.0198506071060053	0.171733242341841	1.07889925992099	0.980345118961948	1.18736105331008	1.08 (0.98-1.19)	GCST90274780.tsv.gz-res.xlsx
115	OQXiNU	WHQEX4	GCST90274780.tsv.gz	finngen_R9_M13_OSTEOPOROSIS	Simple mode	50	0.0521140030247743	0.0637751469228071	0.417796951971718	-0.0728852849439277	0.177113290993476	1.05349583737969	0.929707475353929	1.19376632843985	1.05 (0.93-1.19)	GCST90274780.tsv.gz-res.xlsx
116	OQXiNU	ROAJ1O	GCST90274781.tsv.gz	finngen_R9_M13_OSTEOPOROSIS	MR Egger	50	0.081343511029833	0.0417204773782088	0.0570634803010204	-0.000428624631456251	0.163115646691122	1.08474345391528	0.999571467214958	1.1771728179582	1.08 (1.00-1.18)	GCST90274781.tsv.gz-res.xlsx
117	OQXiNU	ROAJ1O	GCST90274781.tsv.gz	finngen_R9_M13_OSTEOPOROSIS	Weighted median	50	0.0162111517125718	0.0286087953593893	0.570952524222781	-0.0398620871918312	0.0722843906169749	1.01634326537188	0.960921953459436	1.07496100942227	1.02 (0.96-1.07)	GCST90274781.tsv.gz-res.xlsx
118	OQXiNU	ROAJ1O	GCST90274781.tsv.gz	finngen_R9_M13_OSTEOPOROSIS	Inverse variance weighted (fixed effects)	50	0.00516763826070489	0.0195365833446321	0.791386305595585	-0.0331240650947741	0.0434593416161838	1.0051810135329	0.967418529271879	1.04441752911999	1.01 (0.97-1.04)	GCST90274781.tsv.gz-res.xlsx
119	OQXiNU	ROAJ1O	GCST90274781.tsv.gz	finngen_R9_M13_OSTEOPOROSIS	Weighted mode	50	0.0341388081172507	0.0506105144944368	0.503138440370205	-0.0650578002918454	0.133335416526347	1.034728225437	0.937013302169823	1.14263319211873	1.03 (0.94-1.14)	GCST90274781.tsv.gz-res.xlsx
120	OQXiNU	ROAJ1O	GCST90274781.tsv.gz	finngen_R9_M13_OSTEOPOROSIS	Simple mode	50	-0.00267852921754652	0.0632649004730879	0.966401057559488	-0.126677734144799	0.121320675709706	0.997325054841122	0.881017548726696	1.1289868929982	1.00 (0.88-1.13)	GCST90274781.tsv.gz-res.xlsx
121	OQXiNU	ROAJ1O	GCST90274782.tsv.gz	finngen_R9_M13_OSTEOPOROSIS	MR Egger	50	0.0629540077297305	0.0439354225943762	0.158374566259571	-0.0231594205552468	0.149067436014708	1.06497785735547	0.977106700463353	1.16075126300906	1.06 (0.98-1.16)	GCST90274782.tsv.gz-res.xlsx
122	OQXiNU	ROAJ1O	GCST90274782.tsv.gz	finngen_R9_M13_OSTEOPOROSIS	Weighted median	50	0.0560138334147598	0.0306190334130267	0.0673427697212702	-0.00399947207477253	0.116027138904292	1.05761231402521	0.996008515161875	1.12302634942431	1.06 (1.00-1.12)	GCST90274782.tsv.gz-res.xlsx
123	OQXiNU	ROAJ1O	GCST90274782.tsv.gz	finngen_R9_M13_OSTEOPOROSIS	Inverse variance weighted (fixed effects)	50	0.0148725540096512	0.0195797596399857	0.447500786056025	-0.0235037748847207	0.0532488829040232	1.01498370076951	0.976770287466651	1.05469210729134	1.01 (0.98-1.05)	GCST90274782.tsv.gz-res.xlsx
124	OQXiNU	ROAJ1O	GCST90274782.tsv.gz	finngen_R9_M13_OSTEOPOROSIS	Weighted mode	50	0.0742044179668963	0.0394626300843572	0.066008254367431	-0.00314233699844382	0.151551172932236	1.07702694665378	0.996862594975135	1.1636378470468	1.08 (1.00-1.16)	GCST90274782.tsv.gz-res.xlsx
125	OQXiNU	ROAJ1O	GCST90274782.tsv.gz	finngen_R9_M13_OSTEOPOROSIS	Simple mode	50	0.0721381671878127	0.0538552296820639	0.186593428900661	-0.0334180829890326	0.177694417364658	1.07480383642872	0.967134132723922	1.19446025914552	1.07 (0.97-1.19)	GCST90274782.tsv.gz-res.xlsx
126	OQXiNU	ROAJ1O	GCST90274783.tsv.gz	finngen_R9_M13_OSTEOPOROSIS	MR Egger	50	0.0202833961236397	0.0479612173854808	0.674247879823068	-0.0737205899519027	0.114287382199182	1.02049050210362	0.928931210297994	1.12107425537961	1.02 (0.93-1.12)	GCST90274783.tsv.gz-res.xlsx
127	OQXiNU	ROAJ1O	GCST90274783.tsv.gz	finngen_R9_M13_OSTEOPOROSIS	Weighted median	50	0.0282797481508186	0.0301047002449138	0.347535765812281	-0.0307254643292124	0.0872849606308496	1.02868341645683	0.969741765240743	1.09120758662033	1.03 (0.97-1.09)	GCST90274783.tsv.gz-res.xlsx
128	OQXiNU	ROAJ1O	GCST90274783.tsv.gz	finngen_R9_M13_OSTEOPOROSIS	Inverse variance weighted (fixed effects)	50	0.00492091487155758	0.0196109993326028	0.801871115168728	-0.0335166438203439	0.043358473563459	1.00493304245792	0.967038815877142	1.04431218607056	1.00 (0.97-1.04)	GCST90274783.tsv.gz-res.xlsx
129	OQXiNU	ROAJ1O	GCST90274783.tsv.gz	finngen_R9_M13_OSTEOPOROSIS	Weighted mode	50	0.0539036000235008	0.0402233437117301	0.186391819021907	-0.0249341536514902	0.132741353698492	1.05538285836837	0.975374134739097	1.1419545977972	1.06 (0.98-1.14)	GCST90274783.tsv.gz-res.xlsx
130	OQXiNU	ROAJ1O	GCST90274783.tsv.gz	finngen_R9_M13_OSTEOPOROSIS	Simple mode	50	0.0247280337778606	0.0602443747234773	0.683256330702924	-0.0933509406801548	0.142807008235876	1.0250363073602	0.910873781533835	1.15350716280069	1.03 (0.91-1.15)	GCST90274783.tsv.gz-res.xlsx
131	OQXiNU	ROAJ1O	GCST90274784.tsv.gz	finngen_R9_M13_OSTEOPOROSIS	MR Egger	50	0.0215843813689793	0.040321748781265	0.594911421729895	-0.0574462462423	0.100615008980259	1.02181900918654	0.944172641849786	1.10585081716558	1.02 (0.94-1.11)	GCST90274784.tsv.gz-res.xlsx
132	OQXiNU	ROAJ1O	GCST90274784.tsv.gz	finngen_R9_M13_OSTEOPOROSIS	Weighted median	50	0.0522830139096765	0.0293747530801642	0.0750985081321311	-0.00529150212744527	0.109857529946798	1.05367390469064	0.994722473208897	1.11611904559119	1.05 (0.99-1.12)	GCST90274784.tsv.gz-res.xlsx
133	OQXiNU	ROAJ1O	GCST90274784.tsv.gz	finngen_R9_M13_OSTEOPOROSIS	Inverse variance weighted (fixed effects)	50	0.0341946598591866	0.0188523398485243	0.0697061874068679	-0.00275592624392106	0.0711452459622942	1.03478601842473	0.997247867834609	1.0737371705315	1.03 (1.00-1.07)	GCST90274784.tsv.gz-res.xlsx
134	OQXiNU	ROAJ1O	GCST90274784.tsv.gz	finngen_R9_M13_OSTEOPOROSIS	Weighted mode	50	0.0582180424527811	0.0423772703296582	0.175755240173571	-0.0248414073933489	0.141277492298911	1.05994608375979	0.975464601235532	1.15174420379242	1.06 (0.98-1.15)	GCST90274784.tsv.gz-res.xlsx
135	OQXiNU	ROAJ1O	GCST90274784.tsv.gz	finngen_R9_M13_OSTEOPOROSIS	Simple mode	50	0.0582180424527811	0.0564427762509658	0.30739305650717	-0.0524097989991119	0.168845883904674	1.05994608375979	0.948939912525418	1.18393766101351	1.06 (0.95-1.18)	GCST90274784.tsv.gz-res.xlsx
136	OQXiNU	ROAJ1O	GCST90274785.tsv.gz	finngen_R9_M13_OSTEOPOROSIS	MR Egger	50	0.0655339773735904	0.0408676743748002	0.11537067243457	-0.0145666644010181	0.145634619148199	1.06772901532483	0.985538916180869	1.15677344795718	1.07 (0.99-1.16)	GCST90274785.tsv.gz-res.xlsx
137	OQXiNU	ROAJ1O	GCST90274785.tsv.gz	finngen_R9_M13_OSTEOPOROSIS	Weighted median	50	0.0519834747463304	0.0269461775895274	0.0537110630799038	-0.000831033329143305	0.104797982821804	1.05335833535584	0.999169311883419	1.11048625039546	1.05 (1.00-1.11)	GCST90274785.tsv.gz-res.xlsx
138	OQXiNU	ROAJ1O	GCST90274785.tsv.gz	finngen_R9_M13_OSTEOPOROSIS	Inverse variance weighted (fixed effects)	50	0.0284723799469547	0.0190568965749344	0.135156741586588	-0.00887913733991672	0.0658238972338261	1.0288815926779	0.991160165788055	1.06803861604925	1.03 (0.99-1.07)	GCST90274785.tsv.gz-res.xlsx
139	OQXiNU	ROAJ1O	GCST90274785.tsv.gz	finngen_R9_M13_OSTEOPOROSIS	Weighted mode	50	0.0814557850909507	0.0460942540609711	0.0834294298266163	-0.00888895286855258	0.171800523050454	1.08486524930522	0.991150437074811	1.1874409424906	1.08 (0.99-1.19)	GCST90274785.tsv.gz-res.xlsx
140	OQXiNU	ROAJ1O	GCST90274785.tsv.gz	finngen_R9_M13_OSTEOPOROSIS	Simple mode	50	0.0657899444839063	0.0586331770622461	0.267305332072064	-0.0491310825580961	0.180710971525909	1.06800235381682	0.952056323540387	1.19806885323406	1.07 (0.95-1.20)	GCST90274785.tsv.gz-res.xlsx
141	OQXiNU	ROAJ1O	GCST90274786.tsv.gz	finngen_R9_M13_OSTEOPOROSIS	MR Egger	50	0.0268959552776209	0.0489679428560343	0.585375863654696	-0.0690812127202063	0.122873123275448	1.02726091612626	0.933250885157469	1.13074094713825	1.03 (0.93-1.13)	GCST90274786.tsv.gz-res.xlsx
142	OQXiNU	ROAJ1O	GCST90274786.tsv.gz	finngen_R9_M13_OSTEOPOROSIS	Weighted median	50	-0.00140121888786906	0.0348521555590666	0.96792996653379	-0.0697114437836397	0.0669090060079015	0.998599762360948	0.932662906760253	1.06919818313701	1.00 (0.93-1.07)	GCST90274786.tsv.gz-res.xlsx
143	OQXiNU	ROAJ1O	GCST90274786.tsv.gz	finngen_R9_M13_OSTEOPOROSIS	Inverse variance weighted (multiplicative random effects)	50	-0.0106067004652148	0.0228720178906105	0.64283306756846	-0.0554358555308113	0.0342224546003817	0.989449352229074	0.94607270705577	1.03481478043402	0.99 (0.95-1.03)	GCST90274786.tsv.gz-res.xlsx
144	OQXiNU	ROAJ1O	GCST90274786.tsv.gz	finngen_R9_M13_OSTEOPOROSIS	Weighted mode	50	0.0189179460871458	0.0465790373063951	0.686402763875068	-0.0723769670333886	0.11021285920768	1.01909802420613	0.930180182447777	1.11651570581504	1.02 (0.93-1.12)	GCST90274786.tsv.gz-res.xlsx
145	OQXiNU	ROAJ1O	GCST90274786.tsv.gz	finngen_R9_M13_OSTEOPOROSIS	Simple mode	50	-0.18200885885136	0.0809786264789335	0.0291356989707508	-0.34072696675007	-0.0232907509526503	0.833593955698077	0.711253077437131	0.976978385078115	0.83 (0.71-0.98)	GCST90274786.tsv.gz-res.xlsx
146	OQXiNU	ROAJ1O	GCST90274787.tsv.gz	finngen_R9_M13_OSTEOPOROSIS	MR Egger	50	0.0424432656982576	0.0468127855097303	0.369115927046193	-0.0493097939008137	0.134196325297329	1.04335686057153	0.951886195478824	1.14361731861662	1.04 (0.95-1.14)	GCST90274787.tsv.gz-res.xlsx
147	OQXiNU	ROAJ1O	GCST90274787.tsv.gz	finngen_R9_M13_OSTEOPOROSIS	Weighted median	50	-0.00893670645008639	0.0337127627319085	0.790944925141534	-0.0750137214046271	0.0571403085044543	0.991103107221696	0.927730756472123	1.05880435923008	0.99 (0.93-1.06)	GCST90274787.tsv.gz-res.xlsx
148	OQXiNU	ROAJ1O	GCST90274787.tsv.gz	finngen_R9_M13_OSTEOPOROSIS	Inverse variance weighted (fixed effects)	50	1.20765814441291e-06	0.0196051163979821	0.999950851003994	-0.0384248204819005	0.0384272357981893	1.00000120765887	0.962304047574996	1.03917511085941	1.00 (0.96-1.04)	GCST90274787.tsv.gz-res.xlsx
149	OQXiNU	ROAJ1O	GCST90274787.tsv.gz	finngen_R9_M13_OSTEOPOROSIS	Weighted mode	50	-0.0122656158204633	0.042669236538242	0.774973851615878	-0.0958973194354176	0.0713660877944911	0.987809300235258	0.908557302456046	1.07397432280115	0.99 (0.91-1.07)	GCST90274787.tsv.gz-res.xlsx
150	OQXiNU	ROAJ1O	GCST90274787.tsv.gz	finngen_R9_M13_OSTEOPOROSIS	Simple mode	50	-0.0689172573475967	0.061560002747157	0.26837890948971	-0.189574862732024	0.0517403480368311	0.933403909198298	0.827310779833885	1.05310226693964	0.93 (0.83-1.05)	GCST90274787.tsv.gz-res.xlsx
151	OQXiNU	ROAJ1O	GCST90274788.tsv.gz	finngen_R9_M13_OSTEOPOROSIS	MR Egger	50	0.0238807656758111	0.0427291433001493	0.578837050461362	-0.0598683551924814	0.107629886544104	1.02416819460758	0.941888520155915	1.11363549761932	1.02 (0.94-1.11)	GCST90274788.tsv.gz-res.xlsx
152	OQXiNU	ROAJ1O	GCST90274788.tsv.gz	finngen_R9_M13_OSTEOPOROSIS	Weighted median	50	-0.000930730923242417	0.0321420256974954	0.976899027034049	-0.0639291012903334	0.0620676394438485	0.999069702072439	0.938071505232413	1.06403431298323	1.00 (0.94-1.06)	GCST90274788.tsv.gz-res.xlsx
153	OQXiNU	ROAJ1O	GCST90274788.tsv.gz	finngen_R9_M13_OSTEOPOROSIS	Inverse variance weighted (fixed effects)	50	-0.00825324438186831	0.0196176066981241	0.673969796490044	-0.0467037535101915	0.0301972647464549	0.99178072013616	0.954370084503313	1.03065782635644	0.99 (0.95-1.03)	GCST90274788.tsv.gz-res.xlsx
154	OQXiNU	ROAJ1O	GCST90274788.tsv.gz	finngen_R9_M13_OSTEOPOROSIS	Weighted mode	50	0.00978420824660997	0.0398126607016863	0.806897453911008	-0.0682486067286951	0.087817023221915	1.00983223010295	0.934028239005863	1.09178833183896	1.01 (0.93-1.09)	GCST90274788.tsv.gz-res.xlsx
155	OQXiNU	ROAJ1O	GCST90274788.tsv.gz	finngen_R9_M13_OSTEOPOROSIS	Simple mode	50	0.0484648111293542	0.0595768541697404	0.419876121897406	-0.068305823043337	0.165235445302045	1.04965843487556	0.933974798881094	1.17967083397255	1.05 (0.93-1.18)	GCST90274788.tsv.gz-res.xlsx
156	OQXiNU	ROAJ1O	GCST90274789.tsv.gz	finngen_R9_M13_OSTEOPOROSIS	MR Egger	50	0.0622528735079117	0.0421656791690283	0.146370770659205	-0.0203918576633837	0.144897604679207	1.06423142663884	0.979814650191096	1.15592120328559	1.06 (0.98-1.16)	GCST90274789.tsv.gz-res.xlsx
157	OQXiNU	ROAJ1O	GCST90274789.tsv.gz	finngen_R9_M13_OSTEOPOROSIS	Weighted median	50	0.0314648907770809	0.0305321749875301	0.302752541346792	-0.0283781721984781	0.0913079537526399	1.03196514346534	0.972020706078713	1.09560634939932	1.03 (0.97-1.10)	GCST90274789.tsv.gz-res.xlsx
158	OQXiNU	ROAJ1O	GCST90274789.tsv.gz	finngen_R9_M13_OSTEOPOROSIS	Inverse variance weighted (fixed effects)	50	0.0325962915783344	0.0191974681048069	0.08951768477326	-0.00503074590708719	0.070223329063756	1.03313337039735	0.99498188710174	1.07274773025034	1.03 (0.99-1.07)	GCST90274789.tsv.gz-res.xlsx
159	OQXiNU	ROAJ1O	GCST90274789.tsv.gz	finngen_R9_M13_OSTEOPOROSIS	Weighted mode	50	0.032481212837849	0.0434627283529924	0.458432889112093	-0.0527057347340161	0.117668160409714	1.03301448555102	0.948659128844036	1.12487077277014	1.03 (0.95-1.12)	GCST90274789.tsv.gz-res.xlsx
160	OQXiNU	ROAJ1O	GCST90274789.tsv.gz	finngen_R9_M13_OSTEOPOROSIS	Simple mode	50	-0.00539802122104283	0.0658176945364732	0.934969096782665	-0.13440070251253	0.123604660070445	0.994616521915688	0.874239684370821	1.13156842837627	0.99 (0.87-1.13)	GCST90274789.tsv.gz-res.xlsx
161	OQXiNU	ROAJ1O	GCST90274790.tsv.gz	finngen_R9_M13_OSTEOPOROSIS	MR Egger	50	0.0707171482662125	0.0466308334205466	0.135943629898237	-0.0206792852380589	0.162113581770484	1.0732776044992	0.979533064912186	1.17599380519412	1.07 (0.98-1.18)	GCST90274790.tsv.gz-res.xlsx
162	OQXiNU	ROAJ1O	GCST90274790.tsv.gz	finngen_R9_M13_OSTEOPOROSIS	Weighted median	50	0.0162190370819058	0.0321528804490951	0.613955753601225	-0.0468006085983207	0.0792386827621323	1.01635127964549	0.954277653380955	1.08246265641585	1.02 (0.95-1.08)	GCST90274790.tsv.gz-res.xlsx
163	OQXiNU	ROAJ1O	GCST90274790.tsv.gz	finngen_R9_M13_OSTEOPOROSIS	Inverse variance weighted (fixed effects)	50	0.00112312453209142	0.0214360717750612	0.958214643811658	-0.0408915761470285	0.0431378252112113	1.00112375547263	0.959933203962213	1.04408178572713	1.00 (0.96-1.04)	GCST90274790.tsv.gz-res.xlsx
164	OQXiNU	ROAJ1O	GCST90274790.tsv.gz	finngen_R9_M13_OSTEOPOROSIS	Weighted mode	50	0.0452215690154329	0.0543293489311944	0.409244344655139	-0.061263954889708	0.151707092920574	1.04625965294988	0.940574937653241	1.16381929559171	1.05 (0.94-1.16)	GCST90274790.tsv.gz-res.xlsx
165	OQXiNU	ROAJ1O	GCST90274790.tsv.gz	finngen_R9_M13_OSTEOPOROSIS	Simple mode	50	0.00838830790245348	0.0714422566477324	0.907012100487373	-0.131638515127102	0.148415130932009	1.0084235883359	0.876657836355809	1.15999434595771	1.01 (0.88-1.16)	GCST90274790.tsv.gz-res.xlsx
166	OQXiNU	ROAJ1O	GCST90274791.tsv.gz	finngen_R9_M13_OSTEOPOROSIS	MR Egger	50	0.00462299405237341	0.0416494158760292	0.912080914950636	-0.0770098610646438	0.0862558491693906	1.00463369657559	0.925880723391813	1.09008519002077	1.00 (0.93-1.09)	GCST90274791.tsv.gz-res.xlsx
167	OQXiNU	ROAJ1O	GCST90274791.tsv.gz	finngen_R9_M13_OSTEOPOROSIS	Weighted median	50	0.00654109232110691	0.0287282189097766	0.819888217109866	-0.0497662167420553	0.0628484013842691	1.00656253198627	0.95145183201119	1.06486539487444	1.01 (0.95-1.06)	GCST90274791.tsv.gz-res.xlsx
168	OQXiNU	ROAJ1O	GCST90274791.tsv.gz	finngen_R9_M13_OSTEOPOROSIS	Inverse variance weighted (fixed effects)	50	0.00470171396723055	0.0194480887315203	0.8089683648398	-0.0334165399465492	0.0428199678810103	1.0047127843675	0.967135625054127	1.04374996941612	1.00 (0.97-1.04)	GCST90274791.tsv.gz-res.xlsx
169	OQXiNU	ROAJ1O	GCST90274791.tsv.gz	finngen_R9_M13_OSTEOPOROSIS	Weighted mode	50	0.0293896549778494	0.0476729657695406	0.54042839132886	-0.0640493579304502	0.122828667886149	1.02982579305212	0.937958702687768	1.13069068072656	1.03 (0.94-1.13)	GCST90274791.tsv.gz-res.xlsx
170	OQXiNU	ROAJ1O	GCST90274791.tsv.gz	finngen_R9_M13_OSTEOPOROSIS	Simple mode	50	0.00156975121049019	0.0606820297921791	0.979467315612079	-0.117367027182181	0.120506529603161	1.00157098391485	0.88925875112687	1.12806810677879	1.00 (0.89-1.13)	GCST90274791.tsv.gz-res.xlsx
171	OQXiNU	ROAJ1O	GCST90274792.tsv.gz	finngen_R9_M13_OSTEOPOROSIS	MR Egger	50	0.075574550173928	0.0414928327280112	0.0747831281802153	-0.00575140197297387	0.15690050232083	1.07850362735411	0.994265105676815	1.16987920784385	1.08 (0.99-1.17)	GCST90274792.tsv.gz-res.xlsx
172	OQXiNU	ROAJ1O	GCST90274792.tsv.gz	finngen_R9_M13_OSTEOPOROSIS	Weighted median	50	0.0289442271140351	0.0289675163005413	0.317699741554682	-0.0278321048350259	0.0857205590630961	1.02936718209566	0.972551639812501	1.08950183434972	1.03 (0.97-1.09)	GCST90274792.tsv.gz-res.xlsx
173	OQXiNU	ROAJ1O	GCST90274792.tsv.gz	finngen_R9_M13_OSTEOPOROSIS	Inverse variance weighted (fixed effects)	50	0.0253351146701279	0.0193145554039349	0.189617665839338	-0.0125214139215844	0.0631916432618403	1.02565877624164	0.987556652806731	1.06523096400767	1.03 (0.99-1.07)	GCST90274792.tsv.gz-res.xlsx
174	OQXiNU	ROAJ1O	GCST90274792.tsv.gz	finngen_R9_M13_OSTEOPOROSIS	Weighted mode	50	0.0973520267986697	0.0503763820517182	0.0590898569060201	-0.0013856820226979	0.196089735620037	1.10224832628178	0.998615277591345	1.21663607602864	1.10 (1.00-1.22)	GCST90274792.tsv.gz-res.xlsx
175	OQXiNU	ROAJ1O	GCST90274792.tsv.gz	finngen_R9_M13_OSTEOPOROSIS	Simple mode	50	0.0287521505838297	0.0679539642994488	0.674064708161959	-0.10443761944309	0.161941920610749	1.02916948380622	0.90083098999304	1.17579195005952	1.03 (0.90-1.18)	GCST90274792.tsv.gz-res.xlsx
176	Q1KJui	F9ATUR	GCST90274793.tsv.gz	finngen_R9_M13_OSTEOPOROSIS	MR Egger	50	0.047568920223402	0.0413521564806332	0.255703885900241	-0.033481306478639	0.128619146925443	1.04871847654233	0.967072989062012	1.13725691388402	1.05 (0.97-1.14)	GCST90274793.tsv.gz-res.xlsx
177	Q1KJui	F9ATUR	GCST90274793.tsv.gz	finngen_R9_M13_OSTEOPOROSIS	Weighted median	50	0.00122331175318384	0.0291701012182037	0.966548777984115	-0.0559500866344954	0.0583967101408631	1.00122406030421	0.945586332108736	1.06013547879495	1.00 (0.95-1.06)	GCST90274793.tsv.gz-res.xlsx
178	Q1KJui	F9ATUR	GCST90274793.tsv.gz	finngen_R9_M13_OSTEOPOROSIS	Inverse variance weighted (fixed effects)	50	-0.0109723275536846	0.0192347117581046	0.568376536017273	-0.0486723625995697	0.0267277074922004	0.989087648871533	0.952493150960705	1.02708809629076	0.99 (0.95-1.03)	GCST90274793.tsv.gz-res.xlsx
179	Q1KJui	F9ATUR	GCST90274793.tsv.gz	finngen_R9_M13_OSTEOPOROSIS	Weighted mode	50	0.0384711238217848	0.0436668263866467	0.382610841409054	-0.0471158558960427	0.124058103539612	1.03922071920202	0.953976867342934	1.13208164703907	1.04 (0.95-1.13)	GCST90274793.tsv.gz-res.xlsx
180	Q1KJui	F9ATUR	GCST90274793.tsv.gz	finngen_R9_M13_OSTEOPOROSIS	Simple mode	50	-0.0886519829545027	0.0586920627672166	0.137348589638592	-0.203688425978247	0.0263844600692418	0.915164010835637	0.815716487663862	1.02673561144677	0.92 (0.82-1.03)	GCST90274793.tsv.gz-res.xlsx
181	Q1KJui	ROAJ1O	GCST90274794.tsv.gz	finngen_R9_M13_OSTEOPOROSIS	MR Egger	50	0.071426177418317	0.0470577147669417	0.135613577983236	-0.0208069435248887	0.163659298361523	1.07403885945317	0.979408027380434	1.17781296391948	1.07 (0.98-1.18)	GCST90274794.tsv.gz-res.xlsx
182	Q1KJui	ROAJ1O	GCST90274794.tsv.gz	finngen_R9_M13_OSTEOPOROSIS	Weighted median	50	0.0577808516178572	0.0326594316980588	0.0768616021269854	-0.00623163451033797	0.121793337746052	1.05948278632853	0.993787741854297	1.12952064837507	1.06 (0.99-1.13)	GCST90274794.tsv.gz-res.xlsx
183	Q1KJui	ROAJ1O	GCST90274794.tsv.gz	finngen_R9_M13_OSTEOPOROSIS	Inverse variance weighted (fixed effects)	50	0.0218447127660167	0.0217392954210709	0.314969487595472	-0.0207643062592822	0.0644537317913157	1.02208505538531	0.979449787550898	1.06657622853148	1.02 (0.98-1.07)	GCST90274794.tsv.gz-res.xlsx
184	Q1KJui	ROAJ1O	GCST90274794.tsv.gz	finngen_R9_M13_OSTEOPOROSIS	Weighted mode	50	0.0802523906288028	0.0508606537655951	0.121026244191741	-0.0194344907517636	0.179939272009369	1.0835605136853	0.980753141485284	1.19714466072456	1.08 (0.98-1.20)	GCST90274794.tsv.gz-res.xlsx
185	Q1KJui	ROAJ1O	GCST90274794.tsv.gz	finngen_R9_M13_OSTEOPOROSIS	Simple mode	50	0.0667049104802415	0.072517637315049	0.362160657389811	-0.0754296586572546	0.208839479617738	1.06897998683685	0.927344958929445	1.2322471818652	1.07 (0.93-1.23)	GCST90274794.tsv.gz-res.xlsx
186	Q1KJui	ROAJ1O	GCST90274795.tsv.gz	finngen_R9_M13_OSTEOPOROSIS	MR Egger	50	0.0693435623034983	0.0419233566845015	0.104642125622063	-0.0128262167981246	0.151513341405121	1.07180437748117	0.987255688567922	1.16359382568275	1.07 (0.99-1.16)	GCST90274795.tsv.gz-res.xlsx
187	Q1KJui	ROAJ1O	GCST90274795.tsv.gz	finngen_R9_M13_OSTEOPOROSIS	Weighted median	50	0.0473104543617111	0.028758514653642	0.0999504674925709	-0.00905623435942729	0.103677143082849	1.04844745364421	0.990984649818972	1.1092422705577	1.05 (0.99-1.11)	GCST90274795.tsv.gz-res.xlsx
188	Q1KJui	ROAJ1O	GCST90274795.tsv.gz	finngen_R9_M13_OSTEOPOROSIS	Inverse variance weighted (fixed effects)	50	0.0194216381927112	0.0195845143758463	0.321351981536724	-0.0189640099839476	0.05780728636937	1.01961146513294	0.981214675539263	1.0595107938629	1.02 (0.98-1.06)	GCST90274795.tsv.gz-res.xlsx
189	Q1KJui	ROAJ1O	GCST90274795.tsv.gz	finngen_R9_M13_OSTEOPOROSIS	Weighted mode	50	0.0896305816912222	0.0487167689508961	0.0718547361886143	-0.00585428545253409	0.185115448834978	1.09377015034354	0.99416281748511	1.20335735831365	1.09 (0.99-1.20)	GCST90274795.tsv.gz-res.xlsx
190	Q1KJui	ROAJ1O	GCST90274795.tsv.gz	finngen_R9_M13_OSTEOPOROSIS	Simple mode	50	0.0833139392034848	0.0637700376405916	0.197490414242629	-0.0416753345720748	0.208303212979044	1.08688297016737	0.959181142981689	1.23158654596527	1.09 (0.96-1.23)	GCST90274795.tsv.gz-res.xlsx
191	Q1KJui	ROAJ1O	GCST90274796.tsv.gz	finngen_R9_M13_OSTEOPOROSIS	MR Egger	50	0.000800673747244673	0.0472324784899584	0.986545365786876	-0.0917749840930737	0.0933763315875631	1.00080099437204	0.912310410805186	1.09787482250922	1.00 (0.91-1.10)	GCST90274796.tsv.gz-res.xlsx
192	Q1KJui	ROAJ1O	GCST90274796.tsv.gz	finngen_R9_M13_OSTEOPOROSIS	Weighted median	50	-0.0125775281757973	0.0315656815265916	0.690294249728386	-0.0744462639679169	0.0492912076163222	0.987501238356451	0.928257353585741	1.05052622743963	0.99 (0.93-1.05)	GCST90274796.tsv.gz-res.xlsx
193	Q1KJui	ROAJ1O	GCST90274796.tsv.gz	finngen_R9_M13_OSTEOPOROSIS	Inverse variance weighted (fixed effects)	50	-0.0128854005995784	0.0219291392889789	0.556805759968934	-0.0558665136059771	0.0300957124068203	0.987197260752273	0.945665360924529	1.03055316595716	0.99 (0.95-1.03)	GCST90274796.tsv.gz-res.xlsx
194	Q1KJui	ROAJ1O	GCST90274796.tsv.gz	finngen_R9_M13_OSTEOPOROSIS	Weighted mode	50	0.053675588578341	0.0588389884660672	0.366106158788555	-0.0616488288151507	0.169000005971833	1.05514224642981	0.940213004538591	1.18412014599534	1.06 (0.94-1.18)	GCST90274796.tsv.gz-res.xlsx
195	Q1KJui	ROAJ1O	GCST90274796.tsv.gz	finngen_R9_M13_OSTEOPOROSIS	Simple mode	50	-0.0253977251896389	0.0687130161144941	0.713258094133325	-0.160075236774047	0.10927978639477	0.974922083838247	0.852079678828255	1.1154744012468	0.97 (0.85-1.12)	GCST90274796.tsv.gz-res.xlsx
196	Q1KJui	ROAJ1O	GCST90274797.tsv.gz	finngen_R9_M13_OSTEOPOROSIS	MR Egger	50	0.0545507738053258	0.0413765185535091	0.193626618868271	-0.0265472025595521	0.135648750170204	1.05606609554684	0.973802076800141	1.14527954369154	1.06 (0.97-1.15)	GCST90274797.tsv.gz-res.xlsx
197	Q1KJui	ROAJ1O	GCST90274797.tsv.gz	finngen_R9_M13_OSTEOPOROSIS	Weighted median	50	0.0269125641424545	0.030294508620056	0.374344747743346	-0.0324646727528552	0.0862898010377642	1.02727797790565	0.968056648003693	1.09012220107795	1.03 (0.97-1.09)	GCST90274797.tsv.gz-res.xlsx
198	Q1KJui	ROAJ1O	GCST90274797.tsv.gz	finngen_R9_M13_OSTEOPOROSIS	Inverse variance weighted (fixed effects)	50	0.0058048224337266	0.0192174753511061	0.76260664848404	-0.0318614292544413	0.0434710741218945	1.00582170306268	0.968640798057344	1.04442978282649	1.01 (0.97-1.04)	GCST90274797.tsv.gz-res.xlsx
199	Q1KJui	ROAJ1O	GCST90274797.tsv.gz	finngen_R9_M13_OSTEOPOROSIS	Weighted mode	50	0.019700642711162	0.0422127368582718	0.642783691331187	-0.0630363215310507	0.102437606953375	1.01989598102754	0.938909370443944	1.10786817648256	1.02 (0.94-1.11)	GCST90274797.tsv.gz-res.xlsx
200	Q1KJui	ROAJ1O	GCST90274797.tsv.gz	finngen_R9_M13_OSTEOPOROSIS	Simple mode	50	0.0142990808864849	0.0594253438893999	0.810851569709788	-0.102174593136739	0.130772754909709	1.01440180176433	0.9028719026695	1.13970875866252	1.01 (0.90-1.14)	GCST90274797.tsv.gz-res.xlsx
201	Q1KJui	ROAJ1O	GCST90274798.tsv.gz	finngen_R9_M13_OSTEOPOROSIS	MR Egger	49	0.0433196813631659	0.0469694821995715	0.361085605130853	-0.0487405037479943	0.135379866474326	1.04427167568881	0.952428249194797	1.14497163809227	1.04 (0.95-1.14)	GCST90274798.tsv.gz-res.xlsx
202	Q1KJui	ROAJ1O	GCST90274798.tsv.gz	finngen_R9_M13_OSTEOPOROSIS	Weighted median	49	0.0807459687615378	0.0304324498718297	0.00797124879087222	0.0210983670127516	0.140393570510324	1.08409546747023	1.02132251114097	1.15072660180235	1.08 (1.02-1.15)	GCST90274798.tsv.gz-res.xlsx
203	Q1KJui	ROAJ1O	GCST90274798.tsv.gz	finngen_R9_M13_OSTEOPOROSIS	Inverse variance weighted (fixed effects)	49	0.0262109692309814	0.0195117603142896	0.179161223245756	-0.0120320809850263	0.0644540194469891	1.02655749767587	0.988040015056556	1.06657653533822	1.03 (0.99-1.07)	GCST90274798.tsv.gz-res.xlsx
204	Q1KJui	ROAJ1O	GCST90274798.tsv.gz	finngen_R9_M13_OSTEOPOROSIS	Weighted mode	49	0.0931478690995784	0.0454527056102087	0.0459157536944043	0.00406056610356938	0.182235172095587	1.09762402794544	1.00406882137202	1.19989634283922	1.10 (1.00-1.20)	GCST90274798.tsv.gz-res.xlsx
205	Q1KJui	ROAJ1O	GCST90274798.tsv.gz	finngen_R9_M13_OSTEOPOROSIS	Simple mode	49	0.0978910054811767	0.0632530290460649	0.128284868129478	-0.0260849314491105	0.221866942411464	1.10284257476172	0.974252341431681	1.24840525701969	1.10 (0.97-1.25)	GCST90274798.tsv.gz-res.xlsx
206	Q1KJui	WHQEX4	GCST90274799.tsv.gz	finngen_R9_M13_OSTEOPOROSIS	MR Egger	50	-0.00914083405930077	0.0472063936419047	0.847278393858206	-0.101665365597434	0.0833836974788324	0.990900816361211	0.903331786989747	1.08695879189344	0.99 (0.90-1.09)	GCST90274799.tsv.gz-res.xlsx
207	Q1KJui	WHQEX4	GCST90274799.tsv.gz	finngen_R9_M13_OSTEOPOROSIS	Weighted median	50	-0.00776581481155243	0.0333620421931875	0.81593693126949	-0.0731554175102	0.0576237878870951	0.992264261222962	0.929456365005798	1.05931639307695	0.99 (0.93-1.06)	GCST90274799.tsv.gz-res.xlsx
208	Q1KJui	WHQEX4	GCST90274799.tsv.gz	finngen_R9_M13_OSTEOPOROSIS	Inverse variance weighted (fixed effects)	50	-0.0388735948362582	0.0219098857158654	0.0760219571667636	-0.0818169708393543	0.00406978116683788	0.961872287086113	0.921440593761772	1.00407807397236	0.96 (0.92-1.00)	GCST90274799.tsv.gz-res.xlsx
209	Q1KJui	WHQEX4	GCST90274799.tsv.gz	finngen_R9_M13_OSTEOPOROSIS	Weighted mode	50	0.00888636932865072	0.0471194479737644	0.851191226333883	-0.0834677486999276	0.101240487357229	1.00892597032468	0.919920754833122	1.10654271930223	1.01 (0.92-1.11)	GCST90274799.tsv.gz-res.xlsx
210	Q1KJui	WHQEX4	GCST90274799.tsv.gz	finngen_R9_M13_OSTEOPOROSIS	Simple mode	50	-0.00479071150939492	0.067271449895087	0.943516809786442	-0.136642753303765	0.127061330284976	0.995220745645711	0.872281790263925	1.13548665536618	1.00 (0.87-1.14)	GCST90274799.tsv.gz-res.xlsx
211	Q1KJui	ROAJ1O	GCST90274800.tsv.gz	finngen_R9_M13_OSTEOPOROSIS	MR Egger	50	0.118110845308185	0.0468398896436231	0.0150561682245513	0.0263046616066839	0.209917029009686	1.12536884631066	1.02665368279246	1.2335757047127	1.13 (1.03-1.23)	GCST90274800.tsv.gz-res.xlsx
212	Q1KJui	ROAJ1O	GCST90274800.tsv.gz	finngen_R9_M13_OSTEOPOROSIS	Weighted median	50	0.0272218652153058	0.0316637792678495	0.38994548117106	-0.0348391421496791	0.0892828725802908	1.02759576522978	0.965760753962394	1.09338990260864	1.03 (0.97-1.09)	GCST90274800.tsv.gz-res.xlsx
213	Q1KJui	ROAJ1O	GCST90274800.tsv.gz	finngen_R9_M13_OSTEOPOROSIS	Inverse variance weighted (fixed effects)	50	0.0206809026172171	0.0215462527619047	0.337136976944713	-0.0215497527961162	0.0629115580305503	1.0208962343401	0.978680784152327	1.06493265032531	1.02 (0.98-1.06)	GCST90274800.tsv.gz-res.xlsx
214	Q1KJui	ROAJ1O	GCST90274800.tsv.gz	finngen_R9_M13_OSTEOPOROSIS	Weighted mode	50	0.0746718834320006	0.0587829719713641	0.209977371379962	-0.040542741631873	0.189886508495874	1.07753053725276	0.960268120207776	1.20911236588902	1.08 (0.96-1.21)	GCST90274800.tsv.gz-res.xlsx
215	Q1KJui	ROAJ1O	GCST90274800.tsv.gz	finngen_R9_M13_OSTEOPOROSIS	Simple mode	50	-0.0667284958021877	0.0677951525831161	0.329819775248419	-0.199606994865095	0.0661500032607198	0.93544914523157	0.819052581704055	1.06838696667543	0.94 (0.82-1.07)	GCST90274800.tsv.gz-res.xlsx
216	Q1KJui	ROAJ1O	GCST90274801.tsv.gz	finngen_R9_M13_OSTEOPOROSIS	MR Egger	50	-0.00772499431574111	0.0515840887817058	0.881585108011111	-0.108829808327885	0.0933798196964023	0.992304766768804	0.896883046535153	1.09787865202277	0.99 (0.90-1.10)	GCST90274801.tsv.gz-res.xlsx
217	Q1KJui	ROAJ1O	GCST90274801.tsv.gz	finngen_R9_M13_OSTEOPOROSIS	Weighted median	50	0.0212562736801807	0.0365039814824198	0.560364528401225	-0.0502915300253622	0.0928040773857235	1.02148379750884	0.950952152980914	1.09724673875787	1.02 (0.95-1.10)	GCST90274801.tsv.gz-res.xlsx
218	Q1KJui	ROAJ1O	GCST90274801.tsv.gz	finngen_R9_M13_OSTEOPOROSIS	Inverse variance weighted (fixed effects)	50	-0.00154039735767934	0.0218925226808803	0.943905693033946	-0.0444497418122048	0.0413689470968461	0.998460788445383	0.956523672031946	1.04223656477336	1.00 (0.96-1.04)	GCST90274801.tsv.gz-res.xlsx
219	Q1KJui	ROAJ1O	GCST90274801.tsv.gz	finngen_R9_M13_OSTEOPOROSIS	Weighted mode	50	0.0242315657540199	0.0501372258794458	0.631031939961482	-0.0740373969696939	0.122500528477734	1.02452753591514	0.928636964983478	1.13031971742266	1.02 (0.93-1.13)	GCST90274801.tsv.gz-res.xlsx
220	Q1KJui	ROAJ1O	GCST90274801.tsv.gz	finngen_R9_M13_OSTEOPOROSIS	Simple mode	50	0.0294142711239768	0.0757236995319385	0.69937158123224	-0.119004179958623	0.177832722206576	1.02985114370635	0.887804089769834	1.19462547020732	1.03 (0.89-1.19)	GCST90274801.tsv.gz-res.xlsx
221	Q1KJui	ROAJ1O	GCST90274802.tsv.gz	finngen_R9_M13_OSTEOPOROSIS	MR Egger	50	0.0878055313713147	0.0471221532622645	0.0685358103795844	-0.00455388902272374	0.180164951765353	1.09177578524266	0.995456464208108	1.19741486252786	1.09 (1.00-1.20)	GCST90274802.tsv.gz-res.xlsx
222	Q1KJui	ROAJ1O	GCST90274802.tsv.gz	finngen_R9_M13_OSTEOPOROSIS	Weighted median	50	0.0151674341789251	0.0331621385479344	0.647403674474998	-0.0498303573750263	0.0801652257328764	1.01528304346795	0.951390807245548	1.08346606936207	1.02 (0.95-1.08)	GCST90274802.tsv.gz-res.xlsx
223	Q1KJui	ROAJ1O	GCST90274802.tsv.gz	finngen_R9_M13_OSTEOPOROSIS	Inverse variance weighted (fixed effects)	50	0.0138022111605456	0.0218619132678328	0.527820904190849	-0.0290471388444067	0.0566515611654979	1.01389790141588	0.971370674096293	1.05828699785682	1.01 (0.97-1.06)	GCST90274802.tsv.gz-res.xlsx
224	Q1KJui	ROAJ1O	GCST90274802.tsv.gz	finngen_R9_M13_OSTEOPOROSIS	Weighted mode	50	0.0389873840298984	0.0520012925076624	0.456996779114056	-0.0629351492851199	0.140909917344917	1.03975736601957	0.939004366819094	1.15132092926702	1.04 (0.94-1.15)	GCST90274802.tsv.gz-res.xlsx
225	Q1KJui	ROAJ1O	GCST90274802.tsv.gz	finngen_R9_M13_OSTEOPOROSIS	Simple mode	50	-0.0250715890955084	0.0653253544875952	0.702790238065802	-0.153109283891195	0.102966105700178	0.975240092973061	0.858035947180366	1.10845383817256	0.98 (0.86-1.11)	GCST90274802.tsv.gz-res.xlsx
226	Q1KJui	ROAJ1O	GCST90274803.tsv.gz	finngen_R9_M13_OSTEOPOROSIS	MR Egger	50	0.00511406833104447	0.0419099592779492	0.903388563160544	-0.0770294518537359	0.0872575885158249	1.00512716749899	0.925862584835511	1.09117771836954	1.01 (0.93-1.09)	GCST90274803.tsv.gz-res.xlsx
227	Q1KJui	ROAJ1O	GCST90274803.tsv.gz	finngen_R9_M13_OSTEOPOROSIS	Weighted median	50	0.00883428878058249	0.0312790498420051	0.777610217618896	-0.0524726489097475	0.0701412264709125	1.00887342627546	0.948880273610887	1.07265965849573	1.01 (0.95-1.07)	GCST90274803.tsv.gz-res.xlsx
228	Q1KJui	ROAJ1O	GCST90274803.tsv.gz	finngen_R9_M13_OSTEOPOROSIS	Inverse variance weighted (fixed effects)	50	-0.0162880943245702	0.0195033954649118	0.403638060739294	-0.0545147494357973	0.0219385607866568	0.983843839396268	0.946944541857099	1.02218098054581	0.98 (0.95-1.02)	GCST90274803.tsv.gz-res.xlsx
229	Q1KJui	ROAJ1O	GCST90274803.tsv.gz	finngen_R9_M13_OSTEOPOROSIS	Weighted mode	50	0.0290874286840133	0.0427959008233291	0.499906906270414	-0.0547925369297117	0.112967394297738	1.02951459964718	0.946681529038468	1.11959542715829	1.03 (0.95-1.12)	GCST90274803.tsv.gz-res.xlsx
230	Q1KJui	ROAJ1O	GCST90274803.tsv.gz	finngen_R9_M13_OSTEOPOROSIS	Simple mode	50	0.0781809614101542	0.0643434787890774	0.230167070273023	-0.0479322570164375	0.204294179836746	1.08131831785379	0.953198357391044	1.22665895871501	1.08 (0.95-1.23)	GCST90274803.tsv.gz-res.xlsx
231	Q1KJui	ROAJ1O	GCST90274804.tsv.gz	finngen_R9_M13_OSTEOPOROSIS	MR Egger	50	0.0258137806619024	0.0418106964815572	0.539891187523522	-0.0561351844419498	0.107762745765754	1.02614984173579	0.945411322349365	1.11378346419388	1.03 (0.95-1.11)	GCST90274804.tsv.gz-res.xlsx
232	Q1KJui	ROAJ1O	GCST90274804.tsv.gz	finngen_R9_M13_OSTEOPOROSIS	Weighted median	50	0.00742391849879432	0.0290181328542672	0.798076531068449	-0.0494516218955694	0.0642994588931581	1.00745154410283	0.951751200941712	1.06641169741727	1.01 (0.95-1.07)	GCST90274804.tsv.gz-res.xlsx
233	Q1KJui	ROAJ1O	GCST90274804.tsv.gz	finngen_R9_M13_OSTEOPOROSIS	Inverse variance weighted (fixed effects)	50	-0.00572400982216876	0.0195054727726017	0.76917316412864	-0.0439547364564681	0.0325067168121306	0.994292341109547	0.956997273580472	1.03304083186186	0.99 (0.96-1.03)	GCST90274804.tsv.gz-res.xlsx
234	Q1KJui	ROAJ1O	GCST90274804.tsv.gz	finngen_R9_M13_OSTEOPOROSIS	Weighted mode	50	0.0378448109015633	0.0469296494515981	0.423899869451808	-0.0541373020235689	0.129826923826696	1.03857004562253	0.947302031086395	1.13863129632201	1.04 (0.95-1.14)	GCST90274804.tsv.gz-res.xlsx
235	Q1KJui	ROAJ1O	GCST90274804.tsv.gz	finngen_R9_M13_OSTEOPOROSIS	Simple mode	50	0.00763695774372963	0.0621321550903496	0.902677384294028	-0.114142066233356	0.129415981720815	1.00766619368267	0.892131205159147	1.13816348090839	1.01 (0.89-1.14)	GCST90274804.tsv.gz-res.xlsx
236	Q1KJui	ROAJ1O	GCST90274805.tsv.gz	finngen_R9_M13_OSTEOPOROSIS	MR Egger	50	0.0249586583105601	0.0472768241282688	0.599982996386923	-0.0677039169808467	0.117621233601967	1.02527273314133	0.934537133193992	1.12481798741418	1.03 (0.93-1.12)	GCST90274805.tsv.gz-res.xlsx
237	Q1KJui	ROAJ1O	GCST90274805.tsv.gz	finngen_R9_M13_OSTEOPOROSIS	Weighted median	50	0.0483111003895326	0.0345945246993664	0.162565314566624	-0.0194941680212256	0.116116368800291	1.04949710350047	0.980694614562165	1.12312656141956	1.05 (0.98-1.12)	GCST90274805.tsv.gz-res.xlsx
238	Q1KJui	ROAJ1O	GCST90274805.tsv.gz	finngen_R9_M13_OSTEOPOROSIS	Inverse variance weighted (fixed effects)	50	0.0261743612077962	0.0219367641238608	0.232801509691492	-0.016821696474971	0.0691704188905634	1.02651991812306	0.983318998248543	1.07161881767795	1.03 (0.98-1.07)	GCST90274805.tsv.gz-res.xlsx
239	Q1KJui	ROAJ1O	GCST90274805.tsv.gz	finngen_R9_M13_OSTEOPOROSIS	Weighted mode	50	0.0565197666801118	0.0511364331114924	0.274438490434847	-0.0437076422184133	0.156747175578637	1.05814753065726	0.957233771310017	1.16969984782685	1.06 (0.96-1.17)	GCST90274805.tsv.gz-res.xlsx
240	Q1KJui	ROAJ1O	GCST90274805.tsv.gz	finngen_R9_M13_OSTEOPOROSIS	Simple mode	50	0.0478186170705754	0.071175383537033	0.504839711317268	-0.0916851346620093	0.18732236880316	1.04898037093523	0.912392385059166	1.20601600432698	1.05 (0.91-1.21)	GCST90274805.tsv.gz-res.xlsx
241	Q1KJui	ROAJ1O	GCST90274806.tsv.gz	finngen_R9_M13_OSTEOPOROSIS	MR Egger	50	0.0997110719212264	0.0471726936866394	0.0397597323599046	0.00725259229541321	0.19216955154704	1.10485164929065	1.00727895603954	1.21187597499293	1.10 (1.01-1.21)	GCST90274806.tsv.gz-res.xlsx
242	Q1KJui	ROAJ1O	GCST90274806.tsv.gz	finngen_R9_M13_OSTEOPOROSIS	Weighted median	50	0.0473053921141339	0.032712813548786	0.148154364295122	-0.0168117224414865	0.111422506669754	1.04844214615706	0.983328805954069	1.11786711340354	1.05 (0.98-1.12)	GCST90274806.tsv.gz-res.xlsx
243	Q1KJui	ROAJ1O	GCST90274806.tsv.gz	finngen_R9_M13_OSTEOPOROSIS	Inverse variance weighted (fixed effects)	50	0.0339890418597763	0.0218545765894231	0.11988968184676	-0.00884592825549296	0.0768240119750455	1.03457326966704	0.991193081856231	1.07985201864514	1.03 (0.99-1.08)	GCST90274806.tsv.gz-res.xlsx
244	Q1KJui	ROAJ1O	GCST90274806.tsv.gz	finngen_R9_M13_OSTEOPOROSIS	Weighted mode	50	0.119614995618596	0.062998050276962	0.0634994875767158	-0.00386118292424906	0.243091174161442	1.12706284390429	0.996146261857568	1.27518488273085	1.13 (1.00-1.28)	GCST90274806.tsv.gz-res.xlsx
245	Q1KJui	ROAJ1O	GCST90274806.tsv.gz	finngen_R9_M13_OSTEOPOROSIS	Simple mode	50	0.080657049394196	0.0769959929179158	0.299986442344746	-0.0702550967249189	0.231569195513311	1.08399907467278	0.932155999631032	1.26057654980128	1.08 (0.93-1.26)	GCST90274806.tsv.gz-res.xlsx
246	Q1KJui	ROAJ1O	GCST90274807.tsv.gz	finngen_R9_M13_OSTEOPOROSIS	MR Egger	50	0.122320619201022	0.0471117434850517	0.0124659929908042	0.0299816019703209	0.214659636431724	1.13011638071147	1.03043557579482	1.23943996495586	1.13 (1.03-1.24)	GCST90274807.tsv.gz-res.xlsx
247	Q1KJui	ROAJ1O	GCST90274807.tsv.gz	finngen_R9_M13_OSTEOPOROSIS	Weighted median	50	0.0449386351751872	0.033302743353997	0.177209356646386	-0.0203347417986469	0.110212012149021	1.04596367256179	0.97987061475034	1.11651476006114	1.05 (0.98-1.12)	GCST90274807.tsv.gz-res.xlsx
248	Q1KJui	ROAJ1O	GCST90274807.tsv.gz	finngen_R9_M13_OSTEOPOROSIS	Inverse variance weighted (fixed effects)	50	0.0279205868937813	0.0217940372832284	0.20015458407587	-0.0147957261813464	0.070636899968909	1.02831401956838	0.98531319273544	1.07319147925465	1.03 (0.99-1.07)	GCST90274807.tsv.gz-res.xlsx
249	Q1KJui	ROAJ1O	GCST90274807.tsv.gz	finngen_R9_M13_OSTEOPOROSIS	Weighted mode	50	0.0792239734049225	0.0666608428749525	0.240379151873517	-0.0514312786299844	0.209879225439829	1.08244673420307	0.949868924013106	1.23352907202882	1.08 (0.95-1.23)	GCST90274807.tsv.gz-res.xlsx
250	Q1KJui	ROAJ1O	GCST90274807.tsv.gz	finngen_R9_M13_OSTEOPOROSIS	Simple mode	50	0.0769488721428964	0.0732226137014965	0.298464684711268	-0.0665674507120367	0.220465194997829	1.07998685756727	0.935599806854827	1.24665653409975	1.08 (0.94-1.25)	GCST90274807.tsv.gz-res.xlsx
251	Q1KJui	ROAJ1O	GCST90274808.tsv.gz	finngen_R9_M13_OSTEOPOROSIS	MR Egger	50	0.0479197215535981	0.0502104242669934	0.344674187488708	-0.050492710009709	0.146332153116905	1.04908643291492	0.9507608596845	1.15758061821283	1.05 (0.95-1.16)	GCST90274808.tsv.gz-res.xlsx
252	Q1KJui	ROAJ1O	GCST90274808.tsv.gz	finngen_R9_M13_OSTEOPOROSIS	Weighted median	50	0.0422608313729834	0.0334921423288862	0.20701596732112	-0.0233837675916335	0.1079054303376	1.04316653382824	0.9768875140587	1.11394239524883	1.04 (0.98-1.11)	GCST90274808.tsv.gz-res.xlsx
253	Q1KJui	ROAJ1O	GCST90274808.tsv.gz	finngen_R9_M13_OSTEOPOROSIS	Inverse variance weighted (fixed effects)	50	-0.000221927741066618	0.0220241895890269	0.991960216244248	-0.0433893393355594	0.0429454838534261	0.999778096883073	0.957538510076031	1.04388098493059	1.00 (0.96-1.04)	GCST90274808.tsv.gz-res.xlsx
254	Q1KJui	ROAJ1O	GCST90274808.tsv.gz	finngen_R9_M13_OSTEOPOROSIS	Weighted mode	50	0.0566442053730903	0.050035828812205	0.263113510595562	-0.0414260190988314	0.154714429845012	1.05827921334599	0.959420311495244	1.1673245604471	1.06 (0.96-1.17)	GCST90274808.tsv.gz-res.xlsx
255	Q1KJui	ROAJ1O	GCST90274808.tsv.gz	finngen_R9_M13_OSTEOPOROSIS	Simple mode	50	0.0513934694293895	0.0701245026320584	0.467117892657499	-0.0860505557294449	0.188837494588224	1.05273703164161	0.917547842747069	1.20784465524059	1.05 (0.92-1.21)	GCST90274808.tsv.gz-res.xlsx
256	Q1KJui	ROAJ1O	GCST90274809.tsv.gz	finngen_R9_M13_OSTEOPOROSIS	MR Egger	50	0.100579105544993	0.0474353362522399	0.0391720669229079	0.00760584649060309	0.193552364599384	1.10581111403509	1.00763484441232	1.21355293210084	1.11 (1.01-1.21)	GCST90274809.tsv.gz-res.xlsx
257	Q1KJui	ROAJ1O	GCST90274809.tsv.gz	finngen_R9_M13_OSTEOPOROSIS	Weighted median	50	0.00363813125172626	0.0329334310182655	0.912037239690134	-0.0609113935440741	0.0681876560475266	1.00364475728425	0.940906606482299	1.0705661878495	1.00 (0.94-1.07)	GCST90274809.tsv.gz-res.xlsx
258	Q1KJui	ROAJ1O	GCST90274809.tsv.gz	finngen_R9_M13_OSTEOPOROSIS	Inverse variance weighted (fixed effects)	50	0.00512195369780058	0.0221226883627941	0.816907026370198	-0.0382385154932759	0.048482422888877	1.00513509332659	0.962483346321239	1.04967692137028	1.01 (0.96-1.05)	GCST90274809.tsv.gz-res.xlsx
259	Q1KJui	ROAJ1O	GCST90274809.tsv.gz	finngen_R9_M13_OSTEOPOROSIS	Weighted mode	50	0.0137952731588944	0.0512026575895687	0.788734036370759	-0.0865619357166603	0.114152482034449	1.01389086701497	0.917078747096262	1.12092303247811	1.01 (0.92-1.12)	GCST90274809.tsv.gz-res.xlsx
260	Q1KJui	ROAJ1O	GCST90274809.tsv.gz	finngen_R9_M13_OSTEOPOROSIS	Simple mode	50	-0.0186860894456955	0.0669924321988891	0.781473665223879	-0.149991256555518	0.112619077664127	0.981487413147965	0.860715502010365	1.11920552135738	0.98 (0.86-1.12)	GCST90274809.tsv.gz-res.xlsx
261	Q1KJui	ROAJ1O	GCST90274810.tsv.gz	finngen_R9_M13_OSTEOPOROSIS	MR Egger	50	0.00854626600863977	0.0474224440424617	0.857741985500637	-0.0844017243145852	0.101494256331865	1.00858288959728	0.919061972384051	1.10682356114646	1.01 (0.92-1.11)	GCST90274810.tsv.gz-res.xlsx
262	Q1KJui	ROAJ1O	GCST90274810.tsv.gz	finngen_R9_M13_OSTEOPOROSIS	Weighted median	50	0.0161718412110444	0.0352631977320559	0.646518610953381	-0.0529440263437853	0.085287708765874	1.01630331319367	0.948433098264767	1.08903034520637	1.02 (0.95-1.09)	GCST90274810.tsv.gz-res.xlsx
263	Q1KJui	ROAJ1O	GCST90274810.tsv.gz	finngen_R9_M13_OSTEOPOROSIS	Inverse variance weighted (fixed effects)	50	-0.00682979362334544	0.0221016504365264	0.757308322900784	-0.0501490284789372	0.0364894412322463	0.993193476410476	0.951087674789095	1.03716335279297	0.99 (0.95-1.04)	GCST90274810.tsv.gz-res.xlsx
264	Q1KJui	ROAJ1O	GCST90274810.tsv.gz	finngen_R9_M13_OSTEOPOROSIS	Weighted mode	50	0.00230870606091138	0.0501404945164078	0.96346173756973	-0.0959666631912478	0.100584075313071	1.00231137317488	0.908494301864681	1.10581660967352	1.00 (0.91-1.11)	GCST90274810.tsv.gz-res.xlsx
265	Q1KJui	ROAJ1O	GCST90274810.tsv.gz	finngen_R9_M13_OSTEOPOROSIS	Simple mode	50	0.00230870606091138	0.0653168290141953	0.971947232715498	-0.125712278806911	0.130329690928734	1.00231137317488	0.881868542554052	1.1392039066119	1.00 (0.88-1.14)	GCST90274810.tsv.gz-res.xlsx
266	Q1KJui	ROAJ1O	GCST90274811.tsv.gz	finngen_R9_M13_OSTEOPOROSIS	MR Egger	50	0.0516326536625874	0.0471737236858502	0.279188394401442	-0.040827844761679	0.144093152086854	1.05298885985675	0.959994383784661	1.1549916934005	1.05 (0.96-1.15)	GCST90274811.tsv.gz-res.xlsx
267	Q1KJui	ROAJ1O	GCST90274811.tsv.gz	finngen_R9_M13_OSTEOPOROSIS	Weighted median	50	0.0408083289948753	0.0326989941936676	0.212031233684939	-0.0232816996247133	0.104898357614464	1.04165243184166	0.976987228069886	1.11059772081691	1.04 (0.98-1.11)	GCST90274811.tsv.gz-res.xlsx
268	Q1KJui	ROAJ1O	GCST90274811.tsv.gz	finngen_R9_M13_OSTEOPOROSIS	Inverse variance weighted (fixed effects)	50	-0.00337107339462776	0.0218553200906479	0.877416578180168	-0.0462075007722977	0.0394653539830422	0.996634602293776	0.954843810804977	1.04025445758704	1.00 (0.95-1.04)	GCST90274811.tsv.gz-res.xlsx
269	Q1KJui	ROAJ1O	GCST90274811.tsv.gz	finngen_R9_M13_OSTEOPOROSIS	Weighted mode	50	0.0584969451092485	0.0517474065651329	0.263797069159797	-0.042927971758412	0.159921861976909	1.06024174676694	0.957980389224969	1.17341917875465	1.06 (0.96-1.17)	GCST90274811.tsv.gz-res.xlsx
270	Q1KJui	ROAJ1O	GCST90274811.tsv.gz	finngen_R9_M13_OSTEOPOROSIS	Simple mode	50	0.0605089846218695	0.0781660823316239	0.442586091562193	-0.0926965367481133	0.213714505991852	1.06237714258435	0.911470055998963	1.23826908592045	1.06 (0.91-1.24)	GCST90274811.tsv.gz-res.xlsx
271	Q1KJui	ROAJ1O	GCST90274812.tsv.gz	finngen_R9_M13_OSTEOPOROSIS	MR Egger	50	0.0847775146695684	0.0486823493485836	0.0880121870794669	-0.0106398900536554	0.180194919392792	1.08847487006567	0.989416513357248	1.19745074674803	1.09 (0.99-1.20)	GCST90274812.tsv.gz-res.xlsx
272	Q1KJui	ROAJ1O	GCST90274812.tsv.gz	finngen_R9_M13_OSTEOPOROSIS	Weighted median	50	0.0350580602533349	0.0336317915635655	0.297222398191552	-0.0308602512112535	0.100976371717923	1.03567983888784	0.969611065580319	1.10625050265569	1.04 (0.97-1.11)	GCST90274812.tsv.gz-res.xlsx
273	Q1KJui	ROAJ1O	GCST90274812.tsv.gz	finngen_R9_M13_OSTEOPOROSIS	Inverse variance weighted (fixed effects)	50	0.0117272761042212	0.0218149824702259	0.590867742715682	-0.0310300895374215	0.0544846417458639	1.01179631020335	0.969446402443358	1.05599625803028	1.01 (0.97-1.06)	GCST90274812.tsv.gz-res.xlsx
274	Q1KJui	ROAJ1O	GCST90274812.tsv.gz	finngen_R9_M13_OSTEOPOROSIS	Weighted mode	50	0.0596977778413883	0.0487708471525815	0.226787778294564	-0.0358930825776714	0.155288638260448	1.06151568450042	0.964743435850536	1.16799504051248	1.06 (0.96-1.17)	GCST90274812.tsv.gz-res.xlsx
275	Q1KJui	ROAJ1O	GCST90274812.tsv.gz	finngen_R9_M13_OSTEOPOROSIS	Simple mode	50	0.0317799096017547	0.0692817337271515	0.648473900299736	-0.104012288503462	0.167572107706972	1.03229028312181	0.901214222779063	1.18243054946653	1.03 (0.90-1.18)	GCST90274812.tsv.gz-res.xlsx
276	Q1KJui	ROAJ1O	GCST90274813.tsv.gz	finngen_R9_M13_OSTEOPOROSIS	MR Egger	50	-0.000116169086753737	0.0474039756546524	0.998054847571789	-0.0930279613698724	0.0927956231963649	0.999883837660613	0.911168022433853	1.09723746246538	1.00 (0.91-1.10)	GCST90274813.tsv.gz-res.xlsx
277	Q1KJui	ROAJ1O	GCST90274813.tsv.gz	finngen_R9_M13_OSTEOPOROSIS	Weighted median	50	-0.00621317002404803	0.0352260666137344	0.859995496427959	-0.0752562605869675	0.0628299205388715	0.993806091803842	0.927505772697809	1.06484571544356	0.99 (0.93-1.06)	GCST90274813.tsv.gz-res.xlsx
278	Q1KJui	ROAJ1O	GCST90274813.tsv.gz	finngen_R9_M13_OSTEOPOROSIS	Inverse variance weighted (fixed effects)	50	-0.00442193938072615	0.0220756317931873	0.841239219943682	-0.0476901776953732	0.0388462989339209	0.995587822998367	0.953429134934349	1.03961068209949	1.00 (0.95-1.04)	GCST90274813.tsv.gz-res.xlsx
279	Q1KJui	ROAJ1O	GCST90274813.tsv.gz	finngen_R9_M13_OSTEOPOROSIS	Weighted mode	50	0.0035794740181625	0.0473277658327011	0.940020156256761	-0.0891829470139316	0.0963418950502566	1.00358588798588	0.914678220617387	1.1011354724119	1.00 (0.91-1.10)	GCST90274813.tsv.gz-res.xlsx
280	Q1KJui	ROAJ1O	GCST90274813.tsv.gz	finngen_R9_M13_OSTEOPOROSIS	Simple mode	50	0.00815488330687797	0.0664051786631883	0.902763886331966	-0.121999266872971	0.138309033486727	1.0081882249385	0.885149017429058	1.14833036798361	1.01 (0.89-1.15)	GCST90274813.tsv.gz-res.xlsx
281	Q1KJui	ROAJ1O	GCST90274814.tsv.gz	finngen_R9_M13_OSTEOPOROSIS	MR Egger	50	-0.0145476643352141	0.0473720163914164	0.760100176452113	-0.10739681646239	0.0783014877919622	0.985557641663021	0.898169193944437	1.08144865309249	0.99 (0.90-1.08)	GCST90274814.tsv.gz-res.xlsx
282	Q1KJui	ROAJ1O	GCST90274814.tsv.gz	finngen_R9_M13_OSTEOPOROSIS	Weighted median	50	-0.0418877906528607	0.0359859007059277	0.244421734355888	-0.112420156036479	0.0286445747307576	0.958977380761315	0.893668698310944	1.0290587759759	0.96 (0.89-1.03)	GCST90274814.tsv.gz-res.xlsx
283	Q1KJui	ROAJ1O	GCST90274814.tsv.gz	finngen_R9_M13_OSTEOPOROSIS	Inverse variance weighted (fixed effects)	50	-0.0370342199558491	0.0220631678752945	0.093238986763926	-0.0802780289914263	0.00620958907972802	0.963643158958478	0.922859728955077	1.00622890854595	0.96 (0.92-1.01)	GCST90274814.tsv.gz-res.xlsx
284	Q1KJui	ROAJ1O	GCST90274814.tsv.gz	finngen_R9_M13_OSTEOPOROSIS	Weighted mode	50	-0.0540500157897422	0.0497009302514892	0.282134149939147	-0.151463839082661	0.0433638075031766	0.947384721121783	0.859448960173827	1.04431775638366	0.95 (0.86-1.04)	GCST90274814.tsv.gz-res.xlsx
285	Q1KJui	ROAJ1O	GCST90274814.tsv.gz	finngen_R9_M13_OSTEOPOROSIS	Simple mode	50	-0.0457687474529481	0.0656485647816997	0.488986030508545	-0.17443993442508	0.0829024395191833	0.955262843615724	0.839927303430437	1.08643581017768	0.96 (0.84-1.09)	GCST90274814.tsv.gz-res.xlsx
286	Q1KJui	ROAJ1O	GCST90274815.tsv.gz	finngen_R9_M13_OSTEOPOROSIS	MR Egger	50	0.0334635686819154	0.0437996048548593	0.448597600384699	-0.0523836568336087	0.11931079419744	1.03402977197254	0.948964720193925	1.12672004192851	1.03 (0.95-1.13)	GCST90274815.tsv.gz-res.xlsx
287	Q1KJui	ROAJ1O	GCST90274815.tsv.gz	finngen_R9_M13_OSTEOPOROSIS	Weighted median	50	0.0332464656760196	0.0309175928044368	0.282229171983806	-0.0273520162206766	0.0938449475727158	1.03380530536792	0.9730186628789	1.09838942476675	1.03 (0.97-1.10)	GCST90274815.tsv.gz-res.xlsx
288	Q1KJui	ROAJ1O	GCST90274815.tsv.gz	finngen_R9_M13_OSTEOPOROSIS	Inverse variance weighted (fixed effects)	50	-0.0145418195839774	0.019463064113741	0.454973293508631	-0.0526894252469098	0.023605786078955	0.9855634020191	0.948674601114038	1.02388660796738	0.99 (0.95-1.02)	GCST90274815.tsv.gz-res.xlsx
289	Q1KJui	ROAJ1O	GCST90274815.tsv.gz	finngen_R9_M13_OSTEOPOROSIS	Weighted mode	50	0.0430633718296012	0.0393992368432135	0.279738302167562	-0.0341591323830972	0.1202858760423	1.04400405320127	0.966417704048191	1.1278192219938	1.04 (0.97-1.13)	GCST90274815.tsv.gz-res.xlsx
290	Q1KJui	ROAJ1O	GCST90274815.tsv.gz	finngen_R9_M13_OSTEOPOROSIS	Simple mode	50	0.0562174964369495	0.0613557479094204	0.364020854822978	-0.0640397694655144	0.176474762339413	1.05782773248103	0.937967696315018	1.19300431774161	1.06 (0.94-1.19)	GCST90274815.tsv.gz-res.xlsx
291	Q1KJui	ROAJ1O	GCST90274816.tsv.gz	finngen_R9_M13_OSTEOPOROSIS	MR Egger	50	0.0626547556633362	0.0418640446978865	0.141038018323667	-0.0193987719445212	0.144708283271194	1.06465920821158	0.980788173443343	1.15570238337013	1.06 (0.98-1.16)	GCST90274816.tsv.gz-res.xlsx
292	Q1KJui	ROAJ1O	GCST90274816.tsv.gz	finngen_R9_M13_OSTEOPOROSIS	Weighted median	50	0.0188260138000337	0.0303351383608405	0.534862255353914	-0.0406308573872136	0.0782828849872811	1.01900434050032	0.960183509184871	1.08142853530154	1.02 (0.96-1.08)	GCST90274816.tsv.gz-res.xlsx
293	Q1KJui	ROAJ1O	GCST90274816.tsv.gz	finngen_R9_M13_OSTEOPOROSIS	Inverse variance weighted (fixed effects)	50	0.00600725982944721	0.0195648901539204	0.758810749214266	-0.0323399248722368	0.0443544445311312	1.00602533959994	0.968177418551628	1.04535280881807	1.01 (0.97-1.05)	GCST90274816.tsv.gz-res.xlsx
294	Q1KJui	ROAJ1O	GCST90274816.tsv.gz	finngen_R9_M13_OSTEOPOROSIS	Weighted mode	50	0.0340966315236073	0.0424756697087235	0.426005479740078	-0.0491556811054907	0.117348944152705	1.03468458504542	0.952032904625827	1.12451175303796	1.03 (0.95-1.12)	GCST90274816.tsv.gz-res.xlsx
295	Q1KJui	ROAJ1O	GCST90274816.tsv.gz	finngen_R9_M13_OSTEOPOROSIS	Simple mode	50	-0.00135518532153001	0.0609786767455297	0.982359591328147	-0.120873391742768	0.118163021099708	0.998645732527432	0.886146145910055	1.12542756485281	1.00 (0.89-1.13)	GCST90274816.tsv.gz-res.xlsx
296	Q1KJui	ROAJ1O	GCST90274817.tsv.gz	finngen_R9_M13_OSTEOPOROSIS	MR Egger	50	0.0647113321044772	0.0415783322957445	0.126189298815435	-0.016782199195182	0.146204863404136	1.06685101429289	0.983357837441155	1.15743327948598	1.07 (0.98-1.16)	GCST90274817.tsv.gz-res.xlsx
297	Q1KJui	ROAJ1O	GCST90274817.tsv.gz	finngen_R9_M13_OSTEOPOROSIS	Weighted median	50	0.0276649517149103	0.0290841655011331	0.341501226981621	-0.0293400126673106	0.0846699160971313	1.02805117992701	0.971086226709144	1.08835775802417	1.03 (0.97-1.09)	GCST90274817.tsv.gz-res.xlsx
298	Q1KJui	ROAJ1O	GCST90274817.tsv.gz	finngen_R9_M13_OSTEOPOROSIS	Inverse variance weighted (fixed effects)	50	0.011558752969755	0.0194455048581053	0.55223274891827	-0.0265544365521315	0.0496719424916415	1.01162581348443	0.973795032348623	1.05092627556316	1.01 (0.97-1.05)	GCST90274817.tsv.gz-res.xlsx
299	Q1KJui	ROAJ1O	GCST90274817.tsv.gz	finngen_R9_M13_OSTEOPOROSIS	Weighted mode	50	0.0421072398885367	0.0422129521070963	0.323424561500665	-0.0406301462413721	0.124844626018445	1.04300632463548	0.960184192015623	1.13297240495698	1.04 (0.96-1.13)	GCST90274817.tsv.gz-res.xlsx
300	Q1KJui	ROAJ1O	GCST90274817.tsv.gz	finngen_R9_M13_OSTEOPOROSIS	Simple mode	50	0.0207196789303159	0.0567344557395729	0.716530461072884	-0.090479854319247	0.131919212179879	1.02093582169964	0.913492736648627	1.14101613533732	1.02 (0.91-1.14)	GCST90274817.tsv.gz-res.xlsx
301	Q1KJui	ROAJ1O	GCST90274818.tsv.gz	finngen_R9_M13_OSTEOPOROSIS	MR Egger	50	0.141074347164821	0.0417194240772858	0.00144143236672931	0.0593042759733405	0.222844418356301	1.15151025632516	1.06109805826935	1.24962613972237	1.15 (1.06-1.25)	GCST90274818.tsv.gz-res.xlsx
302	Q1KJui	ROAJ1O	GCST90274818.tsv.gz	finngen_R9_M13_OSTEOPOROSIS	Weighted median	50	0.0203422268283206	0.0293849112228704	0.488769189293793	-0.0372521991685055	0.0779366528251467	1.020550540045	0.963433127673465	1.08105417477314	1.02 (0.96-1.08)	GCST90274818.tsv.gz-res.xlsx
303	Q1KJui	ROAJ1O	GCST90274818.tsv.gz	finngen_R9_M13_OSTEOPOROSIS	Inverse variance weighted (fixed effects)	50	0.019038801689154	0.0194238111503475	0.326998025244569	-0.0190318681655272	0.0571094715438352	1.01922119535416	0.981148094354706	1.05877170942516	1.02 (0.98-1.06)	GCST90274818.tsv.gz-res.xlsx
304	Q1KJui	ROAJ1O	GCST90274818.tsv.gz	finngen_R9_M13_OSTEOPOROSIS	Weighted mode	50	0.0142979758589448	0.0671116753120015	0.832173810667311	-0.117240907752578	0.145836859470468	1.01440068082303	0.889370911005952	1.15700741785036	1.01 (0.89-1.16)	GCST90274818.tsv.gz-res.xlsx
305	Q1KJui	ROAJ1O	GCST90274818.tsv.gz	finngen_R9_M13_OSTEOPOROSIS	Simple mode	50	0.00274601237270955	0.0702017234494697	0.968956824116278	-0.134849365588251	0.14034139033367	1.00274978611815	0.873847533283549	1.15066655825155	1.00 (0.87-1.15)	GCST90274818.tsv.gz-res.xlsx
306	Q1KJui	ROAJ1O	GCST90274819.tsv.gz	finngen_R9_M13_OSTEOPOROSIS	MR Egger	50	0.0881407300696589	0.0473023698894426	0.068537658976386	-0.0045719149136486	0.180853375052966	1.09214180840657	0.995438520380191	1.19823947461267	1.09 (1.00-1.20)	GCST90274819.tsv.gz-res.xlsx
307	Q1KJui	ROAJ1O	GCST90274819.tsv.gz	finngen_R9_M13_OSTEOPOROSIS	Weighted median	50	0.0217165664821597	0.0318805603026487	0.495754298953895	-0.0407693317110318	0.0842024646753512	1.02195408737539	0.960050557628096	1.08784912253323	1.02 (0.96-1.09)	GCST90274819.tsv.gz-res.xlsx
308	Q1KJui	ROAJ1O	GCST90274819.tsv.gz	finngen_R9_M13_OSTEOPOROSIS	Inverse variance weighted (fixed effects)	50	0.0310546301376013	0.0219387617762712	0.156917770435691	-0.0119453429438902	0.0740546032190929	1.03154185562077	0.988125719428887	1.07686560421943	1.03 (0.99-1.08)	GCST90274819.tsv.gz-res.xlsx
309	Q1KJui	ROAJ1O	GCST90274819.tsv.gz	finngen_R9_M13_OSTEOPOROSIS	Weighted mode	50	0.0443743292972509	0.0463167133518094	0.342734479139115	-0.0464064288722955	0.135155087466797	1.04537359562085	0.954653884431372	1.14471430142684	1.05 (0.95-1.14)	GCST90274819.tsv.gz-res.xlsx
310	Q1KJui	ROAJ1O	GCST90274819.tsv.gz	finngen_R9_M13_OSTEOPOROSIS	Simple mode	50	0.00323962957538221	0.0616310938974542	0.958292335730662	-0.117557314463628	0.124036573614392	1.00324488284663	0.88908955259529	1.13205727366825	1.00 (0.89-1.13)	GCST90274819.tsv.gz-res.xlsx
311	Q1KJui	ROAJ1O	GCST90274820.tsv.gz	finngen_R9_M13_OSTEOPOROSIS	MR Egger	50	0.0567703807616343	0.0467790837064534	0.230844321238934	-0.0349166233030144	0.148457384826283	1.0584127505613	0.965685928604146	1.1600433612717	1.06 (0.97-1.16)	GCST90274820.tsv.gz-res.xlsx
312	Q1KJui	ROAJ1O	GCST90274820.tsv.gz	finngen_R9_M13_OSTEOPOROSIS	Weighted median	50	0.00588112735099886	0.030633747276311	0.847756323452156	-0.0541610173105707	0.0659232720125684	1.00589845513277	0.947279565813236	1.06814475742421	1.01 (0.95-1.07)	GCST90274820.tsv.gz-res.xlsx
313	Q1KJui	ROAJ1O	GCST90274820.tsv.gz	finngen_R9_M13_OSTEOPOROSIS	Inverse variance weighted (fixed effects)	50	0.0145924156745791	0.021398999954686	0.495289253721372	-0.0273496242366056	0.0565344555857637	1.01469940474842	0.973020990326826	1.05816307380066	1.01 (0.97-1.06)	GCST90274820.tsv.gz-res.xlsx
314	Q1KJui	ROAJ1O	GCST90274820.tsv.gz	finngen_R9_M13_OSTEOPOROSIS	Weighted mode	50	-0.0154673556909113	0.0560259180062612	0.783651528041743	-0.125278154983183	0.0943434436013606	0.984651649499882	0.882251465809811	1.09893710402953	0.98 (0.88-1.10)	GCST90274820.tsv.gz-res.xlsx
315	Q1KJui	ROAJ1O	GCST90274820.tsv.gz	finngen_R9_M13_OSTEOPOROSIS	Simple mode	50	-0.0226086644936318	0.06816088816889	0.741533732192673	-0.156204005304656	0.110986676317393	0.97764499612267	0.855384669559926	1.11738001913855	0.98 (0.86-1.12)	GCST90274820.tsv.gz-res.xlsx
316	Q1KJui	ROAJ1O	GCST90274821.tsv.gz	finngen_R9_M13_OSTEOPOROSIS	MR Egger	50	0.0761865702754722	0.0416393604883373	0.0735127021727015	-0.0054265762816689	0.157799716832613	1.07916389528165	0.994588120986102	1.17093165332079	1.08 (0.99-1.17)	GCST90274821.tsv.gz-res.xlsx
317	Q1KJui	ROAJ1O	GCST90274821.tsv.gz	finngen_R9_M13_OSTEOPOROSIS	Weighted median	50	-0.00998261927231768	0.0281115572553294	0.722509205947593	-0.0650812714927634	0.045116032948128	0.990067041685263	0.936991309600442	1.04614924064707	0.99 (0.94-1.05)	GCST90274821.tsv.gz-res.xlsx
318	Q1KJui	ROAJ1O	GCST90274821.tsv.gz	finngen_R9_M13_OSTEOPOROSIS	Inverse variance weighted (fixed effects)	50	-0.0165500137886814	0.0194496270379318	0.394815589252421	-0.0546712827830277	0.0215712552056648	0.98358618528887	0.946796325059059	1.02180559671138	0.98 (0.95-1.02)	GCST90274821.tsv.gz-res.xlsx
319	Q1KJui	ROAJ1O	GCST90274821.tsv.gz	finngen_R9_M13_OSTEOPOROSIS	Weighted mode	50	0.00643696193508325	0.0479021069219548	0.893654569940176	-0.0874511676319481	0.100325091502115	1.00645772369821	0.91626361388046	1.10553025815554	1.01 (0.92-1.11)	GCST90274821.tsv.gz-res.xlsx
320	Q1KJui	ROAJ1O	GCST90274821.tsv.gz	finngen_R9_M13_OSTEOPOROSIS	Simple mode	50	-0.00300860671733022	0.0610532435951952	0.960897747075141	-0.122672964163913	0.116655750729252	0.99699591460443	0.884552895759261	1.12373251899732	1.00 (0.88-1.12)	GCST90274821.tsv.gz-res.xlsx
321	Q1KJui	ROAJ1O	GCST90274822.tsv.gz	finngen_R9_M13_OSTEOPOROSIS	MR Egger	50	0.0976157288118143	0.0418639856904326	0.0239587632841265	0.0155623168585665	0.179669140765062	1.10253902971226	1.01568404032489	1.19682131822216	1.10 (1.02-1.20)	GCST90274822.tsv.gz-res.xlsx
322	Q1KJui	ROAJ1O	GCST90274822.tsv.gz	finngen_R9_M13_OSTEOPOROSIS	Weighted median	50	0.0426654907800233	0.0290232971241473	0.141550145668849	-0.0142201715833055	0.099551153143352	1.04358874639965	0.985880457504293	1.10467497689216	1.04 (0.99-1.10)	GCST90274822.tsv.gz-res.xlsx
323	Q1KJui	ROAJ1O	GCST90274822.tsv.gz	finngen_R9_M13_OSTEOPOROSIS	Inverse variance weighted (fixed effects)	50	0.0191612836473053	0.0195969060552736	0.328187667320215	-0.0192486522210309	0.0575712195156415	1.01934603920736	0.980935420144784	1.05926070800296	1.02 (0.98-1.06)	GCST90274822.tsv.gz-res.xlsx
324	Q1KJui	ROAJ1O	GCST90274822.tsv.gz	finngen_R9_M13_OSTEOPOROSIS	Weighted mode	50	0.0498902664471847	0.0440595472256455	0.26300347640463	-0.0364664461150805	0.13624697900945	1.05115574299283	0.964190445688812	1.14596488791948	1.05 (0.96-1.15)	GCST90274822.tsv.gz-res.xlsx
325	Q1KJui	ROAJ1O	GCST90274822.tsv.gz	finngen_R9_M13_OSTEOPOROSIS	Simple mode	50	0.0483628910144515	0.05854405252637	0.412755109416177	-0.0663834519372336	0.163109233966137	1.04955145901885	0.935771971911589	1.17716526909686	1.05 (0.94-1.18)	GCST90274822.tsv.gz-res.xlsx
326	Q1KJui	ROAJ1O	GCST90274823.tsv.gz	finngen_R9_M13_OSTEOPOROSIS	MR Egger	50	0.0616248389028897	0.0470525072119186	0.196530249133449	-0.0305980752324708	0.15384775303825	1.06356326231228	0.9698653076371	1.16631330560346	1.06 (0.97-1.17)	GCST90274823.tsv.gz-res.xlsx
327	Q1KJui	ROAJ1O	GCST90274823.tsv.gz	finngen_R9_M13_OSTEOPOROSIS	Weighted median	50	0.0355949833828949	0.0322572979032372	0.269822804920975	-0.02762932050745	0.0988192872732398	1.03623606866111	0.972748878040548	1.10386679875407	1.04 (0.97-1.10)	GCST90274823.tsv.gz-res.xlsx
328	Q1KJui	ROAJ1O	GCST90274823.tsv.gz	finngen_R9_M13_OSTEOPOROSIS	Inverse variance weighted (fixed effects)	50	0.0227184192270572	0.021926470728254	0.300146920626878	-0.0202574634003207	0.0656943018544351	1.02297844792652	0.97994634050796	1.06790021214804	1.02 (0.98-1.07)	GCST90274823.tsv.gz-res.xlsx
329	Q1KJui	ROAJ1O	GCST90274823.tsv.gz	finngen_R9_M13_OSTEOPOROSIS	Weighted mode	50	0.0399899638039998	0.0511598667224702	0.438171238157433	-0.0602833749720417	0.140263302580041	1.04080032846388	0.941497698894796	1.15057670879295	1.04 (0.94-1.15)	GCST90274823.tsv.gz-res.xlsx
330	Q1KJui	ROAJ1O	GCST90274823.tsv.gz	finngen_R9_M13_OSTEOPOROSIS	Simple mode	50	0.00431665272206039	0.0625068197012401	0.945223785798642	-0.11819671389237	0.126830019336491	1.00432598288762	0.888521250948495	1.13522403524556	1.00 (0.89-1.14)	GCST90274823.tsv.gz-res.xlsx
331	Q1KJui	ROAJ1O	GCST90274824.tsv.gz	finngen_R9_M13_OSTEOPOROSIS	MR Egger	50	0.100457158240472	0.0417030736793225	0.0198889508532968	0.0187191338289999	0.182195182651944	1.10567627157243	1.01889543516593	1.19984836061144	1.11 (1.02-1.20)	GCST90274824.tsv.gz-res.xlsx
332	Q1KJui	ROAJ1O	GCST90274824.tsv.gz	finngen_R9_M13_OSTEOPOROSIS	Weighted median	50	0.0147049306812061	0.0297401930372834	0.620990968269635	-0.0435858476718692	0.0729957090342815	1.01481358008177	0.95735036426318	1.07572592100175	1.01 (0.96-1.08)	GCST90274824.tsv.gz-res.xlsx
333	Q1KJui	ROAJ1O	GCST90274824.tsv.gz	finngen_R9_M13_OSTEOPOROSIS	Inverse variance weighted (fixed effects)	50	0.00249923420322912	0.019486037709504	0.8979450461996	-0.0356933997073988	0.040691868113857	1.00250235989243	0.964936097823891	1.0415311271455	1.00 (0.96-1.04)	GCST90274824.tsv.gz-res.xlsx
334	Q1KJui	ROAJ1O	GCST90274824.tsv.gz	finngen_R9_M13_OSTEOPOROSIS	Weighted mode	50	0.0500517020422502	0.0467194028453879	0.289271500584282	-0.0415183275347101	0.14162173161921	1.05132545064377	0.959331752994351	1.15214074768338	1.05 (0.96-1.15)	GCST90274824.tsv.gz-res.xlsx
335	Q1KJui	ROAJ1O	GCST90274824.tsv.gz	finngen_R9_M13_OSTEOPOROSIS	Simple mode	50	-0.0106974014983646	0.0639461373798341	0.867832183029654	-0.13603183076284	0.11463702776611	0.989359612220395	0.872814849684065	1.12146630255798	0.99 (0.87-1.12)	GCST90274824.tsv.gz-res.xlsx
336	Q1KJui	ROAJ1O	GCST90274825.tsv.gz	finngen_R9_M13_OSTEOPOROSIS	MR Egger	50	0.0807806142058329	0.04146723022332	0.0572682995513247	-0.000495157031874388	0.16205638544354	1.08413302708999	0.999504965538137	1.1759265445915	1.08 (1.00-1.18)	GCST90274825.tsv.gz-res.xlsx
337	Q1KJui	ROAJ1O	GCST90274825.tsv.gz	finngen_R9_M13_OSTEOPOROSIS	Weighted median	50	0.0507389142470625	0.0299063750144943	0.0897738382098672	-0.00787758078134632	0.109355409275471	1.05204818263136	0.992153366042784	1.11555875982405	1.05 (0.99-1.12)	GCST90274825.tsv.gz-res.xlsx
338	Q1KJui	ROAJ1O	GCST90274825.tsv.gz	finngen_R9_M13_OSTEOPOROSIS	Inverse variance weighted (fixed effects)	50	0.0295852587704527	0.0194052481471677	0.12735867304085	-0.00844902759799592	0.0676195451389014	1.03002725058525	0.991586565123845	1.06995816024968	1.03 (0.99-1.07)	GCST90274825.tsv.gz-res.xlsx
339	Q1KJui	ROAJ1O	GCST90274825.tsv.gz	finngen_R9_M13_OSTEOPOROSIS	Weighted mode	50	0.0859302933309857	0.0474904868896417	0.0765218746708352	-0.00715106097271197	0.179011647634683	1.08973036418375	0.992874447024508	1.19603467506172	1.09 (0.99-1.20)	GCST90274825.tsv.gz-res.xlsx
340	Q1KJui	ROAJ1O	GCST90274825.tsv.gz	finngen_R9_M13_OSTEOPOROSIS	Simple mode	50	-0.0698708688396721	0.0679654389923268	0.308981411152366	-0.203083129264633	0.0633413915852885	0.932514228775896	0.816210387636021	1.06539049250288	0.93 (0.82-1.07)	GCST90274825.tsv.gz-res.xlsx
341	Q1KJui	ROAJ1O	GCST90274826.tsv.gz	finngen_R9_M13_OSTEOPOROSIS	MR Egger	50	0.118983165517452	0.0437645762059657	0.009093742000692	0.0332045961537593	0.204761734881145	1.12635095659323	1.03376202133982	1.22723262339837	1.13 (1.03-1.23)	GCST90274826.tsv.gz-res.xlsx
342	Q1KJui	ROAJ1O	GCST90274826.tsv.gz	finngen_R9_M13_OSTEOPOROSIS	Weighted median	50	0.0426704430803851	0.03005381819231	0.155665604798977	-0.0162350405765425	0.101575926737313	1.04359391457737	0.983896037384059	1.10691395956685	1.04 (0.98-1.11)	GCST90274826.tsv.gz-res.xlsx
343	Q1KJui	ROAJ1O	GCST90274826.tsv.gz	finngen_R9_M13_OSTEOPOROSIS	Inverse variance weighted (fixed effects)	50	0.0326788647318846	0.0196695579063999	0.0966345538459371	-0.00587346876465918	0.0712311982284284	1.033218683	0.994143746332404	1.07382946464093	1.03 (0.99-1.07)	GCST90274826.tsv.gz-res.xlsx
344	Q1KJui	ROAJ1O	GCST90274826.tsv.gz	finngen_R9_M13_OSTEOPOROSIS	Weighted mode	50	0.0564194440271751	0.0464290417782763	0.230122012987369	-0.0345814778582464	0.147420365912597	1.05804137981454	0.966009628084367	1.15884099790989	1.06 (0.97-1.16)	GCST90274826.tsv.gz-res.xlsx
345	Q1KJui	ROAJ1O	GCST90274826.tsv.gz	finngen_R9_M13_OSTEOPOROSIS	Simple mode	50	0.0128741344199169	0.0599834811031947	0.830948105956191	-0.104693488542345	0.130441757382179	1.01295736286969	0.900600524664785	1.1393315803073	1.01 (0.90-1.14)	GCST90274826.tsv.gz-res.xlsx
346	Q1KJui	ROAJ1O	GCST90274827.tsv.gz	finngen_R9_M13_OSTEOPOROSIS	MR Egger	49	0.104057622403316	0.0464160089854299	0.0297304640441894	0.0130822447918735	0.195033000014759	1.10966439460268	1.01316819174033	1.21535109243197	1.11 (1.01-1.22)	GCST90274827.tsv.gz-res.xlsx
347	Q1KJui	ROAJ1O	GCST90274827.tsv.gz	finngen_R9_M13_OSTEOPOROSIS	Weighted median	49	-0.023287402281416	0.0318425395885042	0.46457765256955	-0.0856987798748842	0.0391239753120521	0.976981656663007	0.917870670701762	1.03989939751123	0.98 (0.92-1.04)	GCST90274827.tsv.gz-res.xlsx
348	Q1KJui	ROAJ1O	GCST90274827.tsv.gz	finngen_R9_M13_OSTEOPOROSIS	Inverse variance weighted (fixed effects)	49	0.00136739612972143	0.0197301793448898	0.944747005230345	-0.0373037553862626	0.0400385476457055	1.00136833144207	0.963383457985742	1.04085089577065	1.00 (0.96-1.04)	GCST90274827.tsv.gz-res.xlsx
349	Q1KJui	ROAJ1O	GCST90274827.tsv.gz	finngen_R9_M13_OSTEOPOROSIS	Weighted mode	49	0.0911117127489105	0.0587880747624526	0.127750448459738	-0.0241129137854966	0.206336339283318	1.09539136760443	0.976175479866049	1.22916655147592	1.10 (0.98-1.23)	GCST90274827.tsv.gz-res.xlsx
350	Q1KJui	ROAJ1O	GCST90274827.tsv.gz	finngen_R9_M13_OSTEOPOROSIS	Simple mode	49	-0.122068123296507	0.0846559393150356	0.155814731076506	-0.287993764353977	0.0438575177609623	0.885088071331711	0.749766267501509	1.04483347406945	0.89 (0.75-1.04)	GCST90274827.tsv.gz-res.xlsx
351	Q1KJui	WHQEX4	GCST90274828.tsv.gz	finngen_R9_M13_OSTEOPOROSIS	MR Egger	50	0.0864789545349809	0.0471333875751873	0.0727410249260335	-0.00590248511238614	0.178860394182348	1.09032842100767	0.994114900330274	1.19585378436852	1.09 (0.99-1.20)	GCST90274828.tsv.gz-res.xlsx
352	Q1KJui	WHQEX4	GCST90274828.tsv.gz	finngen_R9_M13_OSTEOPOROSIS	Weighted median	50	0.0375473266594148	0.0339788582055197	0.269150811268225	-0.0290512354234039	0.104145888742233	1.03826113335013	0.971366694807742	1.10976234493901	1.04 (0.97-1.11)	GCST90274828.tsv.gz-res.xlsx
353	Q1KJui	WHQEX4	GCST90274828.tsv.gz	finngen_R9_M13_OSTEOPOROSIS	Inverse variance weighted (fixed effects)	50	0.0241821297233996	0.021822566333441	0.267807867051328	-0.0185901002901447	0.066954359736944	1.02447688859242	0.981581629817754	1.06924667636136	1.02 (0.98-1.07)	GCST90274828.tsv.gz-res.xlsx
354	Q1KJui	WHQEX4	GCST90274828.tsv.gz	finngen_R9_M13_OSTEOPOROSIS	Weighted mode	50	0.0720503514500729	0.0516602549591437	0.169398477288798	-0.0292037482698487	0.173304451169994	1.07470945588101	0.971218560204677	1.18922811186459	1.07 (0.97-1.19)	GCST90274828.tsv.gz-res.xlsx
355	Q1KJui	WHQEX4	GCST90274828.tsv.gz	finngen_R9_M13_OSTEOPOROSIS	Simple mode	50	0.0205439806366237	0.0693582257538694	0.768328316162935	-0.11539814184096	0.156486103114208	1.02075646077497	0.891011324388262	1.16939451126415	1.02 (0.89-1.17)	GCST90274828.tsv.gz-res.xlsx
356	Q1KJui	ROAJ1O	GCST90274829.tsv.gz	finngen_R9_M13_OSTEOPOROSIS	MR Egger	50	-0.00476181448286381	0.0417200302345081	0.909604987766332	-0.0865330737424997	0.077009444776772	0.99524950498153	0.917105216181337	1.08005227719709	1.00 (0.92-1.08)	GCST90274829.tsv.gz-res.xlsx
357	Q1KJui	ROAJ1O	GCST90274829.tsv.gz	finngen_R9_M13_OSTEOPOROSIS	Weighted median	50	-0.024495456364766	0.0305991548519239	0.42340539928979	-0.0844697998745369	0.0354788871450048	0.97580212259724	0.918999408855198	1.03611577253507	0.98 (0.92-1.04)	GCST90274829.tsv.gz-res.xlsx
358	Q1KJui	ROAJ1O	GCST90274829.tsv.gz	finngen_R9_M13_OSTEOPOROSIS	Inverse variance weighted (fixed effects)	50	-0.00975791492500104	0.0194235672815172	0.615403749966795	-0.0478281067967748	0.0283122769467727	0.990289539050791	0.953297638379327	1.02871687883403	0.99 (0.95-1.03)	GCST90274829.tsv.gz-res.xlsx
359	Q1KJui	ROAJ1O	GCST90274829.tsv.gz	finngen_R9_M13_OSTEOPOROSIS	Weighted mode	50	-0.0352974524534816	0.0409217669696568	0.392581865280171	-0.115504115714009	0.0449092108070457	0.96531823727057	0.890916905470344	1.04593289619441	0.97 (0.89-1.05)	GCST90274829.tsv.gz-res.xlsx
360	Q1KJui	ROAJ1O	GCST90274829.tsv.gz	finngen_R9_M13_OSTEOPOROSIS	Simple mode	50	-0.0598671701418325	0.054067100554521	0.273581009168046	-0.165838687228694	0.0461043469450286	0.941889636342179	0.847182884586292	1.04718367567356	0.94 (0.85-1.05)	GCST90274829.tsv.gz-res.xlsx
361	Q1KJui	ROAJ1O	GCST90274830.tsv.gz	finngen_R9_M13_OSTEOPOROSIS	MR Egger	50	0.1127547429604	0.0403059895258423	0.00739041284137693	0.0337550034897487	0.19175448243105	1.11935736900602	1.03433116815696	1.21137306708129	1.12 (1.03-1.21)	GCST90274830.tsv.gz-res.xlsx
362	Q1KJui	ROAJ1O	GCST90274830.tsv.gz	finngen_R9_M13_OSTEOPOROSIS	Weighted median	50	-0.00785464567775171	0.0276627435812771	0.776453972026155	-0.0620736230970547	0.0463643317415513	0.992176121443963	0.939813692249284	1.04745596290214	0.99 (0.94-1.05)	GCST90274830.tsv.gz-res.xlsx
363	Q1KJui	ROAJ1O	GCST90274830.tsv.gz	finngen_R9_M13_OSTEOPOROSIS	Inverse variance weighted (fixed effects)	50	0.015753831411282	0.0187091924710132	0.399767269806616	-0.0209161858319038	0.0524238486544678	1.0158785772273	0.979301040431871	1.0538223090361	1.02 (0.98-1.05)	GCST90274830.tsv.gz-res.xlsx
364	Q1KJui	ROAJ1O	GCST90274830.tsv.gz	finngen_R9_M13_OSTEOPOROSIS	Weighted mode	50	-0.0426466524431183	0.0647467358994886	0.513191794165757	-0.169550254806116	0.0842569499198795	0.958249925523236	0.844044336130043	1.08790839587343	0.96 (0.84-1.09)	GCST90274830.tsv.gz-res.xlsx
365	Q1KJui	ROAJ1O	GCST90274830.tsv.gz	finngen_R9_M13_OSTEOPOROSIS	Simple mode	50	-0.0480882632027432	0.0642847280619679	0.458004719413879	-0.1740863302042	0.0779098037987138	0.953049664149349	0.840224357786904	1.08102514991067	0.95 (0.84-1.08)	GCST90274830.tsv.gz-res.xlsx
366	Q1KJui	ROAJ1O	GCST90274831.tsv.gz	finngen_R9_M13_OSTEOPOROSIS	MR Egger	50	0.0205068616049339	0.0465295197609846	0.661388566478569	-0.0706909971265959	0.111704720336464	1.02071857198675	0.93174976100259	1.11818263530071	1.02 (0.93-1.12)	GCST90274831.tsv.gz-res.xlsx
367	Q1KJui	ROAJ1O	GCST90274831.tsv.gz	finngen_R9_M13_OSTEOPOROSIS	Weighted median	50	0.0259985739653527	0.0310189273603344	0.401945378214078	-0.0347985236609026	0.086795671591608	1.02633948487673	0.965799982501436	1.09067380130696	1.03 (0.97-1.09)	GCST90274831.tsv.gz-res.xlsx
368	Q1KJui	ROAJ1O	GCST90274831.tsv.gz	finngen_R9_M13_OSTEOPOROSIS	Inverse variance weighted (fixed effects)	50	-0.0187866729376723	0.0195860087653178	0.337463829581062	-0.0571752501176951	0.0196019042423505	0.981388696681326	0.944428543649317	1.01979528303149	0.98 (0.94-1.02)	GCST90274831.tsv.gz-res.xlsx
369	Q1KJui	ROAJ1O	GCST90274831.tsv.gz	finngen_R9_M13_OSTEOPOROSIS	Weighted mode	50	0.0222057326308001	0.0415711531985096	0.595644729712648	-0.0592737276382788	0.103685192899879	1.02245411500872	0.942448759573377	1.10925119979096	1.02 (0.94-1.11)	GCST90274831.tsv.gz-res.xlsx
370	Q1KJui	ROAJ1O	GCST90274831.tsv.gz	finngen_R9_M13_OSTEOPOROSIS	Simple mode	50	0.00383453741436401	0.0632244496747999	0.951884972346756	-0.120085383948244	0.127754458776972	1.00384189865894	0.886844711181411	1.13627396634161	1.00 (0.89-1.14)	GCST90274831.tsv.gz-res.xlsx
371	Q1KJui	ROAJ1O	GCST90274832.tsv.gz	finngen_R9_M13_OSTEOPOROSIS	MR Egger	50	0.164503415132931	0.0415062186682354	0.000244766727730274	0.0831512265431892	0.245855603722672	1.17880759532937	1.08670613493492	1.27871491853631	1.18 (1.09-1.28)	GCST90274832.tsv.gz-res.xlsx
372	Q1KJui	ROAJ1O	GCST90274832.tsv.gz	finngen_R9_M13_OSTEOPOROSIS	Weighted median	50	0.0517624918207337	0.0292528422920457	0.0768128226077683	-0.00557307907167592	0.109098062713143	1.05312558686686	0.994442421724404	1.11527171154916	1.05 (0.99-1.12)	GCST90274832.tsv.gz-res.xlsx
373	Q1KJui	ROAJ1O	GCST90274832.tsv.gz	finngen_R9_M13_OSTEOPOROSIS	Inverse variance weighted (fixed effects)	50	0.0356617730911515	0.0193204561521607	0.0649206858161948	-0.00220632096708343	0.0735298671493864	1.03630528087713	0.997796111170001	1.0763006822251	1.04 (1.00-1.08)	GCST90274832.tsv.gz-res.xlsx
374	Q1KJui	ROAJ1O	GCST90274832.tsv.gz	finngen_R9_M13_OSTEOPOROSIS	Weighted mode	50	0.113242134049397	0.0551713820116276	0.0454768824034977	0.00510622530660726	0.221378042792188	1.11990306678639	1.00511928429296	1.24779506133921	1.12 (1.01-1.25)	GCST90274832.tsv.gz-res.xlsx
375	Q1KJui	ROAJ1O	GCST90274832.tsv.gz	finngen_R9_M13_OSTEOPOROSIS	Simple mode	50	0.0842950882003211	0.0695032329817056	0.231012505381047	-0.0519312484438219	0.220521424844464	1.08794988762013	0.949394136923494	1.24672663537634	1.09 (0.95-1.25)	GCST90274832.tsv.gz-res.xlsx
376	Q1KJui	ROAJ1O	GCST90274833.tsv.gz	finngen_R9_M13_OSTEOPOROSIS	MR Egger	49	0.00825937019037472	0.0669639992076672	0.902363453779936	-0.122990068256653	0.139508808637402	1.00829357288774	0.88427244488418	1.14970893304257	1.01 (0.88-1.15)	GCST90274833.tsv.gz-res.xlsx
377	Q1KJui	ROAJ1O	GCST90274833.tsv.gz	finngen_R9_M13_OSTEOPOROSIS	Weighted median	49	0.0240318475225859	0.0307284854507342	0.434173036506866	-0.0361959839608531	0.084259679006025	1.02432293951911	0.964451257982176	1.08791136487321	1.02 (0.96-1.09)	GCST90274833.tsv.gz-res.xlsx
378	Q1KJui	ROAJ1O	GCST90274833.tsv.gz	finngen_R9_M13_OSTEOPOROSIS	Inverse variance weighted (fixed effects)	49	0.00906257878969798	0.0209360169959527	0.665109038262766	-0.0319720145223693	0.0500971721017653	1.00910376829053	0.96853368657775	1.05137325556142	1.01 (0.97-1.05)	GCST90274833.tsv.gz-res.xlsx
379	Q1KJui	ROAJ1O	GCST90274833.tsv.gz	finngen_R9_M13_OSTEOPOROSIS	Weighted mode	49	0.0362969816587257	0.057744579013359	0.532605120503437	-0.076882393207458	0.149476356524909	1.03696375998381	0.925998750945833	1.16122601506906	1.04 (0.93-1.16)	GCST90274833.tsv.gz-res.xlsx
380	Q1KJui	ROAJ1O	GCST90274833.tsv.gz	finngen_R9_M13_OSTEOPOROSIS	Simple mode	49	0.0630766856412438	0.0668208704596487	0.349914008838075	-0.0678922204596677	0.194045591742155	1.06510851462904	0.934361173168187	1.21415163698275	1.07 (0.93-1.21)	GCST90274833.tsv.gz-res.xlsx
381	Q1KJui	WHQEX4	GCST90274834.tsv.gz	finngen_R9_M13_OSTEOPOROSIS	MR Egger	50	0.0603920232774526	0.0437179329782614	0.17355241422625	-0.0252951253599397	0.146079171914845	1.06225289279183	0.975022115809563	1.15728780911572	1.06 (0.98-1.16)	GCST90274834.tsv.gz-res.xlsx
382	Q1KJui	WHQEX4	GCST90274834.tsv.gz	finngen_R9_M13_OSTEOPOROSIS	Weighted median	50	0.0527878699804169	0.0314207648430458	0.0929512162704457	-0.00879682911195279	0.114372569072787	1.05420599266063	0.9912417497824	1.12116976025833	1.05 (0.99-1.12)	GCST90274834.tsv.gz-res.xlsx
383	Q1KJui	WHQEX4	GCST90274834.tsv.gz	finngen_R9_M13_OSTEOPOROSIS	Inverse variance weighted (fixed effects)	50	0.0163066413336866	0.0195210320926697	0.403527963107702	-0.0219545815679459	0.0545678642353191	1.016440320239	0.978284666197847	1.05608414432474	1.02 (0.98-1.06)	GCST90274834.tsv.gz-res.xlsx
384	Q1KJui	WHQEX4	GCST90274834.tsv.gz	finngen_R9_M13_OSTEOPOROSIS	Weighted mode	50	0.076061614682865	0.0430838568697236	0.0837221038252392	-0.00838274478179321	0.160505974147523	1.07902905614223	0.991652292452162	1.17410478739487	1.08 (0.99-1.17)	GCST90274834.tsv.gz-res.xlsx
385	Q1KJui	WHQEX4	GCST90274834.tsv.gz	finngen_R9_M13_OSTEOPOROSIS	Simple mode	50	0.0926533808738922	0.0605860082962284	0.132623945908388	-0.0260951953867154	0.2114019571345	1.09708139996002	0.974242341817755	1.23540883666847	1.10 (0.97-1.24)	GCST90274834.tsv.gz-res.xlsx
386	Q1KJui	ROAJ1O	GCST90274835.tsv.gz	finngen_R9_M13_OSTEOPOROSIS	MR Egger	50	0.0988606860211241	0.0417352687070435	0.021920477843269	0.0170595593553188	0.180661812686929	1.10391249840332	1.01720590464901	1.19800995900781	1.10 (1.02-1.20)	GCST90274835.tsv.gz-res.xlsx
387	Q1KJui	ROAJ1O	GCST90274835.tsv.gz	finngen_R9_M13_OSTEOPOROSIS	Weighted median	50	0.0297882991476131	0.029035042833941	0.304918449267839	-0.0271203848069113	0.0866969831021375	1.03023640893977	0.973244070672158	1.0905661696681	1.03 (0.97-1.09)	GCST90274835.tsv.gz-res.xlsx
388	Q1KJui	ROAJ1O	GCST90274835.tsv.gz	finngen_R9_M13_OSTEOPOROSIS	Inverse variance weighted (fixed effects)	50	0.00145778225132534	0.019501135733612	0.940410672534113	-0.0367644437865542	0.0396800082892049	1.00145884533239	0.963903161988202	1.04047777665321	1.00 (0.96-1.04)	GCST90274835.tsv.gz-res.xlsx
389	Q1KJui	ROAJ1O	GCST90274835.tsv.gz	finngen_R9_M13_OSTEOPOROSIS	Weighted mode	50	0.0858979383825776	0.0524800425885192	0.108085395625942	-0.0169629450909199	0.188758821856075	1.08969510658442	0.983180115609726	1.20774963453937	1.09 (0.98-1.21)	GCST90274835.tsv.gz-res.xlsx
390	Q1KJui	ROAJ1O	GCST90274835.tsv.gz	finngen_R9_M13_OSTEOPOROSIS	Simple mode	50	0.0300418996596497	0.0695109974935168	0.667499988950727	-0.106199655427643	0.166283454746943	1.03049771055231	0.89924509098855	1.18090778820507	1.03 (0.90-1.18)	GCST90274835.tsv.gz-res.xlsx
391	Q1KJui	ROAJ1O	GCST90274836.tsv.gz	finngen_R9_M13_OSTEOPOROSIS	MR Egger	50	0.0181780016286543	0.0478798649425798	0.70587347555558	-0.0756665336588022	0.112022536916111	1.01834422718882	0.927125320105364	1.11853806875961	1.02 (0.93-1.12)	GCST90274836.tsv.gz-res.xlsx
392	Q1KJui	ROAJ1O	GCST90274836.tsv.gz	finngen_R9_M13_OSTEOPOROSIS	Weighted median	50	0.0524842865728863	0.0332334165806414	0.11427587313959	-0.0126532099251709	0.117621783070943	1.05388600178755	0.987426505363221	1.12481860546694	1.05 (0.99-1.12)	GCST90274836.tsv.gz-res.xlsx
393	Q1KJui	ROAJ1O	GCST90274836.tsv.gz	finngen_R9_M13_OSTEOPOROSIS	Inverse variance weighted (fixed effects)	50	0.0022416379656584	0.0222036005296262	0.919583555529442	-0.041277419072409	0.0457606950037258	1.00224415231445	0.959562891972351	1.04682387079788	1.00 (0.96-1.05)	GCST90274836.tsv.gz-res.xlsx
394	Q1KJui	ROAJ1O	GCST90274836.tsv.gz	finngen_R9_M13_OSTEOPOROSIS	Weighted mode	50	0.0741676366989968	0.0526681007935681	0.165382933418208	-0.0290618408563966	0.17739711425439	1.07698733296564	0.971356393097976	1.19410519517881	1.08 (0.97-1.19)	GCST90274836.tsv.gz-res.xlsx
395	Q1KJui	ROAJ1O	GCST90274836.tsv.gz	finngen_R9_M13_OSTEOPOROSIS	Simple mode	50	0.0859054777987963	0.0705153073691358	0.228961334244831	-0.0523045246447098	0.224115480242302	1.08970332228035	0.949039816820663	1.25121550175509	1.09 (0.95-1.25)	GCST90274836.tsv.gz-res.xlsx
396	Q1KJui	ROAJ1O	GCST90274837.tsv.gz	finngen_R9_M13_OSTEOPOROSIS	MR Egger	50	0.0577496530972178	0.0450521381058713	0.206055775054288	-0.0305525375902899	0.146051843784726	1.05944973254857	0.969909474022051	1.15725618303602	1.06 (0.97-1.16)	GCST90274837.tsv.gz-res.xlsx
397	Q1KJui	ROAJ1O	GCST90274837.tsv.gz	finngen_R9_M13_OSTEOPOROSIS	Weighted median	50	0.0379052845042504	0.0314815168160093	0.228570693386477	-0.0237984884551279	0.0996090574636287	1.03863285359392	0.97648246242282	1.10473894419779	1.04 (0.98-1.10)	GCST90274837.tsv.gz-res.xlsx
398	Q1KJui	ROAJ1O	GCST90274837.tsv.gz	finngen_R9_M13_OSTEOPOROSIS	Inverse variance weighted (fixed effects)	50	0.00482051851421363	0.0194220664823906	0.803981195496027	-0.033246731791272	0.0428877688196993	1.00483215590549	0.967299866514896	1.0438207390429	1.00 (0.97-1.04)	GCST90274837.tsv.gz-res.xlsx
399	Q1KJui	ROAJ1O	GCST90274837.tsv.gz	finngen_R9_M13_OSTEOPOROSIS	Weighted mode	50	0.0624692303549139	0.0435255599607466	0.157574049208723	-0.0228408671681494	0.147779327877977	1.06446170530507	0.977418010694173	1.15925705242147	1.06 (0.98-1.16)	GCST90274837.tsv.gz-res.xlsx
400	Q1KJui	ROAJ1O	GCST90274837.tsv.gz	finngen_R9_M13_OSTEOPOROSIS	Simple mode	50	-0.0300001177256165	0.0672783355584462	0.657626058161451	-0.161865655420171	0.101865419968938	0.970445419302216	0.85055546438145	1.10723445005381	0.97 (0.85-1.11)	GCST90274837.tsv.gz-res.xlsx
401	Q1KJui	ROAJ1O	GCST90274838.tsv.gz	finngen_R9_M13_OSTEOPOROSIS	MR Egger	50	0.0748993624981761	0.0419200401843642	0.0802989626853947	-0.00726391626317768	0.15706264125953	1.0777756807746	0.992762402212937	1.17006890619535	1.08 (0.99-1.17)	GCST90274838.tsv.gz-res.xlsx
402	Q1KJui	ROAJ1O	GCST90274838.tsv.gz	finngen_R9_M13_OSTEOPOROSIS	Weighted median	50	0.0113643252171102	0.029591789679557	0.700951447925329	-0.0466355825548216	0.0693642329890419	1.01142914447058	0.954435147041413	1.0718265326414	1.01 (0.95-1.07)	GCST90274838.tsv.gz-res.xlsx
403	Q1KJui	ROAJ1O	GCST90274838.tsv.gz	finngen_R9_M13_OSTEOPOROSIS	Inverse variance weighted (fixed effects)	50	-0.0184865404033146	0.0194640329821584	0.342224281168917	-0.0566360450483449	0.0196629642417158	0.981683287563994	0.944937921624944	1.01985755363193	0.98 (0.94-1.02)	GCST90274838.tsv.gz-res.xlsx
404	Q1KJui	ROAJ1O	GCST90274838.tsv.gz	finngen_R9_M13_OSTEOPOROSIS	Weighted mode	50	0.0545282724365642	0.0456669100884993	0.238209525155112	-0.0349788713368944	0.144035416210023	1.05604233288153	0.965625818424634	1.15492501086735	1.06 (0.97-1.15)	GCST90274838.tsv.gz-res.xlsx
405	Q1KJui	ROAJ1O	GCST90274838.tsv.gz	finngen_R9_M13_OSTEOPOROSIS	Simple mode	50	0.0367427104852757	0.064845377554253	0.573558549066668	-0.0903542295210602	0.163839650491612	1.03742606764799	0.913607501197799	1.17802540415281	1.04 (0.91-1.18)	GCST90274838.tsv.gz-res.xlsx
406	Q1KJui	ROAJ1O	GCST90274839.tsv.gz	finngen_R9_M13_OSTEOPOROSIS	MR Egger	50	0.00878790899702087	0.0472270190707444	0.853167765727715	-0.0837770483816382	0.10135286637568	1.00882663602938	0.919636267634622	1.10666707847444	1.01 (0.92-1.11)	GCST90274839.tsv.gz-res.xlsx
407	Q1KJui	ROAJ1O	GCST90274839.tsv.gz	finngen_R9_M13_OSTEOPOROSIS	Weighted median	50	0.0316665766824332	0.0329014788291742	0.335815239099807	-0.0328203218227482	0.0961534751876146	1.03217329727973	0.967712420772902	1.1009280161625	1.03 (0.97-1.10)	GCST90274839.tsv.gz-res.xlsx
408	Q1KJui	ROAJ1O	GCST90274839.tsv.gz	finngen_R9_M13_OSTEOPOROSIS	Inverse variance weighted (fixed effects)	50	0.00820107600136354	0.0219228392651859	0.708338679748934	-0.0347676889584008	0.0511698409611279	1.00823479694479	0.965829763115708	1.0525016359933	1.01 (0.97-1.05)	GCST90274839.tsv.gz-res.xlsx
409	Q1KJui	ROAJ1O	GCST90274839.tsv.gz	finngen_R9_M13_OSTEOPOROSIS	Weighted mode	50	0.0395802047707309	0.0460311054543296	0.394054951373582	-0.0506407619197551	0.129801171461217	1.040373938492	0.950620108142751	1.13860197425028	1.04 (0.95-1.14)	GCST90274839.tsv.gz-res.xlsx
410	Q1KJui	ROAJ1O	GCST90274839.tsv.gz	finngen_R9_M13_OSTEOPOROSIS	Simple mode	50	0.0477806160449525	0.0626573212750072	0.44937518529881	-0.0750277336540617	0.170588965743967	1.04894050936267	0.927717756968431	1.18600316089397	1.05 (0.93-1.19)	GCST90274839.tsv.gz-res.xlsx
411	Q1KJui	ROAJ1O	GCST90274840.tsv.gz	finngen_R9_M13_OSTEOPOROSIS	MR Egger	50	0.0478799615554486	0.0524287325367154	0.365681329109122	-0.0548803542165135	0.150640277327411	1.0490447220695	0.94659839768536	1.16257837705286	1.05 (0.95-1.16)	GCST90274840.tsv.gz-res.xlsx
412	Q1KJui	ROAJ1O	GCST90274840.tsv.gz	finngen_R9_M13_OSTEOPOROSIS	Weighted median	50	0.0137182395208424	0.0345298240246059	0.691156060721743	-0.0539602155673851	0.0813966946090699	1.01381276632112	0.947469800300405	1.08480114598883	1.01 (0.95-1.08)	GCST90274840.tsv.gz-res.xlsx
413	Q1KJui	ROAJ1O	GCST90274840.tsv.gz	finngen_R9_M13_OSTEOPOROSIS	Inverse variance weighted (fixed effects)	50	-0.00667907013761155	0.0220514941741762	0.761977388113483	-0.049899998718997	0.0365418584437739	0.993343185275286	0.951324553418119	1.03721771942868	0.99 (0.95-1.04)	GCST90274840.tsv.gz-res.xlsx
414	Q1KJui	ROAJ1O	GCST90274840.tsv.gz	finngen_R9_M13_OSTEOPOROSIS	Weighted mode	50	0.0753069327241673	0.0597191887621226	0.213273705878082	-0.041742677249593	0.192356542697928	1.07821503958109	0.959116551330207	1.21210260626458	1.08 (0.96-1.21)	GCST90274840.tsv.gz-res.xlsx
415	Q1KJui	ROAJ1O	GCST90274840.tsv.gz	finngen_R9_M13_OSTEOPOROSIS	Simple mode	50	-0.0962570463960714	0.093083469384172	0.30616914026355	-0.278700646389049	0.0861865535969059	0.908230528677247	0.756766410068034	1.09000965456064	0.91 (0.76-1.09)	GCST90274840.tsv.gz-res.xlsx
416	Q1KJui	ROAJ1O	GCST90274841.tsv.gz	finngen_R9_M13_OSTEOPOROSIS	MR Egger	50	0.0589647297864407	0.0484916767287891	0.229940307867416	-0.036078956601986	0.154008416174867	1.06073782763067	0.964564131770185	1.16650070421104	1.06 (0.96-1.17)	GCST90274841.tsv.gz-res.xlsx
417	Q1KJui	ROAJ1O	GCST90274841.tsv.gz	finngen_R9_M13_OSTEOPOROSIS	Weighted median	50	0.0422466275763962	0.0330218148499651	0.200772033955938	-0.0224761295295355	0.106969384682328	1.04315171700821	0.977774576853929	1.11290018216515	1.04 (0.98-1.11)	GCST90274841.tsv.gz-res.xlsx
418	Q1KJui	ROAJ1O	GCST90274841.tsv.gz	finngen_R9_M13_OSTEOPOROSIS	Inverse variance weighted (fixed effects)	50	0.0226337031702207	0.0219447600014063	0.302355893157208	-0.0203780264325357	0.0656454327729771	1.02289178889694	0.979828202327432	1.06784802612074	1.02 (0.98-1.07)	GCST90274841.tsv.gz-res.xlsx
419	Q1KJui	ROAJ1O	GCST90274841.tsv.gz	finngen_R9_M13_OSTEOPOROSIS	Weighted mode	50	0.0599529197802957	0.0533224318972178	0.266343732634528	-0.0445590467382512	0.164464886298843	1.06178655622425	0.95641912499657	1.17876217812205	1.06 (0.96-1.18)	GCST90274841.tsv.gz-res.xlsx
420	Q1KJui	ROAJ1O	GCST90274841.tsv.gz	finngen_R9_M13_OSTEOPOROSIS	Simple mode	50	0.0237788849374745	0.0750083281916425	0.752577820827877	-0.123237438318145	0.170795208193094	1.02406385691083	0.884053729408059	1.18624779031617	1.02 (0.88-1.19)	GCST90274841.tsv.gz-res.xlsx
421	Q1KJui	ROAJ1O	GCST90274842.tsv.gz	finngen_R9_M13_OSTEOPOROSIS	MR Egger	50	0.132203197307831	0.0473626785693279	0.00751244652798697	0.0393723473119479	0.225034047303713	1.14134021296494	1.04015771148193	1.2523653551296	1.14 (1.04-1.25)	GCST90274842.tsv.gz-res.xlsx
422	Q1KJui	ROAJ1O	GCST90274842.tsv.gz	finngen_R9_M13_OSTEOPOROSIS	Weighted median	50	0.0541650828273037	0.0325273887648784	0.0958699482222	-0.00958859915185798	0.117918764806465	1.05565885892038	0.990457224885259	1.12515270565691	1.06 (0.99-1.13)	GCST90274842.tsv.gz-res.xlsx
423	Q1KJui	ROAJ1O	GCST90274842.tsv.gz	finngen_R9_M13_OSTEOPOROSIS	Inverse variance weighted (fixed effects)	50	0.0113385306026347	0.0220643554169871	0.607332733804339	-0.03190760601466	0.0545846672199294	1.01140305538221	0.968596070396171	1.05610188983945	1.01 (0.97-1.06)	GCST90274842.tsv.gz-res.xlsx
424	Q1KJui	ROAJ1O	GCST90274842.tsv.gz	finngen_R9_M13_OSTEOPOROSIS	Weighted mode	50	0.0810458696665781	0.0676806976007161	0.236882753146725	-0.0516082976308254	0.213700036963982	1.08442063743902	0.949700794046786	1.23825116950015	1.08 (0.95-1.24)	GCST90274842.tsv.gz-res.xlsx
425	Q1KJui	ROAJ1O	GCST90274842.tsv.gz	finngen_R9_M13_OSTEOPOROSIS	Simple mode	50	0.0745329289058616	0.0838407406255107	0.378356178112306	-0.0897949227201394	0.238860780531863	1.07738081990975	0.914118631012458	1.26980174315426	1.08 (0.91-1.27)	GCST90274842.tsv.gz-res.xlsx
426	Q1KJui	ROAJ1O	GCST90274843.tsv.gz	finngen_R9_M13_OSTEOPOROSIS	MR Egger	50	0.00513020794666541	0.0416956807653512	0.902589711449518	-0.0765933263534229	0.0868537422467537	1.00514338999603	0.926266465183401	1.09073713928818	1.01 (0.93-1.09)	GCST90274843.tsv.gz-res.xlsx
427	Q1KJui	ROAJ1O	GCST90274843.tsv.gz	finngen_R9_M13_OSTEOPOROSIS	Weighted median	50	-0.00280953432850863	0.0298083005947735	0.924907849166548	-0.0612338034942647	0.0556147348372475	0.997194408719489	0.940603297727676	1.05719030667199	1.00 (0.94-1.06)	GCST90274843.tsv.gz-res.xlsx
428	Q1KJui	ROAJ1O	GCST90274843.tsv.gz	finngen_R9_M13_OSTEOPOROSIS	Inverse variance weighted (fixed effects)	50	-0.0121903620937114	0.0194546507691163	0.530918842193811	-0.0503214776011794	0.0259407534137567	0.987883639363534	0.950923674695644	1.0262801430772	0.99 (0.95-1.03)	GCST90274843.tsv.gz-res.xlsx
429	Q1KJui	ROAJ1O	GCST90274843.tsv.gz	finngen_R9_M13_OSTEOPOROSIS	Weighted mode	50	0.0221426586610295	0.0466108542639853	0.636859422546823	-0.0692146156963817	0.113499933018441	1.02238962680257	0.933126395015733	1.12019181386018	1.02 (0.93-1.12)	GCST90274843.tsv.gz-res.xlsx
430	Q1KJui	ROAJ1O	GCST90274843.tsv.gz	finngen_R9_M13_OSTEOPOROSIS	Simple mode	50	-0.0352204403311305	0.0602244906883808	0.561352659610321	-0.153260442080357	0.0828195614180959	0.965392581339427	0.857906257822405	1.08634577217192	0.97 (0.86-1.09)	GCST90274843.tsv.gz-res.xlsx
431	Q1KJui	ROAJ1O	GCST90274844.tsv.gz	finngen_R9_M13_OSTEOPOROSIS	MR Egger	50	-0.0501106475186226	0.0415669128880209	0.233903652664243	-0.131581796779144	0.0313605017418983	0.951124179147928	0.87670756035013	1.03185742324218	0.95 (0.88-1.03)	GCST90274844.tsv.gz-res.xlsx
432	Q1KJui	ROAJ1O	GCST90274844.tsv.gz	finngen_R9_M13_OSTEOPOROSIS	Weighted median	50	0.0232777529450795	0.0296105111976503	0.43179050387726	-0.034758849002315	0.081314354892474	1.02355079431665	0.965838301046138	1.08471182744719	1.02 (0.97-1.08)	GCST90274844.tsv.gz-res.xlsx
433	Q1KJui	ROAJ1O	GCST90274844.tsv.gz	finngen_R9_M13_OSTEOPOROSIS	Inverse variance weighted (fixed effects)	50	-0.00358544853112594	0.0194632718189499	0.853843909359267	-0.0417334612962678	0.0345625642340159	0.996420971514253	0.959125390544308	1.03516679076753	1.00 (0.96-1.04)	GCST90274844.tsv.gz-res.xlsx
434	Q1KJui	ROAJ1O	GCST90274844.tsv.gz	finngen_R9_M13_OSTEOPOROSIS	Weighted mode	50	0.00667895413811265	0.0430044941020681	0.877216308747784	-0.0776098543019409	0.0909677625781662	1.0067013080916	0.925325367840682	1.09523369717865	1.01 (0.93-1.10)	GCST90274844.tsv.gz-res.xlsx
435	Q1KJui	ROAJ1O	GCST90274844.tsv.gz	finngen_R9_M13_OSTEOPOROSIS	Simple mode	50	0.0440744751179624	0.057221486716624	0.444853325220513	-0.0680796388466207	0.156228589082545	1.04506018297068	0.934186073113277	1.16909341453893	1.05 (0.93-1.17)	GCST90274844.tsv.gz-res.xlsx
436	Q1KJui	ROAJ1O	GCST90274845.tsv.gz	finngen_R9_M13_OSTEOPOROSIS	MR Egger	50	0.00116197558500482	0.0516507492890909	0.982144942362026	-0.100073493021613	0.102397444191623	1.00116265094019	0.904770921243594	1.10782368233045	1.00 (0.90-1.11)	GCST90274845.tsv.gz-res.xlsx
437	Q1KJui	ROAJ1O	GCST90274845.tsv.gz	finngen_R9_M13_OSTEOPOROSIS	Weighted median	50	0.00832008536986377	0.0358977613332486	0.81671533439173	-0.0620395268433035	0.078679697583031	1.00835479347149	0.939845736921712	1.08185774491801	1.01 (0.94-1.08)	GCST90274845.tsv.gz-res.xlsx
438	Q1KJui	ROAJ1O	GCST90274845.tsv.gz	finngen_R9_M13_OSTEOPOROSIS	Inverse variance weighted (fixed effects)	50	-0.0279539584998352	0.0220955180051616	0.205820580879326	-0.071261173789952	0.0153532567902815	0.972433138051057	0.931218650460586	1.01547172354432	0.97 (0.93-1.02)	GCST90274845.tsv.gz-res.xlsx
439	Q1KJui	ROAJ1O	GCST90274845.tsv.gz	finngen_R9_M13_OSTEOPOROSIS	Weighted mode	50	0.0350128439032503	0.0545054061871828	0.52362483513564	-0.071817752223628	0.141843440030129	1.03563301028439	0.930700498452195	1.15239621529632	1.04 (0.93-1.15)	GCST90274845.tsv.gz-res.xlsx
440	Q1KJui	ROAJ1O	GCST90274845.tsv.gz	finngen_R9_M13_OSTEOPOROSIS	Simple mode	50	0.00548587495524799	0.0833397911873595	0.947784674031793	-0.157860115771977	0.168831865682473	1.00550094992111	0.853969230440364	1.18392106442864	1.01 (0.85-1.18)	GCST90274845.tsv.gz-res.xlsx
441	Q1KJui	ROAJ1O	GCST90274846.tsv.gz	finngen_R9_M13_OSTEOPOROSIS	MR Egger	50	0.140967168055926	0.0416628736645311	0.00143292725369321	0.0593079356734451	0.222626400438407	1.15138684509567	1.06110194157713	1.24935372852958	1.15 (1.06-1.25)	GCST90274846.tsv.gz-res.xlsx
442	Q1KJui	ROAJ1O	GCST90274846.tsv.gz	finngen_R9_M13_OSTEOPOROSIS	Weighted median	50	0.0564707357053458	0.0290107468794538	0.0515892607180698	-0.000390328178383637	0.113331799589075	1.05809564992427	0.999609747989749	1.12000348800135	1.06 (1.00-1.12)	GCST90274846.tsv.gz-res.xlsx
443	Q1KJui	ROAJ1O	GCST90274846.tsv.gz	finngen_R9_M13_OSTEOPOROSIS	Inverse variance weighted (fixed effects)	50	0.041277163085688	0.0194020908845318	0.0333819207456281	0.00324906495200569	0.0793052612193702	1.04214090851079	1.0032543488846	1.0825347275087	1.04 (1.00-1.08)	GCST90274846.tsv.gz-res.xlsx
444	Q1KJui	ROAJ1O	GCST90274846.tsv.gz	finngen_R9_M13_OSTEOPOROSIS	Weighted mode	50	0.0739824237355862	0.04791779145234	0.129036130738632	-0.0199364475110002	0.167901294982173	1.07678787942141	0.980260969351672	1.18281985463087	1.08 (0.98-1.18)	GCST90274846.tsv.gz-res.xlsx
445	Q1KJui	ROAJ1O	GCST90274846.tsv.gz	finngen_R9_M13_OSTEOPOROSIS	Simple mode	50	0.0454429386396913	0.0649242346132816	0.487275971078145	-0.0818085612023406	0.172694438481723	1.04649128869374	0.921448342775278	1.18850288884721	1.05 (0.92-1.19)	GCST90274846.tsv.gz-res.xlsx
446	Q1KJui	ROAJ1O	GCST90274847.tsv.gz	finngen_R9_M13_OSTEOPOROSIS	MR Egger	50	0.0930129584992418	0.0417052607265529	0.0304417843564511	0.011270647475198	0.174755269523286	1.09747595681729	1.01133440050999	1.19095471802863	1.10 (1.01-1.19)	GCST90274847.tsv.gz-res.xlsx
447	Q1KJui	ROAJ1O	GCST90274847.tsv.gz	finngen_R9_M13_OSTEOPOROSIS	Weighted median	50	0.0457532347601747	0.027535803752342	0.0965948742158335	-0.00821694059441552	0.0997234101147649	1.04681606126598	0.991816726186198	1.10486528124823	1.05 (0.99-1.10)	GCST90274847.tsv.gz-res.xlsx
448	Q1KJui	ROAJ1O	GCST90274847.tsv.gz	finngen_R9_M13_OSTEOPOROSIS	Inverse variance weighted (fixed effects)	50	0.0181831662861026	0.0194037187215217	0.34870867286574	-0.01984812240808	0.0562144549802852	1.0183494866015	0.980347554826457	1.05782451514872	1.02 (0.98-1.06)	GCST90274847.tsv.gz-res.xlsx
449	Q1KJui	ROAJ1O	GCST90274847.tsv.gz	finngen_R9_M13_OSTEOPOROSIS	Weighted mode	50	0.0876207815313372	0.0494670505131488	0.0827307515376045	-0.00933463747443451	0.184576200537109	1.09157409847241	0.99070879500674	1.20270862483638	1.09 (0.99-1.20)	GCST90274847.tsv.gz-res.xlsx
450	Q1KJui	ROAJ1O	GCST90274847.tsv.gz	finngen_R9_M13_OSTEOPOROSIS	Simple mode	50	0.0720921509703317	0.0632099953853481	0.25961446095706	-0.0517994399849506	0.195983741925614	1.07475437915956	0.949519283349041	1.21650712711018	1.07 (0.95-1.22)	GCST90274847.tsv.gz-res.xlsx
451	Q1KJui	ROAJ1O	GCST90274848.tsv.gz	finngen_R9_M13_OSTEOPOROSIS	MR Egger	49	0.141711470984279	0.0610721268513386	0.0247102050702451	0.0220101023556555	0.261412839612903	1.15224414470187	1.02225411159288	1.29876373588849	1.15 (1.02-1.30)	GCST90274848.tsv.gz-res.xlsx
452	Q1KJui	ROAJ1O	GCST90274848.tsv.gz	finngen_R9_M13_OSTEOPOROSIS	Weighted median	49	-0.0221607459408089	0.031523457614164	0.482060588247515	-0.0839467228645704	0.0396252309829525	0.978082999542113	0.919480242063578	1.04042078364436	0.98 (0.92-1.04)	GCST90274848.tsv.gz-res.xlsx
453	Q1KJui	ROAJ1O	GCST90274848.tsv.gz	finngen_R9_M13_OSTEOPOROSIS	Inverse variance weighted (fixed effects)	49	-0.0232296112567132	0.0209110181771427	0.266620429734088	-0.0642152068839129	0.0177559843704865	0.977038119065556	0.937803156117511	1.01791455902026	0.98 (0.94-1.02)	GCST90274848.tsv.gz-res.xlsx
454	Q1KJui	ROAJ1O	GCST90274848.tsv.gz	finngen_R9_M13_OSTEOPOROSIS	Weighted mode	49	-0.0291363096230864	0.0585063129190038	0.620756149765151	-0.143808682944334	0.085536063698161	0.971284060078675	0.866053423001417	1.08930084485258	0.97 (0.87-1.09)	GCST90274848.tsv.gz-res.xlsx
455	Q1KJui	ROAJ1O	GCST90274848.tsv.gz	finngen_R9_M13_OSTEOPOROSIS	Simple mode	49	-0.0756330550098897	0.0671922777235301	0.265922656012372	-0.207329919348009	0.0560638093282292	0.927156359528029	0.812751463317147	1.05766517048747	0.93 (0.81-1.06)	GCST90274848.tsv.gz-res.xlsx
