# Supplementary material for: The causal role of circulating inflammatory markers in osteoporosis: a bidirectional Mendelian randomized study
Source: Front Immunol. 2024 Jul 18;15:1412298. doi: 10.3389/fimmu.2024.1412298 (PMC11291241; doi:10.3389/fimmu.2024.1412298)
Supplement: Supplementary file 1 [file DataSheet_1.zip › supplementary material/supplementary table 3.csv]

	id.exposure	id.outcome	outcome	exposure	method	nsnp	b	se	pval	lo_ci	up_ci	or	or_lci95	or_uci95	estimate	FileName
1	DwUVsW	h9P9al	outcome	GCST90274758.csv	MR Egger	20	0.00140475024887199	0.189711520069384	0.994173436152106	-0.370429829087121	0.373239329584865	1.00140573737267	0.690437496729067	1.45243190816505	1.00 (0.69-1.45)	GCST90274758.csv-res.xlsx
2	DwUVsW	h9P9al	outcome	GCST90274758.csv	Weighted median	20	0.0907397790454988	0.0882013359978895	0.303583021181742	-0.0821348395103646	0.263614397601362	1.09498403039231	0.921147743211291	1.30162618933883	1.09 (0.92-1.30)	GCST90274758.csv-res.xlsx
3	DwUVsW	h9P9al	outcome	GCST90274758.csv	Inverse variance weighted (fixed effects)	20	0.0266914473924177	0.057994520783746	0.645343354462402	-0.0869778133437245	0.14036070812856	1.0270508546491	0.916697433858407	1.15068878680681	1.03 (0.92-1.15)	GCST90274758.csv-res.xlsx
4	DwUVsW	h9P9al	outcome	GCST90274758.csv	Weighted mode	20	0.113958882527224	0.119360023265194	0.351694991415965	-0.119986763072557	0.347904528127005	1.12070604333655	0.886932176896328	1.41609704584873	1.12 (0.89-1.42)	GCST90274758.csv-res.xlsx
5	DwUVsW	h9P9al	outcome	GCST90274758.csv	Simple mode	20	0.126333891895097	0.166297142475218	0.456764476272783	-0.19960850735633	0.452276291146524	1.13466095913985	0.819051342895141	1.57188618682356	1.13 (0.82-1.57)	GCST90274758.csv-res.xlsx
6	rYKnET	Em901J	outcome	GCST90274759.csv	MR Egger	47	0.000969422427265444	0.0452946994087518	0.983019154839406	-0.0878081884138881	0.089747033268419	1.00096989246906	0.915936547116859	1.09389752901922	1.00 (0.92-1.09)	GCST90274759.csv-res.xlsx
7	rYKnET	Em901J	outcome	GCST90274759.csv	Weighted median	47	0.0593178344695522	0.0396718685790417	0.134859250915865	-0.0184390279453695	0.137074696884474	1.06111244526089	0.98172993085797	1.14691381620963	1.06 (0.98-1.15)	GCST90274759.csv-res.xlsx
8	rYKnET	Em901J	outcome	GCST90274759.csv	Inverse variance weighted (multiplicative random effects)	47	0.0154265260582068	0.0303136684211916	0.610824627796613	-0.0439882640473288	0.0748413161637423	1.01554612913989	0.956965188305302	1.07771312166267	1.02 (0.96-1.08)	GCST90274759.csv-res.xlsx
9	rYKnET	Em901J	outcome	GCST90274759.csv	Weighted mode	47	0.0345670949534294	0.0352810449904114	0.3323276799234	-0.0345837532277771	0.103717943134636	1.03517148082843	0.966007430057994	1.10928752862304	1.04 (0.97-1.11)	GCST90274759.csv-res.xlsx
10	rYKnET	Em901J	outcome	GCST90274759.csv	Simple mode	47	0.0440926426302837	0.0716313103249143	0.541225400409296	-0.0963047256065484	0.184490010867116	1.0450791692869	0.908187225995036	1.20260496824404	1.05 (0.91-1.20)	GCST90274759.csv-res.xlsx
11	SEQsqk	mzgtmU	outcome	GCST90274760.csv	MR Egger	34	0.0889208670831091	0.0748681633324088	0.243693190145343	-0.0578207330484122	0.23566246721463	1.09299416108795	0.943819127850017	1.26574700694369	1.09 (0.94-1.27)	GCST90274760.csv-res.xlsx
12	SEQsqk	mzgtmU	outcome	GCST90274760.csv	Weighted median	34	0.0558868935162659	0.0623057712588877	0.369730764199524	-0.066232418151154	0.178006205183686	1.05747806934611	0.935913315768994	1.19483273536839	1.06 (0.94-1.19)	GCST90274760.csv-res.xlsx
13	SEQsqk	mzgtmU	outcome	GCST90274760.csv	Inverse variance weighted (fixed effects)	34	0.103798120931455	0.0413886032412553	0.0121453998566933	0.0226764585785944	0.184919783284315	1.10937647241874	1.02293552398805	1.20312192576726	1.11 (1.02-1.20)	GCST90274760.csv-res.xlsx
14	SEQsqk	mzgtmU	outcome	GCST90274760.csv	Weighted mode	34	0.014942097081202	0.0799451886515223	0.852880049722083	-0.141750472675782	0.171634666838186	1.01505428830804	0.867837778709462	1.18724401436491	1.02 (0.87-1.19)	GCST90274760.csv-res.xlsx
15	SEQsqk	mzgtmU	outcome	GCST90274760.csv	Simple mode	34	0.0258073848297713	0.114438630017307	0.822971116154048	-0.19849233000415	0.250107099663692	1.02614327867465	0.819966059852562	1.28416294274241	1.03 (0.82-1.28)	GCST90274760.csv-res.xlsx
16	BCa5Gq	HoJi8V	outcome	GCST90274761.csv	MR Egger	14	0.343461462556154	0.194936007394824	0.103512936674037	-0.0386131119377017	0.725536037050009	1.40981919060808	0.96212287100249	2.06583816902288	1.41 (0.96-2.07)	GCST90274761.csv-res.xlsx
17	BCa5Gq	HoJi8V	outcome	GCST90274761.csv	Weighted median	14	0.00141143699157089	0.105324799467438	0.989308025418989	-0.205025169964607	0.207848043947748	1.00141243353756	0.814626812025342	1.23102609347017	1.00 (0.81-1.23)	GCST90274761.csv-res.xlsx
18	BCa5Gq	HoJi8V	outcome	GCST90274761.csv	Inverse variance weighted (fixed effects)	14	0.0537619952400639	0.0750356922003904	0.473691537124465	-0.0933079614727012	0.200831951952829	1.05523342168799	0.910912931008357	1.22241932938058	1.06 (0.91-1.22)	GCST90274761.csv-res.xlsx
19	BCa5Gq	HoJi8V	outcome	GCST90274761.csv	Weighted mode	14	0.0284469940757063	0.140585699327073	0.842778325757135	-0.247100976605357	0.30399496475677	1.02885547395379	0.781061820578066	1.35526223199751	1.03 (0.78-1.36)	GCST90274761.csv-res.xlsx
20	BCa5Gq	HoJi8V	outcome	GCST90274761.csv	Simple mode	14	0.061615680605579	0.158341572843154	0.70347818772957	-0.248733802167002	0.37196516337816	1.06355352192832	0.779787523507735	1.45058244702079	1.06 (0.78-1.45)	GCST90274761.csv-res.xlsx
21	A7LkWw	9E5uk2	outcome	GCST90274762.csv	MR Egger	41	0.0122030172386643	0.12482362808523	0.922621939719745	-0.232451293808387	0.256857328285716	1.01227777784569	0.792588352366828	1.29286065895395	1.01 (0.79-1.29)	GCST90274762.csv-res.xlsx
22	A7LkWw	9E5uk2	outcome	GCST90274762.csv	Weighted median	41	0.0413571749572564	0.0683831010139912	0.545320878027372	-0.0926737030301662	0.175388052944679	1.04222429549125	0.911490868486751	1.19170857291811	1.04 (0.91-1.19)	GCST90274762.csv-res.xlsx
23	A7LkWw	9E5uk2	outcome	GCST90274762.csv	Inverse variance weighted (fixed effects)	41	0.0153400211314231	0.0482332809613762	0.75045603498916	-0.0791972095528741	0.10987725181572	1.01545828319595	0.923857712912267	1.11614105776177	1.02 (0.92-1.12)	GCST90274762.csv-res.xlsx
24	A7LkWw	9E5uk2	outcome	GCST90274762.csv	Weighted mode	41	0.0555437803173753	0.106640013812533	0.605340696800499	-0.15347064675519	0.264558207389941	1.05711529690254	0.857725940868839	1.30285525678911	1.06 (0.86-1.30)	GCST90274762.csv-res.xlsx
25	A7LkWw	9E5uk2	outcome	GCST90274762.csv	Simple mode	41	0.0555437803173753	0.129360704408726	0.669957001018389	-0.198003200323728	0.309090760958479	1.05711529690254	0.820367227692925	1.36218599819988	1.06 (0.82-1.36)	GCST90274762.csv-res.xlsx
26	iEulkS	gnGbGC	outcome	GCST90274763.csv	MR Egger	25	0.176458225424494	0.101561897423942	0.0956833011060184	-0.0226030935264318	0.375519544375421	1.19298458929383	0.977650442566047	1.45574754362823	1.19 (0.98-1.46)	GCST90274763.csv-res.xlsx
27	iEulkS	gnGbGC	outcome	GCST90274763.csv	Weighted median	25	0.084141202945466	0.0766080603649005	0.27205886670662	-0.0660105953697389	0.234293001260671	1.08778248105544	0.936120945691533	1.26401479588411	1.09 (0.94-1.26)	GCST90274763.csv-res.xlsx
28	iEulkS	gnGbGC	outcome	GCST90274763.csv	Inverse variance weighted (fixed effects)	25	0.0722967731592563	0.0527547472274876	0.170552210470589	-0.0311025314066194	0.175696077725132	1.07497432025483	0.969376176477559	1.19207570522967	1.07 (0.97-1.19)	GCST90274763.csv-res.xlsx
29	iEulkS	gnGbGC	outcome	GCST90274763.csv	Weighted mode	25	0.127583755286031	0.0911388320969206	0.174342649496695	-0.0510483556239337	0.306215866195995	1.13608001696328	0.950232720325387	1.35827548066469	1.14 (0.95-1.36)	GCST90274763.csv-res.xlsx
30	iEulkS	gnGbGC	outcome	GCST90274763.csv	Simple mode	25	-0.0396164798132448	0.133155460528221	0.768629293117434	-0.300601182448558	0.221368222822068	0.961157991966664	0.740372987616434	1.24778280808915	0.96 (0.74-1.25)	GCST90274763.csv-res.xlsx
31	uvC9oY	1MYwqS	outcome	GCST90274764.csv	MR Egger	38	0.129770279698543	0.0844960447446632	0.133327023986635	-0.0358419680009963	0.295382527398083	1.13856680137159	0.964792749563174	1.34364023959806	1.14 (0.96-1.34)	GCST90274764.csv-res.xlsx
32	uvC9oY	1MYwqS	outcome	GCST90274764.csv	Weighted median	38	-0.0260967726286072	0.0603045420212909	0.665196617231732	-0.144293674990337	0.0921001297331229	0.974240805203132	0.86563349581875	1.0964746062941	0.97 (0.87-1.10)	GCST90274764.csv-res.xlsx
33	uvC9oY	1MYwqS	outcome	GCST90274764.csv	Inverse variance weighted (fixed effects)	38	-0.026374110921292	0.0383324268509261	0.49142976176126	-0.101505667549107	0.0487574457065231	0.9739706483857	0.90347605883278	1.04996564617595	0.97 (0.90-1.05)	GCST90274764.csv-res.xlsx
34	uvC9oY	1MYwqS	outcome	GCST90274764.csv	Weighted mode	38	0.078169573618329	0.0751558352061723	0.305042719518958	-0.0691358633857686	0.225475010622427	1.08130600409601	0.933199883769101	1.25291772409111	1.08 (0.93-1.25)	GCST90274764.csv-res.xlsx
35	uvC9oY	1MYwqS	outcome	GCST90274764.csv	Simple mode	38	-0.154312670443372	0.143343501549972	0.288662561990343	-0.435265933481318	0.126640592594573	0.857004019288849	0.647092560617234	1.13500901382126	0.86 (0.65-1.14)	GCST90274764.csv-res.xlsx
36	dx0dFZ	VBLYwQ	outcome	GCST90274765.csv	MR Egger	54	-0.0416047110162714	0.059885576819256	0.490312990188117	-0.158980441582013	0.0757710195494703	0.959248886156769	0.853013042391612	1.0787155411049	0.96 (0.85-1.08)	GCST90274765.csv-res.xlsx
37	dx0dFZ	VBLYwQ	outcome	GCST90274765.csv	Weighted median	54	-0.0430789595301259	0.0516113360470387	0.40389780108554	-0.144237178182322	0.0580792591220701	0.957835756819791	0.865682402729704	1.05979899111915	0.96 (0.87-1.06)	GCST90274765.csv-res.xlsx
38	dx0dFZ	VBLYwQ	outcome	GCST90274765.csv	Inverse variance weighted (multiplicative random effects)	54	-0.0140620927035823	0.0343960354190519	0.68266524288768	-0.081478322124924	0.0533541367177593	0.986036316701255	0.921752691277001	1.05480312350029	0.99 (0.92-1.05)	GCST90274765.csv-res.xlsx
39	dx0dFZ	VBLYwQ	outcome	GCST90274765.csv	Weighted mode	54	-0.0479388334710231	0.0510284724500937	0.351760368265809	-0.147954639473207	0.0520769725311606	0.953192088745948	0.862470236159015	1.05345682663111	0.95 (0.86-1.05)	GCST90274765.csv-res.xlsx
40	dx0dFZ	VBLYwQ	outcome	GCST90274765.csv	Simple mode	54	-0.203642637188179	0.102573927683842	0.0522933771373709	-0.40468753544851	-0.0025977389278477	0.815753839190005	0.667185250031764	0.99740563227612	0.82 (0.67-1.00)	GCST90274765.csv-res.xlsx
41	ivZ1wP	CGd5vd	outcome	GCST90274766.csv	MR Egger	37	0.0385121552000013	0.121198845379698	0.752555052103503	-0.199037581744207	0.27606189214421	1.03926336073521	0.819519093797223	1.3179294309815	1.04 (0.82-1.32)	GCST90274766.csv-res.xlsx
42	ivZ1wP	CGd5vd	outcome	GCST90274766.csv	Weighted median	37	-0.0128739578037019	0.0659651063009536	0.84526522792543	-0.142165566153571	0.116417650546167	0.987208557113649	0.867477619662748	1.12346498992943	0.99 (0.87-1.12)	GCST90274766.csv-res.xlsx
43	ivZ1wP	CGd5vd	outcome	GCST90274766.csv	Inverse variance weighted (fixed effects)	37	0.0278103035450137	0.0467935523653813	0.552298683019899	-0.0639050590911337	0.119525666181161	1.02820061990788	0.938094058805523	1.12696216851119	1.03 (0.94-1.13)	GCST90274766.csv-res.xlsx
44	ivZ1wP	CGd5vd	outcome	GCST90274766.csv	Weighted mode	37	-0.0135086306461282	0.131390960271462	0.918682385557825	-0.271034912778193	0.244017651485937	0.986582201439131	0.762589871809252	1.27636686006229	0.99 (0.76-1.28)	GCST90274766.csv-res.xlsx
45	ivZ1wP	CGd5vd	outcome	GCST90274766.csv	Simple mode	37	-0.0631253377156558	0.131405816946469	0.633860282282868	-0.320680738930734	0.194430063499423	0.938825796033889	0.725654887367194	1.21461853374477	0.94 (0.73-1.21)	GCST90274766.csv-res.xlsx
46	Q1dq9T	z5zWTD	outcome	GCST90274767.csv	MR Egger	52	0.0474990472879664	0.035801368746631	0.190622950345889	-0.0226716354554303	0.117669730031363	1.04864520206391	0.977583434815274	1.12487253839305	1.05 (0.98-1.12)	GCST90274767.csv-res.xlsx
47	Q1dq9T	z5zWTD	outcome	GCST90274767.csv	Weighted median	52	0.0410301935982269	0.0344330430193944	0.233420636752447	-0.0264585707197861	0.10851895791624	1.04188356328428	0.97388839049479	1.11462603932514	1.04 (0.97-1.11)	GCST90274767.csv-res.xlsx
48	Q1dq9T	z5zWTD	outcome	GCST90274767.csv	Inverse variance weighted (multiplicative random effects)	52	0.0425651906507383	0.024667896613147	0.0844320385758943	-0.0057838867110298	0.0909142680125065	1.0434840795626	0.994232807759896	1.09517510969479	1.04 (0.99-1.10)	GCST90274767.csv-res.xlsx
49	Q1dq9T	z5zWTD	outcome	GCST90274767.csv	Weighted mode	52	0.0289876380757947	0.0306649652388268	0.34896221234449	-0.0311156937923058	0.0890909699438953	1.02941186888498	0.96936341725842	1.09318009833536	1.03 (0.97-1.09)	GCST90274767.csv-res.xlsx
50	Q1dq9T	z5zWTD	outcome	GCST90274767.csv	Simple mode	52	0.0393032550026533	0.0649873013112673	0.54800429545079	-0.0880718555674306	0.166678365572737	1.04008584706629	0.91569507656998	1.18137423357099	1.04 (0.92-1.18)	GCST90274767.csv-res.xlsx
51	UseiZT	SmLsb8	outcome	GCST90274768.csv	MR Egger	113	0.010676160879922	0.0238776025422649	0.655659440996586	-0.0361239401029173	0.0574762618627613	1.01073335444016	0.964520743274556	1.05916012786784	1.01 (0.96-1.06)	GCST90274768.csv-res.xlsx
52	UseiZT	SmLsb8	outcome	GCST90274768.csv	Weighted median	113	0.00488153751676012	0.0225106020717244	0.828321316540059	-0.0392392425438197	0.0490023175773399	1.00489347163207	0.961520644981856	1.05022278470974	1.00 (0.96-1.05)	GCST90274768.csv-res.xlsx
53	UseiZT	SmLsb8	outcome	GCST90274768.csv	Inverse variance weighted (fixed effects)	113	-0.00332473613338168	0.0137577738570233	0.809041795571116	-0.0302899728931473	0.023640500626384	0.996680784681684	0.970164171445166	1.02392215234455	1.00 (0.97-1.02)	GCST90274768.csv-res.xlsx
54	UseiZT	SmLsb8	outcome	GCST90274768.csv	Weighted mode	113	0.00902047177419618	0.0210666577447735	0.669337172988813	-0.0322701774055598	0.0503111209539522	1.00906127883707	0.968244948828872	1.05159821972722	1.01 (0.97-1.05)	GCST90274768.csv-res.xlsx
55	UseiZT	SmLsb8	outcome	GCST90274768.csv	Simple mode	113	0.0434503704312541	0.0464110208096276	0.351180395818526	-0.0475152303556159	0.134415971218124	1.04440815949922	0.953595949416602	1.14386853708415	1.04 (0.95-1.14)	GCST90274768.csv-res.xlsx
56	5rKFCW	y5iu40	outcome	GCST90274769.csv	MR Egger	39	-0.0443591142082637	0.10951372229856	0.687769346218942	-0.259006009913442	0.170287781496915	0.956610363408712	0.771818384468081	1.18564600921189	0.96 (0.77-1.19)	GCST90274769.csv-res.xlsx
57	5rKFCW	y5iu40	outcome	GCST90274769.csv	Weighted median	39	-0.0514707327305786	0.0697500735001693	0.460556456145795	-0.18818087679091	0.0852394113297534	0.949831448528313	0.828464843617369	1.08897774910298	0.95 (0.83-1.09)	GCST90274769.csv-res.xlsx
58	5rKFCW	y5iu40	outcome	GCST90274769.csv	Inverse variance weighted (fixed effects)	39	-0.0540915955740198	0.0482186104938875	0.261947853829414	-0.148600072142039	0.0404168809939998	0.947345329888396	0.86191374929942	1.0412447588762	0.95 (0.86-1.04)	GCST90274769.csv-res.xlsx
59	5rKFCW	y5iu40	outcome	GCST90274769.csv	Weighted mode	39	-0.00544497018331858	0.135297825554456	0.968109041063855	-0.270628708270052	0.259738767903415	0.994569826798274	0.762899702176029	1.29659133114894	0.99 (0.76-1.30)	GCST90274769.csv-res.xlsx
60	5rKFCW	y5iu40	outcome	GCST90274769.csv	Simple mode	39	-0.0133666336078606	0.134849232144837	0.921561838266028	-0.277671128611741	0.25093786139602	0.986722303136521	0.757545915729086	1.28523021943825	0.99 (0.76-1.29)	GCST90274769.csv-res.xlsx
61	RtN9Fv	uoPhMZ	outcome	GCST90274770.csv	MR Egger	76	0.0906340504205126	0.0336180550687752	0.00868306584613456	0.0247426624857132	0.156525438355312	1.09486826535634	1.02505130242656	1.16944051058389	1.09 (1.03-1.17)	GCST90274770.csv-res.xlsx
62	RtN9Fv	uoPhMZ	outcome	GCST90274770.csv	Weighted median	76	0.088467103309943	0.033420620325064	0.00811898010210503	0.0229626874728176	0.153971519147068	1.09249831244095	1.02322835959895	1.16645766459615	1.09 (1.02-1.17)	GCST90274770.csv-res.xlsx
63	RtN9Fv	uoPhMZ	outcome	GCST90274770.csv	Inverse variance weighted (fixed effects)	76	0.0578781788896343	0.0194278592959514	0.00289065173832813	0.0197995746695696	0.095956783109699	1.05958590791581	1.01999688632561	1.10071149363819	1.06 (1.02-1.10)	GCST90274770.csv-res.xlsx
64	RtN9Fv	uoPhMZ	outcome	GCST90274770.csv	Weighted mode	76	0.0827860581039619	0.0297711585959511	0.00685382948000764	0.0244345872558977	0.141137528952026	1.08630937659795	1.02473555814998	1.15158301309956	1.09 (1.02-1.15)	GCST90274770.csv-res.xlsx
65	RtN9Fv	uoPhMZ	outcome	GCST90274770.csv	Simple mode	76	0.0739252739703502	0.0602765185034947	0.223871312770606	-0.0442167022964994	0.1920672502372	1.0767263430053	0.956746605820419	1.21175200483458	1.08 (0.96-1.21)	GCST90274770.csv-res.xlsx
66	mDFXCb	gb2C7j	outcome	GCST90274771.csv	MR Egger	47	0.0390489472762113	0.0770664948664236	0.614845065499254	-0.112001382661979	0.190099277214402	1.0398213788288	0.89404302134021	1.20936965454818	1.04 (0.89-1.21)	GCST90274771.csv-res.xlsx
67	mDFXCb	gb2C7j	outcome	GCST90274771.csv	Weighted median	47	0.0445893141925551	0.0548573704661434	0.41631973738182	-0.0629311319210859	0.152109760306196	1.0455983593134	0.939008139149043	1.16428802202889	1.05 (0.94-1.16)	GCST90274771.csv-res.xlsx
68	mDFXCb	gb2C7j	outcome	GCST90274771.csv	Inverse variance weighted (fixed effects)	47	0.0324702010074631	0.0339583244668277	0.338982339052685	-0.0340881149475191	0.0990285169624453	1.03300311023335	0.96648633899234	1.10409778462501	1.03 (0.97-1.10)	GCST90274771.csv-res.xlsx
69	mDFXCb	gb2C7j	outcome	GCST90274771.csv	Weighted mode	47	0.0913761597501699	0.0716172979895261	0.208397758989255	-0.0489937443093013	0.231746063809641	1.09568107887175	0.952187086267773	1.26079952554613	1.10 (0.95-1.26)	GCST90274771.csv-res.xlsx
70	mDFXCb	gb2C7j	outcome	GCST90274771.csv	Simple mode	47	-0.115572686553204	0.130623883009834	0.380879773641461	-0.371595497252478	0.140450124146071	0.890855816644963	0.689633144613867	1.15079168141566	0.89 (0.69-1.15)	GCST90274771.csv-res.xlsx
71	AsyRzV	9ystVu	outcome	GCST90274772.csv	MR Egger	53	-0.0234294623645941	0.042465483430256	0.583543241377676	-0.106661809887896	0.0598028851587078	0.976842876425398	0.898829596877513	1.06162726343009	0.98 (0.90-1.06)	GCST90274772.csv-res.xlsx
72	AsyRzV	9ystVu	outcome	GCST90274772.csv	Weighted median	53	-0.0376409183498198	0.0391151505852436	0.335893678849835	-0.114306613496897	0.0390247767972576	0.96305869551602	0.891984419487539	1.03979624615178	0.96 (0.89-1.04)	GCST90274772.csv-res.xlsx
73	AsyRzV	9ystVu	outcome	GCST90274772.csv	Inverse variance weighted (fixed effects)	53	-0.0318982752169519	0.0235720319925108	0.175983595235207	-0.078099457922273	0.0143029074883691	0.96860510821233	0.924872436078165	1.01440568348361	0.97 (0.92-1.01)	GCST90274772.csv-res.xlsx
74	AsyRzV	9ystVu	outcome	GCST90274772.csv	Weighted mode	53	-0.0358258370275728	0.0364547786618334	0.330282328517034	-0.107277203204766	0.0356255291496206	0.964808312734901	0.898276633313081	1.03626772176977	0.96 (0.90-1.04)	GCST90274772.csv-res.xlsx
75	AsyRzV	9ystVu	outcome	GCST90274772.csv	Simple mode	53	-0.083849865913211	0.0613388815153757	0.177508163581417	-0.204074073683347	0.0363743418569254	0.919569304429745	0.815401969122957	1.03704398280879	0.92 (0.82-1.04)	GCST90274772.csv-res.xlsx
76	6AN6SP	pIGZUo	outcome	GCST90274773.csv	MR Egger	48	0.113317475803339	0.105428814914872	0.288058896940174	-0.0933230014298102	0.319957953036489	1.11998744542626	0.910899231019968	1.37706986151243	1.12 (0.91-1.38)	GCST90274773.csv-res.xlsx
77	6AN6SP	pIGZUo	outcome	GCST90274773.csv	Weighted median	48	0.0541400997796105	0.0608148494802023	0.373334486810007	-0.0650570052015861	0.173337204760807	1.05563248567421	0.937014047180269	1.18926706399346	1.06 (0.94-1.19)	GCST90274773.csv-res.xlsx
78	6AN6SP	pIGZUo	outcome	GCST90274773.csv	Inverse variance weighted (fixed effects)	48	0.0451476906461687	0.0382467109490045	0.237827930146764	-0.0298158628138802	0.120111244106218	1.04618235984807	0.970624245111556	1.12762228593568	1.05 (0.97-1.13)	GCST90274773.csv-res.xlsx
79	6AN6SP	pIGZUo	outcome	GCST90274773.csv	Weighted mode	48	0.0965075164064791	0.163547527079291	0.557957871220404	-0.224045636668932	0.41706066948189	1.10131785906538	0.799278657121562	1.51749457575204	1.10 (0.80-1.52)	GCST90274773.csv-res.xlsx
80	6AN6SP	pIGZUo	outcome	GCST90274773.csv	Simple mode	48	0.0640617606604316	0.155624522730451	0.682472290303403	-0.240962303891253	0.369085825212116	1.06615824336542	0.785871250118098	1.44641173694191	1.07 (0.79-1.45)	GCST90274773.csv-res.xlsx
81	iZjcFb	7pxpIF	outcome	GCST90274774.csv	MR Egger	73	0.0625196837217091	0.0342521002721151	0.0721647217652819	-0.00461443281163655	0.129653800255055	1.06451541233677	0.995396197326478	1.13843418946762	1.06 (1.00-1.14)	GCST90274774.csv-res.xlsx
82	iZjcFb	7pxpIF	outcome	GCST90274774.csv	Weighted median	73	0.036819100249205	0.0284739866450835	0.195983906567414	-0.0189899135751587	0.0926281140735687	1.03750531940737	0.98118925888461	1.09705368057354	1.04 (0.98-1.10)	GCST90274774.csv-res.xlsx
83	iZjcFb	7pxpIF	outcome	GCST90274774.csv	Inverse variance weighted (fixed effects)	73	0.0221327746172238	0.0179873050730932	0.218522499702987	-0.0131223433260389	0.0573878925604864	1.02237952150865	0.986963379251111	1.05906653476178	1.02 (0.99-1.06)	GCST90274774.csv-res.xlsx
84	iZjcFb	7pxpIF	outcome	GCST90274774.csv	Weighted mode	73	0.0259964374594246	0.0264640393808029	0.32922643087313	-0.0258730797269491	0.0778659546457983	1.02633729209868	0.974458760332361	1.08097774891282	1.03 (0.97-1.08)	GCST90274774.csv-res.xlsx
85	iZjcFb	7pxpIF	outcome	GCST90274774.csv	Simple mode	73	-0.0156119956557506	0.0585858392404159	0.790630710333138	-0.130440240566966	0.0992162492554646	0.984509239819234	0.877708942770326	1.10430507889114	0.98 (0.88-1.10)	GCST90274774.csv-res.xlsx
86	7xEYi8	PbBrzq	outcome	GCST90274775.csv	MR Egger	72	-0.0640898786055227	0.0604621432314864	0.292788405123559	-0.182595679339236	0.0544159221281906	0.937920696737964	0.833104929185726	1.05592369286452	0.94 (0.83-1.06)	GCST90274775.csv-res.xlsx
87	7xEYi8	PbBrzq	outcome	GCST90274775.csv	Weighted median	72	0.0528144654098845	0.0434754601582182	0.224438200429172	-0.0323974365002231	0.138026367319992	1.05423403009458	0.968121738693243	1.14800581971192	1.05 (0.97-1.15)	GCST90274775.csv-res.xlsx
88	7xEYi8	PbBrzq	outcome	GCST90274775.csv	Inverse variance weighted (multiplicative random effects)	72	0.000694970018552346	0.0311004812818012	0.982171989607968	-0.060261973293778	0.0616519133308827	1.00069521156617	0.941517848741254	1.06359205806905	1.00 (0.94-1.06)	GCST90274775.csv-res.xlsx
89	7xEYi8	PbBrzq	outcome	GCST90274775.csv	Weighted mode	72	0.0290568601602024	0.0499959090786475	0.562956448603497	-0.0689351216339468	0.127048841954352	1.02948312938663	0.933387234752522	1.13547247512195	1.03 (0.93-1.14)	GCST90274775.csv-res.xlsx
90	7xEYi8	PbBrzq	outcome	GCST90274775.csv	Simple mode	72	0.0881276273874254	0.0830905758784471	0.292456764174592	-0.0747299013343308	0.250985156109182	1.09212749851325	0.92799410245031	1.28529100547024	1.09 (0.93-1.29)	GCST90274775.csv-res.xlsx
91	efokyE	J2O9Oz	outcome	GCST90274776.csv	MR Egger	33	-0.0656833366342739	0.116420391065347	0.576683708749674	-0.293867303122354	0.162500629853806	0.936427349582403	0.745375393868563	1.17644905943937	0.94 (0.75-1.18)	GCST90274776.csv-res.xlsx
92	efokyE	J2O9Oz	outcome	GCST90274776.csv	Weighted median	33	0.00491777303924915	0.0683672049740871	0.942656218650253	-0.129081948709962	0.13891749478846	1.00492988513178	0.878901937714351	1.14902929518765	1.00 (0.88-1.15)	GCST90274776.csv-res.xlsx
93	efokyE	J2O9Oz	outcome	GCST90274776.csv	Inverse variance weighted (fixed effects)	33	-0.0560613911929403	0.0446615961645802	0.209388648657524	-0.143598119675517	0.0314753372896369	0.945481089896647	0.866235801241539	1.03197592395848	0.95 (0.87-1.03)	GCST90274776.csv-res.xlsx
94	efokyE	J2O9Oz	outcome	GCST90274776.csv	Weighted mode	33	-0.0197515620298943	0.0827937128516316	0.812965206788849	-0.182027239219092	0.142524115159304	0.980442222127587	0.833578634075441	1.15318088976292	0.98 (0.83-1.15)	GCST90274776.csv-res.xlsx
95	efokyE	J2O9Oz	outcome	GCST90274776.csv	Simple mode	33	-0.0146474700563297	0.125365672980026	0.907718684387092	-0.260364189097181	0.231069248984522	0.98545928228039	0.770770828350157	1.25994648644305	0.99 (0.77-1.26)	GCST90274776.csv-res.xlsx
96	If6nSf	JhF9NT	outcome	GCST90274777.csv	MR Egger	105	-0.0136289067580965	0.0263393648591673	0.605962083092608	-0.0652540618820643	0.0379962483658714	0.986463546303637	0.936829420494128	1.03872733594626	0.99 (0.94-1.04)	GCST90274777.csv-res.xlsx
97	If6nSf	JhF9NT	outcome	GCST90274777.csv	Weighted median	105	-0.00411900694518964	0.0270480087249712	0.878962127892758	-0.0571331040461332	0.0488950901557539	0.995889464528573	0.944468348441105	1.05011017806581	1.00 (0.94-1.05)	GCST90274777.csv-res.xlsx
98	If6nSf	JhF9NT	outcome	GCST90274777.csv	Inverse variance weighted (fixed effects)	105	0.00868470373974328	0.0167471317233381	0.604054651457236	-0.0241396744379994	0.041509081917486	1.00872252518934	0.976149357122783	1.04238262864151	1.01 (0.98-1.04)	GCST90274777.csv-res.xlsx
99	If6nSf	JhF9NT	outcome	GCST90274777.csv	Weighted mode	105	-0.00694159723266463	0.0253775214929868	0.784985781617996	-0.0566815393589188	0.0427983448935895	0.993082440002312	0.944894933303534	1.04372740066767	0.99 (0.94-1.04)	GCST90274777.csv-res.xlsx
100	If6nSf	JhF9NT	outcome	GCST90274777.csv	Simple mode	105	-0.0526259997734078	0.0450176161086152	0.245072463988151	-0.140860527346294	0.035608527799478	0.948734773158013	0.868610450654276	1.03625010396915	0.95 (0.87-1.04)	GCST90274777.csv-res.xlsx
101	pyvRAX	Hgbeml	outcome	GCST90274778.csv	MR Egger	61	0.0161730987950865	0.0731130563056749	0.825695275141671	-0.127128491564036	0.159474689154209	1.0163045912813	0.880620513020247	1.17289457489131	1.02 (0.88-1.17)	GCST90274778.csv-res.xlsx
102	pyvRAX	Hgbeml	outcome	GCST90274778.csv	Weighted median	61	0.0162674286594203	0.0486972251957317	0.738339960569245	-0.0791791327242139	0.111713990043054	1.01640046367726	0.923874413480796	1.11819300057369	1.02 (0.92-1.12)	GCST90274778.csv-res.xlsx
103	pyvRAX	Hgbeml	outcome	GCST90274778.csv	Inverse variance weighted (fixed effects)	61	-0.039853401780556	0.0322759863895474	0.216916322305657	-0.103114335104069	0.023407531542957	0.960930299498049	0.90202383459643	1.02368363792354	0.96 (0.90-1.02)	GCST90274778.csv-res.xlsx
104	pyvRAX	Hgbeml	outcome	GCST90274778.csv	Weighted mode	61	0.0281612179207038	0.0642463162606371	0.662719801630104	-0.0977615619501449	0.154083997791553	1.02856149360067	0.906865109125204	1.16658887355207	1.03 (0.91-1.17)	GCST90274778.csv-res.xlsx
105	pyvRAX	Hgbeml	outcome	GCST90274778.csv	Simple mode	61	-0.00676934428513043	0.0930897247993825	0.94227200752744	-0.18922520489192	0.175686516321659	0.993253516113506	0.82760010611391	1.19206430736737	0.99 (0.83-1.19)	GCST90274778.csv-res.xlsx
106	nnLjcs	zA7EsJ	outcome	GCST90274779.csv	MR Egger	40	0.0143478774264894	0.0747091236867599	0.848725767824042	-0.13208200499956	0.160777759852539	1.01445130227015	0.876269133682995	1.17442393566028	1.01 (0.88-1.17)	GCST90274779.csv-res.xlsx
107	nnLjcs	zA7EsJ	outcome	GCST90274779.csv	Weighted median	40	0.0142432127843715	0.0585770981084898	0.807886667938841	-0.100567899508268	0.129054325077012	1.01434513064396	0.904323707193068	1.13775193094816	1.01 (0.90-1.14)	GCST90274779.csv-res.xlsx
108	nnLjcs	zA7EsJ	outcome	GCST90274779.csv	Inverse variance weighted (multiplicative random effects)	40	-0.0319126802631007	0.0451076718874081	0.479269551654603	-0.120323717162421	0.0564983566362191	0.968591155511541	0.886633371816515	1.0581248759147	0.97 (0.89-1.06)	GCST90274779.csv-res.xlsx
109	nnLjcs	zA7EsJ	outcome	GCST90274779.csv	Weighted mode	40	0.0255878504817895	0.0545514278896667	0.641638963328055	-0.0813329481819572	0.132508649145536	1.02591802970488	0.921886699840613	1.14168889067985	1.03 (0.92-1.14)	GCST90274779.csv-res.xlsx
110	nnLjcs	zA7EsJ	outcome	GCST90274779.csv	Simple mode	40	0.0722602261101908	0.105050785618359	0.495612004033558	-0.133639313701792	0.278159765922174	1.07493503383351	0.87490557415275	1.32069718275781	1.07 (0.87-1.32)	GCST90274779.csv-res.xlsx
111	5Sgsl9	K30kxt	outcome	GCST90274780.csv	MR Egger	38	-0.0309300411631294	0.100064923228392	0.759027562611603	-0.227057290690778	0.165197208364519	0.969543398831971	0.796875127455838	1.17962572783494	0.97 (0.80-1.18)	GCST90274780.csv-res.xlsx
112	5Sgsl9	K30kxt	outcome	GCST90274780.csv	Weighted median	38	0.0211179455641136	0.0646216273696091	0.743823867891427	-0.10554044408032	0.147776335208547	1.02134250735196	0.899838078987289	1.15925358315352	1.02 (0.90-1.16)	GCST90274780.csv-res.xlsx
113	5Sgsl9	K30kxt	outcome	GCST90274780.csv	Inverse variance weighted (multiplicative random effects)	38	-0.00794698956525623	0.0509745772723514	0.876111026229	-0.107857161019065	0.0919631818885524	0.992084504274028	0.897755821799141	1.0963244567417	0.99 (0.90-1.10)	GCST90274780.csv-res.xlsx
114	5Sgsl9	K30kxt	outcome	GCST90274780.csv	Weighted mode	38	0.051787399549571	0.0922724812776472	0.578014705563022	-0.129066663754618	0.23264146285376	1.05315181816009	0.87891537179389	1.26192894980337	1.05 (0.88-1.26)	GCST90274780.csv-res.xlsx
115	5Sgsl9	K30kxt	outcome	GCST90274780.csv	Simple mode	38	0.0308711504240915	0.128800046234419	0.811899076977125	-0.221576940195369	0.283319241043552	1.03135260597889	0.801254271116084	1.32752889588697	1.03 (0.80-1.33)	GCST90274780.csv-res.xlsx
116	dx0dFZ	VBLYwQ	outcome	GCST90274781.csv	MR Egger	55	-0.00572253270305756	0.0875953625467395	0.948157714187076	-0.177409443294667	0.165964377888552	0.99429380979885	0.837436831422528	1.1805310479657	0.99 (0.84-1.18)	GCST90274781.csv-res.xlsx
117	dx0dFZ	VBLYwQ	outcome	GCST90274781.csv	Weighted median	55	-0.0928314804381866	0.059177458073592	0.116718638769364	-0.208819298262427	0.0231563373860537	0.911347067164685	0.811541869420441	1.02342652686892	0.91 (0.81-1.02)	GCST90274781.csv-res.xlsx
118	dx0dFZ	VBLYwQ	outcome	GCST90274781.csv	Inverse variance weighted (fixed effects)	55	-0.0942756659389045	0.0356713579431716	0.00822004379768045	-0.164191527507521	-0.0243598043702882	0.910031862872239	0.848579480002345	0.975934501079886	0.91 (0.85-0.98)	GCST90274781.csv-res.xlsx
119	dx0dFZ	VBLYwQ	outcome	GCST90274781.csv	Weighted mode	55	-0.0215136102483069	0.0887113768329036	0.809301882873166	-0.195387908840798	0.152360688344184	0.978716156808583	0.82251553511695	1.1645802111956	0.98 (0.82-1.16)	GCST90274781.csv-res.xlsx
120	dx0dFZ	VBLYwQ	outcome	GCST90274781.csv	Simple mode	55	-0.139047537466426	0.125239911458659	0.271811092424633	-0.384517763925397	0.106422688992545	0.870186661005825	0.680778853181025	1.11229193071177	0.87 (0.68-1.11)	GCST90274781.csv-res.xlsx
121	nQ4CcB	yb12zg	outcome	GCST90274782.csv	MR Egger	42	0.031583515477438	0.0483677039842732	0.517500013381539	-0.0632171843317375	0.126384215286614	1.03208756728237	0.938739572021186	1.13471806056429	1.03 (0.94-1.13)	GCST90274782.csv-res.xlsx
122	nQ4CcB	yb12zg	outcome	GCST90274782.csv	Weighted median	42	0.0224907820977439	0.0438534189288538	0.608047378512107	-0.0634619190028095	0.108443483198297	1.02274560655196	0.938509858011443	1.11454191641382	1.02 (0.94-1.11)	GCST90274782.csv-res.xlsx
123	nQ4CcB	yb12zg	outcome	GCST90274782.csv	Inverse variance weighted (fixed effects)	42	0.03299755569809	0.0288166703029487	0.252173678482213	-0.0234831180956895	0.0894782294918695	1.03354801293484	0.976790464612808	1.09360352474876	1.03 (0.98-1.09)	GCST90274782.csv-res.xlsx
124	nQ4CcB	yb12zg	outcome	GCST90274782.csv	Weighted mode	42	0.0288792105845839	0.0425677009813325	0.501310510245444	-0.0545534833388277	0.112311904507995	1.02930025838954	0.946907863709388	1.11886178426113	1.03 (0.95-1.12)	GCST90274782.csv-res.xlsx
125	nQ4CcB	yb12zg	outcome	GCST90274782.csv	Simple mode	42	0.0695804790477976	0.0840510170284414	0.412556060351649	-0.0951595143279475	0.234320472423543	1.07205833596713	0.909227888024537	1.2640495203174	1.07 (0.91-1.26)	GCST90274782.csv-res.xlsx
126	awR1F8	fLg8n4	outcome	GCST90274783.csv	MR Egger	61	0.0140036028030986	0.0463591142701291	0.763662531249323	-0.0768602611663545	0.104867466772552	1.01410211254214	0.926019245415042	1.11056341404817	1.01 (0.93-1.11)	GCST90274783.csv-res.xlsx
127	awR1F8	fLg8n4	outcome	GCST90274783.csv	Weighted median	61	-0.0283470879193043	0.0360511558886941	0.431690711979291	-0.0990073534611448	0.0423131776225362	0.972050921111307	0.905736047704226	1.04322114111318	0.97 (0.91-1.04)	GCST90274783.csv-res.xlsx
128	awR1F8	fLg8n4	outcome	GCST90274783.csv	Inverse variance weighted (multiplicative random effects)	61	0.00346332453966138	0.026879747488797	0.89748019513519	-0.0492209805383807	0.0561476296177034	1.00346932877764	0.95197073944676	1.05775382800382	1.00 (0.95-1.06)	GCST90274783.csv-res.xlsx
129	awR1F8	fLg8n4	outcome	GCST90274783.csv	Weighted mode	61	-0.0151347875188039	0.0330290242511391	0.648444796103799	-0.0798716750510365	0.0496021000134287	0.984979167757174	0.923234812845612	1.05085287883079	0.98 (0.92-1.05)	GCST90274783.csv-res.xlsx
130	awR1F8	fLg8n4	outcome	GCST90274783.csv	Simple mode	61	0.0947306857367651	0.0817531556422406	0.251153155957576	-0.0655054993220265	0.254966870795557	1.09936274118737	0.936593896114023	1.29041886961419	1.10 (0.94-1.29)	GCST90274783.csv-res.xlsx
131	CXEpYv	PITtys	outcome	GCST90274784.csv	MR Egger	47	0.1181219975463	0.12456086050825	0.348038044759655	-0.126017289049869	0.362261284142469	1.12538139676199	0.881599604632126	1.43657424699781	1.13 (0.88-1.44)	GCST90274784.csv-res.xlsx
132	CXEpYv	PITtys	outcome	GCST90274784.csv	Weighted median	47	-0.00649721163739813	0.0678631272610469	0.923727120157317	-0.13950894106905	0.126514517794254	0.993523849604332	0.869785246359685	1.13486592680651	0.99 (0.87-1.13)	GCST90274784.csv-res.xlsx
133	CXEpYv	PITtys	outcome	GCST90274784.csv	Inverse variance weighted (multiplicative random effects)	47	-0.0559282084202396	0.0552497681705346	0.31140442750981	-0.164217754034487	0.0523613371940083	0.945607020075414	0.848557225001566	1.05375643512346	0.95 (0.85-1.05)	GCST90274784.csv-res.xlsx
134	CXEpYv	PITtys	outcome	GCST90274784.csv	Weighted mode	47	0.0633305677394169	0.136920714897274	0.645878541489454	-0.20503403345924	0.331695168938074	1.0653789609428	0.814619591616965	1.3933280541002	1.07 (0.81-1.39)	GCST90274784.csv-res.xlsx
135	CXEpYv	PITtys	outcome	GCST90274784.csv	Simple mode	47	0.0519201052640561	0.144255775530281	0.720556448592503	-0.230821214775295	0.334661425303407	1.05329158669841	0.793881387610398	1.39746715809657	1.05 (0.79-1.40)	GCST90274784.csv-res.xlsx
136	SEQsqk	mzgtmU	outcome	GCST90274785.csv	MR Egger	46	-0.0502240800218959	0.090895353608853	0.583368972259321	-0.228378973095248	0.127930813051456	0.951016296870158	0.795822607323205	1.13647437078313	0.95 (0.80-1.14)	GCST90274785.csv-res.xlsx
137	SEQsqk	mzgtmU	outcome	GCST90274785.csv	Weighted median	46	0.013800315513141	0.0533273517056435	0.795801178273878	-0.0907212938299202	0.118321924856202	1.01389597942478	0.913272210032277	1.12560641373003	1.01 (0.91-1.13)	GCST90274785.csv-res.xlsx
138	SEQsqk	mzgtmU	outcome	GCST90274785.csv	Inverse variance weighted (fixed effects)	46	-0.0349571419362062	0.034075850862567	0.304956340277529	-0.101745809626838	0.0318315257544252	0.965646801122927	0.903259122263674	1.03234356734981	0.97 (0.90-1.03)	GCST90274785.csv-res.xlsx
139	SEQsqk	mzgtmU	outcome	GCST90274785.csv	Weighted mode	46	0.0327413942804387	0.0690050662426505	0.63745350535675	-0.102508535555156	0.167991324116034	1.03328329171776	0.902570445780224	1.18292634767156	1.03 (0.90-1.18)	GCST90274785.csv-res.xlsx
140	SEQsqk	mzgtmU	outcome	GCST90274785.csv	Simple mode	46	0.0739457639531318	0.114610436306009	0.522078730614452	-0.150690691206646	0.29858221911291	1.07674840533556	0.860113698249231	1.3479463595948	1.08 (0.86-1.35)	GCST90274785.csv-res.xlsx
141	BW6bk7	WGsiZX	outcome	GCST90274786.csv	MR Egger	28	-0.128542631229305	0.0965836320404311	0.194777921658339	-0.31784655002855	0.0607612875699398	0.879376072736304	0.727714447608535	1.06264521728599	0.88 (0.73-1.06)	GCST90274786.csv-res.xlsx
142	BW6bk7	WGsiZX	outcome	GCST90274786.csv	Weighted median	28	-0.0206429902291559	0.0761219722810559	0.78625023253323	-0.169842055900026	0.128556075441714	0.979568617718688	0.843798079000249	1.13718518766504	0.98 (0.84-1.14)	GCST90274786.csv-res.xlsx
143	BW6bk7	WGsiZX	outcome	GCST90274786.csv	Inverse variance weighted (fixed effects)	28	-0.0617634094891437	0.0477182074406102	0.1955492727637	-0.15529109607274	0.0317642770944523	0.9401052804705	0.856165914670287	1.03227414596255	0.94 (0.86-1.03)	GCST90274786.csv-res.xlsx
144	BW6bk7	WGsiZX	outcome	GCST90274786.csv	Weighted mode	28	-0.0386517585676878	0.0969934716699906	0.693396670897076	-0.228758963040869	0.151455445905494	0.962085688914379	0.795520260181999	1.16352646078692	0.96 (0.80-1.16)	GCST90274786.csv-res.xlsx
145	BW6bk7	WGsiZX	outcome	GCST90274786.csv	Simple mode	28	-0.163602414675463	0.137558103819375	0.244663063307266	-0.433216298161439	0.106011468810512	0.849079536343377	0.64842022453334	1.11183462785408	0.85 (0.65-1.11)	GCST90274786.csv-res.xlsx
146	1Chosv	ouAinc	outcome	GCST90274787.csv	MR Egger	38	0.154129330132428	0.145342246596702	0.295999477132735	-0.130741473197108	0.439000133461965	1.16664175895525	0.877444588015134	1.55115549440796	1.17 (0.88-1.55)	GCST90274787.csv-res.xlsx
147	1Chosv	ouAinc	outcome	GCST90274787.csv	Weighted median	38	0.11530025928191	0.0651498934284289	0.0767656363407333	-0.0123935318378104	0.242994050401631	1.12221034106137	0.987682951684847	1.27506103799482	1.12 (0.99-1.28)	GCST90274787.csv-res.xlsx
148	1Chosv	ouAinc	outcome	GCST90274787.csv	Inverse variance weighted (multiplicative random effects)	38	0.0481280660301705	0.0546334076355337	0.378357113221544	-0.0589534129354756	0.155209544995817	1.04930502704931	0.942750688121202	1.1679026636249	1.05 (0.94-1.17)	GCST90274787.csv-res.xlsx
149	1Chosv	ouAinc	outcome	GCST90274787.csv	Weighted mode	38	0.116927699536573	0.0811660493507579	0.158107379966326	-0.0421577571909125	0.276013156264058	1.12403815827284	0.958718523900678	1.31786520209584	1.12 (0.96-1.32)	GCST90274787.csv-res.xlsx
150	1Chosv	ouAinc	outcome	GCST90274787.csv	Simple mode	38	0.0756769391974546	0.128628488263274	0.559880382700208	-0.176434897798563	0.327788776193472	1.07861405994083	0.838253349517255	1.3878957846957	1.08 (0.84-1.39)	GCST90274787.csv-res.xlsx
151	dx0dFZ	VBLYwQ	outcome	GCST90274788.csv	MR Egger	37	0.0292283711201067	0.0966960770576071	0.764234907840424	-0.160295939912803	0.218752682153017	1.02965971216886	0.851891642919489	1.24452344576393	1.03 (0.85-1.24)	GCST90274788.csv-res.xlsx
152	dx0dFZ	VBLYwQ	outcome	GCST90274788.csv	Weighted median	37	-0.0406427986059487	0.0604598476681598	0.501438598993935	-0.159144100035542	0.0778585028236445	0.960172043492019	0.85287345101922	1.0809696936889	0.96 (0.85-1.08)	GCST90274788.csv-res.xlsx
153	dx0dFZ	VBLYwQ	outcome	GCST90274788.csv	Inverse variance weighted (fixed effects)	37	-0.035813662963411	0.0413058993341096	0.385922799359771	-0.116773225658266	0.0451458997314438	0.9648200584447	0.889786951135909	1.04618048622636	0.96 (0.89-1.05)	GCST90274788.csv-res.xlsx
154	dx0dFZ	VBLYwQ	outcome	GCST90274788.csv	Weighted mode	37	-0.0579984858830277	0.0800783619108519	0.473579936208754	-0.214952075228297	0.0989551034622421	0.943651376234282	0.806580094417956	1.10401673191729	0.94 (0.81-1.10)	GCST90274788.csv-res.xlsx
155	dx0dFZ	VBLYwQ	outcome	GCST90274788.csv	Simple mode	37	-0.114561585498607	0.117494275051095	0.336047229243562	-0.344850364598753	0.115727193601539	0.89175701742642	0.708326336233752	1.12268955345864	0.89 (0.71-1.12)	GCST90274788.csv-res.xlsx
156	Q1dq9T	z5zWTD	outcome	GCST90274789.csv	MR Egger	26	-0.0650276057852826	0.133137456149137	0.629682219989085	-0.325977019837592	0.195921808267027	0.937041595251271	0.72182177482274	1.21643178670617	0.94 (0.72-1.22)	GCST90274789.csv-res.xlsx
157	Q1dq9T	z5zWTD	outcome	GCST90274789.csv	Weighted median	26	0.0154410687002364	0.077602760504157	0.842281701626756	-0.136660341887911	0.167542479288384	1.0155608979711	0.872266448197181	1.18239551643825	1.02 (0.87-1.18)	GCST90274789.csv-res.xlsx
158	Q1dq9T	z5zWTD	outcome	GCST90274789.csv	Inverse variance weighted (fixed effects)	26	-0.0173359908413244	0.0562440563925028	0.757908877418479	-0.12757434137063	0.092902359687981	0.982813412848421	0.880227976047603	1.09735458399305	0.98 (0.88-1.10)	GCST90274789.csv-res.xlsx
159	Q1dq9T	z5zWTD	outcome	GCST90274789.csv	Weighted mode	26	0.0347709297157106	0.121037736393207	0.776270680004814	-0.202463033614974	0.272004893046396	1.03538250626758	0.816716673103085	1.31259342387592	1.04 (0.82-1.31)	GCST90274789.csv-res.xlsx
160	Q1dq9T	z5zWTD	outcome	GCST90274789.csv	Simple mode	26	-0.00552834424368298	0.138419226151294	0.968458897383298	-0.27683002750022	0.265773339012854	0.994486908930146	0.758183356479316	1.30443935966354	0.99 (0.76-1.30)	GCST90274789.csv-res.xlsx
161	kyftr5	hhFIXB	outcome	GCST90274790.csv	MR Egger	67	0.017389167538078	0.0303215888917719	0.568291071075337	-0.0420411466897948	0.0768194817659509	1.01754123930022	0.958830327066766	1.07984712670079	1.02 (0.96-1.08)	GCST90274790.csv-res.xlsx
162	kyftr5	hhFIXB	outcome	GCST90274790.csv	Weighted median	67	0.0320472560140013	0.0299084913237775	0.283940049398228	-0.0265733869806025	0.0906678990086051	1.0325662991197	0.97377657869037	1.09490532572848	1.03 (0.97-1.09)	GCST90274790.csv-res.xlsx
163	kyftr5	hhFIXB	outcome	GCST90274790.csv	Inverse variance weighted (fixed effects)	67	0.0119753593055977	0.0189676079027562	0.52780618471886	-0.0252011521838046	0.0491518707949999	1.01204735100934	0.975113746039912	1.05037986065176	1.01 (0.98-1.05)	GCST90274790.csv-res.xlsx
164	kyftr5	hhFIXB	outcome	GCST90274790.csv	Weighted mode	67	0.0204945115790337	0.0311493844777436	0.512863318690689	-0.0405582819973438	0.0815473051554112	1.0207059661638	0.960253197406191	1.08496454078628	1.02 (0.96-1.08)	GCST90274790.csv-res.xlsx
165	kyftr5	hhFIXB	outcome	GCST90274790.csv	Simple mode	67	-0.0518405922117959	0.0542324658849285	0.34261311118872	-0.158136225346256	0.054455040922664	0.949480209320096	0.853733473908515	1.05596500013438	0.95 (0.85-1.06)	GCST90274790.csv-res.xlsx
166	JtgPWL	kyftr5	outcome	GCST90274791.csv	MR Egger	63	-0.0854759168002376	0.058528820285988	0.149309784995124	-0.200192404560774	0.0292405709602989	0.918075252977633	0.81857324070058	1.02967227392943	0.92 (0.82-1.03)	GCST90274791.csv-res.xlsx
167	JtgPWL	kyftr5	outcome	GCST90274791.csv	Weighted median	63	-0.110356703952806	0.0493908849772281	0.0254598131002004	-0.207162838508173	-0.0135505693974386	0.895514644704576	0.812887269859236	0.986540826281155	0.90 (0.81-0.99)	GCST90274791.csv-res.xlsx
168	JtgPWL	kyftr5	outcome	GCST90274791.csv	Inverse variance weighted (fixed effects)	63	-0.0564765086785494	0.0315446262128827	0.0733946726472759	-0.118303976055799	0.00535095869870079	0.945088685616492	0.888425951347978	1.00536530064785	0.95 (0.89-1.01)	GCST90274791.csv-res.xlsx
169	JtgPWL	kyftr5	outcome	GCST90274791.csv	Weighted mode	63	-0.115337811579289	0.0569883524806382	0.0472970215089497	-0.22703498244134	-0.0036406407172382	0.891065080956172	0.796892904543239	0.996365978380156	0.89 (0.80-1.00)	GCST90274791.csv-res.xlsx
170	JtgPWL	kyftr5	outcome	GCST90274791.csv	Simple mode	63	-0.0881356534939854	0.091339184947619	0.338330068965801	-0.267160455991319	0.0908891490033478	0.915636658986218	0.765550224489696	1.09514760032668	0.92 (0.77-1.10)	GCST90274791.csv-res.xlsx
171	yL0j2B	HGMrw6	outcome	GCST90274792.csv	MR Egger	48	-0.0184479631052985	0.0571312524921139	0.748230491239996	-0.130425217989842	0.0935292917792447	0.98172115898322	0.877722128319652	1.09804276649656	0.98 (0.88-1.10)	GCST90274792.csv-res.xlsx
172	yL0j2B	HGMrw6	outcome	GCST90274792.csv	Weighted median	48	-0.00961833677827463	0.0471017342816072	0.838194513178945	-0.101937735970225	0.0827010624136756	0.990427771476263	0.903085779678243	1.0862170489064	0.99 (0.90-1.09)	GCST90274792.csv-res.xlsx
173	yL0j2B	HGMrw6	outcome	GCST90274792.csv	Inverse variance weighted (fixed effects)	48	0.0172969155315409	0.0302394646283964	0.567323279350814	-0.0419724351401159	0.0765662662031978	1.01744737340888	0.958896212047921	1.07957372721888	1.02 (0.96-1.08)	GCST90274792.csv-res.xlsx
174	yL0j2B	HGMrw6	outcome	GCST90274792.csv	Weighted mode	48	-0.0286748061850404	0.055681338792241	0.608980237343114	-0.137810230217833	0.0804606178477521	0.971732414462307	0.871264015641021	1.08378616397007	0.97 (0.87-1.08)	GCST90274792.csv-res.xlsx
175	yL0j2B	HGMrw6	outcome	GCST90274792.csv	Simple mode	48	-0.0335912248177621	0.0846037683353459	0.69313399414161	-0.19941461075504	0.132232161119516	0.966966695847137	0.819210169564289	1.14137327100668	0.97 (0.82-1.14)	GCST90274792.csv-res.xlsx
176	RJd1Vh	jLjIrN	outcome	GCST90274793.csv	MR Egger	40	-0.0710845374733683	0.11402650238654	0.536743456856642	-0.294576482150987	0.15240740720425	0.931383152020985	0.744846976664119	1.16463462032648	0.93 (0.74-1.16)	GCST90274793.csv-res.xlsx
177	RJd1Vh	jLjIrN	outcome	GCST90274793.csv	Weighted median	40	-0.048631001572583	0.0631052022315014	0.440924023017838	-0.172317197946326	0.0750551948011597	0.952532547870369	0.841712141457116	1.07794364612791	0.95 (0.84-1.08)	GCST90274793.csv-res.xlsx
178	RJd1Vh	jLjIrN	outcome	GCST90274793.csv	Inverse variance weighted (fixed effects)	40	0.0109055250305472	0.0468255642079982	0.815841527299323	-0.0808725808171292	0.102683630878224	1.01096520702583	0.922311204097745	1.1081407720907	1.01 (0.92-1.11)	GCST90274793.csv-res.xlsx
179	RJd1Vh	jLjIrN	outcome	GCST90274793.csv	Weighted mode	40	-0.0859056026330924	0.0945300217839554	0.369055923897466	-0.271184445329645	0.0993732400634602	0.917680853787875	0.762475848325333	1.10447845824688	0.92 (0.76-1.10)	GCST90274793.csv-res.xlsx
180	RJd1Vh	jLjIrN	outcome	GCST90274793.csv	Simple mode	40	-0.0684287384643749	0.110025954801323	0.537605232423859	-0.284079609874968	0.147222132946219	0.933860006030501	0.752706719433084	1.1586113001889	0.93 (0.75-1.16)	GCST90274793.csv-res.xlsx
181	5Sgsl9	K30kxt	outcome	GCST90274794.csv	MR Egger	19	-0.0232673902414591	0.106717145786165	0.830002497098042	-0.232432995982343	0.185898215499425	0.977001208254591	0.792602855143308	1.20429967509812	0.98 (0.79-1.20)	GCST90274794.csv-res.xlsx
182	5Sgsl9	K30kxt	outcome	GCST90274794.csv	Weighted median	19	0.0863715316754581	0.0801868980674864	0.281423205197852	-0.0707947885368153	0.243537851887732	1.09021130110166	0.931653058399461	1.27575460664689	1.09 (0.93-1.28)	GCST90274794.csv-res.xlsx
183	5Sgsl9	K30kxt	outcome	GCST90274794.csv	Inverse variance weighted (fixed effects)	19	0.145227405774759	0.0585508214590412	0.0131247969075705	0.0304677957150385	0.25998701583448	1.15630249023578	1.03093668893527	1.29691324722018	1.16 (1.03-1.30)	GCST90274794.csv-res.xlsx
184	5Sgsl9	K30kxt	outcome	GCST90274794.csv	Weighted mode	19	0.0519669601816173	0.107022101410058	0.63312828337727	-0.157796358582096	0.261730278945331	1.05334093974509	0.854023678854462	1.29917608002546	1.05 (0.85-1.30)	GCST90274794.csv-res.xlsx
185	5Sgsl9	K30kxt	outcome	GCST90274794.csv	Simple mode	19	0.0944984826468414	0.132176427940578	0.483815379462926	-0.164567316116691	0.353564281410374	1.0991074953975	0.848260653409238	1.42413452938521	1.10 (0.85-1.42)	GCST90274794.csv-res.xlsx
186	Tj5sjb	X3kEBX	outcome	GCST90274795.csv	MR Egger	40	-0.10410459283674	0.0885334560479635	0.246957991084549	-0.277630166690748	0.069420981017269	0.901131040640184	0.757576946900579	1.07188735840959	0.90 (0.76-1.07)	GCST90274795.csv-res.xlsx
187	Tj5sjb	X3kEBX	outcome	GCST90274795.csv	Weighted median	40	0.0187575521048729	0.062803857330869	0.765192772309591	-0.10433800826363	0.141853112473376	1.01893458012378	0.900920727299792	1.15240736183721	1.02 (0.90-1.15)	GCST90274795.csv-res.xlsx
188	Tj5sjb	X3kEBX	outcome	GCST90274795.csv	Inverse variance weighted (fixed effects)	40	0.0314778265359786	0.0400602138890119	0.43200645374189	-0.0470401926864848	0.109995845758442	1.03197849280397	0.954049051025352	1.11627343317975	1.03 (0.95-1.12)	GCST90274795.csv-res.xlsx
189	Tj5sjb	X3kEBX	outcome	GCST90274795.csv	Weighted mode	40	-0.0671250252007685	0.0844377733760845	0.431445747603275	-0.232623061017894	0.0983730106163572	0.935078285677826	0.792452223368838	1.10337427867776	0.94 (0.79-1.10)	GCST90274795.csv-res.xlsx
190	Tj5sjb	X3kEBX	outcome	GCST90274795.csv	Simple mode	40	0.112503379743438	0.14003525421725	0.426617037613895	-0.161965718522372	0.386972478009249	1.11907603909629	0.850470359421094	1.4725159641447	1.12 (0.85-1.47)	GCST90274795.csv-res.xlsx
191	5Sgsl9	K30kxt	outcome	GCST90274796.csv	MR Egger	18	-0.0869486313517367	0.0968214331039228	0.382484218353776	-0.276718640235425	0.102821377531952	0.916724185305905	0.758267813153219	1.10829342528741	0.92 (0.76-1.11)	GCST90274796.csv-res.xlsx
192	5Sgsl9	K30kxt	outcome	GCST90274796.csv	Weighted median	18	-0.00770952693125621	0.0807139680859852	0.92390447487636	-0.165908904379787	0.150489850517275	0.992320115246857	0.847123399906128	1.16240350724895	0.99 (0.85-1.16)	GCST90274796.csv-res.xlsx
193	5Sgsl9	K30kxt	outcome	GCST90274796.csv	Inverse variance weighted (fixed effects)	18	-0.00263570971451919	0.0546950422027856	0.961565466275566	-0.109837992431979	0.104566573002941	0.997367760718643	0.895979278963007	1.11022930270466	1.00 (0.90-1.11)	GCST90274796.csv-res.xlsx
194	5Sgsl9	K30kxt	outcome	GCST90274796.csv	Weighted mode	18	-0.0851048887385981	0.120454704334204	0.489429834273888	-0.321196109233638	0.150986331756442	0.918415947858957	0.72528100274088	1.16298076206888	0.92 (0.73-1.16)	GCST90274796.csv-res.xlsx
195	5Sgsl9	K30kxt	outcome	GCST90274796.csv	Simple mode	18	0.161498886629337	0.158804740709356	0.323425879180157	-0.149758405161001	0.472756178419674	1.17527114964523	0.860915944151001	1.60441014546497	1.18 (0.86-1.60)	GCST90274796.csv-res.xlsx
196	2Hjefc	jsoX0g	outcome	GCST90274797.csv	MR Egger	58	-0.0486461348237855	0.0387741053036522	0.214833817583314	-0.124643381218944	0.0273511115713729	0.952518133065115	0.882811673677587	1.02772858682112	0.95 (0.88-1.03)	GCST90274797.csv-res.xlsx
197	2Hjefc	jsoX0g	outcome	GCST90274797.csv	Weighted median	58	-0.0626615825731411	0.036096009371818	0.0825691726046417	-0.133409760941904	0.00808659579562213	0.939261282296417	0.875106434195045	1.00811938062437	0.94 (0.88-1.01)	GCST90274797.csv-res.xlsx
198	2Hjefc	jsoX0g	outcome	GCST90274797.csv	Inverse variance weighted (fixed effects)	58	-0.0300946863045108	0.0234067289620234	0.198538013325534	-0.0759718750700766	0.0157825024610551	0.970353649997333	0.926842273566808	1.0159077039501	0.97 (0.93-1.02)	GCST90274797.csv-res.xlsx
199	2Hjefc	jsoX0g	outcome	GCST90274797.csv	Weighted mode	58	-0.0528348300922874	0.0339777906161039	0.125485864909751	-0.119431299699851	0.0137616395152763	0.948536669258573	0.887424972086837	1.01385676674434	0.95 (0.89-1.01)	GCST90274797.csv-res.xlsx
200	2Hjefc	jsoX0g	outcome	GCST90274797.csv	Simple mode	58	-0.0145172906944321	0.0623372949654403	0.816686568897514	-0.136698388826695	0.107663807437831	0.98558757709142	0.872233261760348	1.11367327377138	0.99 (0.87-1.11)	GCST90274797.csv-res.xlsx
201	N28gfV	9zz3tO	outcome	GCST90274798.csv	MR Egger	101	0.0215900485502426	0.0360072096141639	0.550140369693277	-0.0489840822935186	0.0921641793940038	1.0218248000365	0.952196286358874	1.09654483736991	1.02 (0.95-1.10)	GCST90274798.csv-res.xlsx
202	N28gfV	9zz3tO	outcome	GCST90274798.csv	Weighted median	101	-0.0317492217430573	0.0341980571822379	0.353203978110931	-0.0987774138202435	0.0352789703341289	0.968749492928796	0.905944336271768	1.03590865627783	0.97 (0.91-1.04)	GCST90274798.csv-res.xlsx
203	N28gfV	9zz3tO	outcome	GCST90274798.csv	Inverse variance weighted (multiplicative random effects)	101	-0.0520281876461135	0.020952501504439	0.0130226525126754	-0.0930950905948141	-0.010961284697413	0.949302107873884	0.911106858483683	0.989098571284586	0.95 (0.91-0.99)	GCST90274798.csv-res.xlsx
204	N28gfV	9zz3tO	outcome	GCST90274798.csv	Weighted mode	101	-0.0141457714475415	0.0333867238454377	0.672698576535643	-0.0795837501845994	0.0512922072895165	0.985953809872857	0.923500673377883	1.05263043463427	0.99 (0.92-1.05)	GCST90274798.csv-res.xlsx
205	N28gfV	9zz3tO	outcome	GCST90274798.csv	Simple mode	101	0.0326711351271101	0.0646709827473582	0.614536989966168	-0.094083991057712	0.159426261311932	1.0332106966588	0.910206309839453	1.17283777551318	1.03 (0.91-1.17)	GCST90274798.csv-res.xlsx
206	yXEIAQ	PsJVwY	outcome	GCST90274799.csv	MR Egger	25	-0.0431289369137164	0.0855686818118149	0.619036442634557	-0.210843553264874	0.124585679437441	0.957787887890947	0.809900763300592	1.13267906360786	0.96 (0.81-1.13)	GCST90274799.csv-res.xlsx
207	yXEIAQ	PsJVwY	outcome	GCST90274799.csv	Weighted median	25	0.0431793209423982	0.0651437274938037	0.507438414573033	-0.0845023849454571	0.170861026830254	1.04412511156316	0.91896946368217	1.18632587009858	1.04 (0.92-1.19)	GCST90274799.csv-res.xlsx
208	yXEIAQ	PsJVwY	outcome	GCST90274799.csv	Inverse variance weighted (fixed effects)	25	0.00060676136793355	0.0456604468391949	0.989397579016824	-0.0888877144368884	0.0901012371727555	1.00060694548485	0.914948303292265	1.09428506042346	1.00 (0.91-1.09)	GCST90274799.csv-res.xlsx
209	yXEIAQ	PsJVwY	outcome	GCST90274799.csv	Weighted mode	25	0.0518548402318917	0.0910643068804687	0.574355188482638	-0.126631201253827	0.23034088171761	1.05322284583234	0.881058545974088	1.25902911679583	1.05 (0.88-1.26)	GCST90274799.csv-res.xlsx
210	yXEIAQ	PsJVwY	outcome	GCST90274799.csv	Simple mode	25	0.0271554130797504	0.113599239976737	0.813099664287851	-0.195499097274654	0.249809923434155	1.02752748156552	0.822424085986915	1.28378137673995	1.03 (0.82-1.28)	GCST90274799.csv-res.xlsx
211	uvC9oY	1MYwqS	outcome	GCST90274800.csv	MR Egger	50	0.0269928323581041	0.0405268175595116	0.508568529466909	-0.0524397300585386	0.106425394774747	1.02736043898537	0.948911510173562	1.11229494033555	1.03 (0.95-1.11)	GCST90274800.csv-res.xlsx
212	uvC9oY	1MYwqS	outcome	GCST90274800.csv	Weighted median	50	0.0167227929605472	0.0349881469258345	0.632681558662768	-0.0518539750140884	0.0852995609351828	1.01686340155876	0.949467502699199	1.08904325265489	1.02 (0.95-1.09)	GCST90274800.csv-res.xlsx
213	uvC9oY	1MYwqS	outcome	GCST90274800.csv	Inverse variance weighted (fixed effects)	50	0.0250194569627861	0.0224223840535402	0.264497045090563	-0.0189284157821528	0.0689673297077249	1.02533507023665	0.981249601714009	1.07140120558603	1.03 (0.98-1.07)	GCST90274800.csv-res.xlsx
214	uvC9oY	1MYwqS	outcome	GCST90274800.csv	Weighted mode	50	0.023477044535491	0.0289556443408527	0.421405055432211	-0.0332760183725802	0.0802301074435623	1.02375479970992	0.96727153802353	1.08353636877466	1.02 (0.97-1.08)	GCST90274800.csv-res.xlsx
215	uvC9oY	1MYwqS	outcome	GCST90274800.csv	Simple mode	50	0.0481191646708851	0.0599419496127497	0.425988572230598	-0.0693670565701044	0.165605385911875	1.04929568684984	0.932984159254331	1.18010732285277	1.05 (0.93-1.18)	GCST90274800.csv-res.xlsx
216	W5D8s6	uPakTO	outcome	GCST90274801.csv	MR Egger	21	-0.185940623183959	0.129645314734047	0.167762364811846	-0.440045440062692	0.0681641936947744	0.830322895448084	0.644007156692684	1.07054107014262	0.83 (0.64-1.07)	GCST90274801.csv-res.xlsx
217	W5D8s6	uPakTO	outcome	GCST90274801.csv	Weighted median	21	-0.0108526534642961	0.0805053318180718	0.892764754037353	-0.168643103827717	0.146937796899125	0.98920602411832	0.84481035917212	1.15828191206236	0.99 (0.84-1.16)	GCST90274801.csv-res.xlsx
218	W5D8s6	uPakTO	outcome	GCST90274801.csv	Inverse variance weighted (fixed effects)	21	-0.0105573543477729	0.054032726560935	0.845089094712569	-0.116461498407205	0.0953467897116597	0.989498178917706	0.890064365212733	1.10004027163523	0.99 (0.89-1.10)	GCST90274801.csv-res.xlsx
219	W5D8s6	uPakTO	outcome	GCST90274801.csv	Weighted mode	21	-0.0307111350527181	0.0966887830848578	0.754058919249402	-0.220221149899039	0.158798879793603	0.969755661038183	0.80234134063439	1.17210218953947	0.97 (0.80-1.17)	GCST90274801.csv-res.xlsx
220	W5D8s6	uPakTO	outcome	GCST90274801.csv	Simple mode	21	-0.136607793083809	0.127414988396166	0.296420748316533	-0.386341170340295	0.113125584172678	0.872312285960242	0.679538647695947	1.11977254982803	0.87 (0.68-1.12)	GCST90274801.csv-res.xlsx
221	wZTn6E	JWYTTL	outcome	GCST90274802.csv	MR Egger	42	-0.125926216741167	0.0869849083006261	0.155499834057084	-0.296416637010394	0.0445642035280606	0.881679897599649	0.743477603196527	1.04557210397345	0.88 (0.74-1.05)	GCST90274802.csv-res.xlsx
222	wZTn6E	JWYTTL	outcome	GCST90274802.csv	Weighted median	42	0.0197476566298228	0.0594893932362088	0.739925078093548	-0.0968515541131464	0.136346867372792	1.01994393146139	0.907690739089502	1.14607936219381	1.02 (0.91-1.15)	GCST90274802.csv-res.xlsx
223	wZTn6E	JWYTTL	outcome	GCST90274802.csv	Inverse variance weighted (fixed effects)	42	0.0128787602346182	0.0409187639973373	0.752959285215584	-0.067322017200163	0.0930795376693994	1.01296204863359	0.934894100878801	1.09754902828826	1.01 (0.93-1.10)	GCST90274802.csv-res.xlsx
224	wZTn6E	JWYTTL	outcome	GCST90274802.csv	Weighted mode	42	0.0159787378544489	0.104609044110671	0.879346901974026	-0.189054988602465	0.221012464311363	1.01610708055977	0.827740989123076	1.24733897768857	1.02 (0.83-1.25)	GCST90274802.csv-res.xlsx
225	wZTn6E	JWYTTL	outcome	GCST90274802.csv	Simple mode	42	0.0396571778398145	0.12199877141202	0.746787031739406	-0.199460414127745	0.278774769807374	1.04045402234915	0.819172647834886	1.32150966647109	1.04 (0.82-1.32)	GCST90274802.csv-res.xlsx
226	awR1F8	fLg8n4	outcome	GCST90274803.csv	MR Egger	54	-0.126679591051296	0.0721649178880763	0.085077351757967	-0.268122830111925	0.0147636480093338	0.881015912761005	0.764813833164435	1.01487316897317	0.88 (0.76-1.01)	GCST90274803.csv-res.xlsx
227	awR1F8	fLg8n4	outcome	GCST90274803.csv	Weighted median	54	-0.146596388406337	0.0483258371964063	0.00241735353331425	-0.241315029311293	-0.0518777475013803	0.863642483200101	0.785594102232728	0.949444931763342	0.86 (0.79-0.95)	GCST90274803.csv-res.xlsx
228	awR1F8	fLg8n4	outcome	GCST90274803.csv	Inverse variance weighted (fixed effects)	54	-0.123491706561388	0.0314592988016087	8.65700136867045e-05	-0.185151932212541	-0.0618314809102346	0.883828971194999	0.830978021931297	0.940041288346125	0.88 (0.83-0.94)	GCST90274803.csv-res.xlsx
229	awR1F8	fLg8n4	outcome	GCST90274803.csv	Weighted mode	54	-0.208951399623185	0.0614141257521379	0.00127842467445864	-0.329323086097375	-0.0885797131489946	0.811434670715882	0.71941054764908	0.915230151950682	0.81 (0.72-0.92)	GCST90274803.csv-res.xlsx
230	awR1F8	fLg8n4	outcome	GCST90274803.csv	Simple mode	54	-0.187500414240257	0.110108447936708	0.0944508098749881	-0.403312972196206	0.0283121437156911	0.829028774763236	0.668102968945788	1.02871674177697	0.83 (0.67-1.03)	GCST90274803.csv-res.xlsx
231	B7siKl	zM8AIy	outcome	GCST90274804.csv	MR Egger	125	-0.0461288962029381	0.0198972089328875	0.0220807753443334	-0.0851274257113977	-0.0071303666944786	0.954918868841445	0.918395249776959	0.992894994057168	0.95 (0.92-0.99)	GCST90274804.csv-res.xlsx
232	B7siKl	zM8AIy	outcome	GCST90274804.csv	Weighted median	125	-0.0394768008270474	0.020587594740187	0.0551738990063965	-0.0798284865178139	0.000874884863719193	0.961292254917195	0.923274686864043	1.00087526768712	0.96 (0.92-1.00)	GCST90274804.csv-res.xlsx
233	B7siKl	zM8AIy	outcome	GCST90274804.csv	Inverse variance weighted (fixed effects)	125	-0.0178681427482063	0.0122545470554035	0.144817756238562	-0.0418870549767972	0.00615076948038449	0.982290545951312	0.958978086258279	1.00616972430531	0.98 (0.96-1.01)	GCST90274804.csv-res.xlsx
234	B7siKl	zM8AIy	outcome	GCST90274804.csv	Weighted mode	125	-0.0323700608525551	0.0209170891644835	0.124281216285604	-0.0733675556149428	0.00862743390983257	0.968148242015632	0.929259212806571	1.00866475747609	0.97 (0.93-1.01)	GCST90274804.csv-res.xlsx
235	B7siKl	zM8AIy	outcome	GCST90274804.csv	Simple mode	125	-0.0362373265425653	0.0377768781802706	0.339301385406642	-0.110280007775896	0.0378053546907652	0.964411385901448	0.895583329888103	1.03852906839228	0.96 (0.90-1.04)	GCST90274804.csv-res.xlsx
236	uEbdOh	U3Bw2K	outcome	GCST90274805.csv	MR Egger	33	-0.138964668044471	0.136485808245727	0.316481760628238	-0.406476852206096	0.128547516117155	0.870258775859433	0.665992511695042	1.1371754541696	0.87 (0.67-1.14)	GCST90274805.csv-res.xlsx
237	uEbdOh	U3Bw2K	outcome	GCST90274805.csv	Weighted median	33	-0.143448767255395	0.0673672542918978	0.0332249404464358	-0.275488585667514	-0.0114089488432749	0.866365185316523	0.759201097818346	0.988655886411965	0.87 (0.76-0.99)	GCST90274805.csv-res.xlsx
238	uEbdOh	U3Bw2K	outcome	GCST90274805.csv	Inverse variance weighted (multiplicative random effects)	33	-0.100154767507852	0.0556162959268321	0.0717317389082411	-0.209162707524442	0.00885317250873928	0.904697389439977	0.811263226273026	1.00889247774687	0.90 (0.81-1.01)	GCST90274805.csv-res.xlsx
239	uEbdOh	U3Bw2K	outcome	GCST90274805.csv	Weighted mode	33	-0.173442122047834	0.083592711464687	0.046123640492311	-0.337283836518621	-0.00960040757704794	0.840765811557109	0.713706235257648	0.990445529214269	0.84 (0.71-0.99)	GCST90274805.csv-res.xlsx
240	uEbdOh	U3Bw2K	outcome	GCST90274805.csv	Simple mode	33	-0.128619625510369	0.121642559851536	0.298265782973048	-0.36703904281938	0.109799791798641	0.879308368414255	0.692782596330588	1.11605460480474	0.88 (0.69-1.12)	GCST90274805.csv-res.xlsx
241	JTxxlI	cym3XC	outcome	GCST90274806.csv	MR Egger	21	0.0265484359761755	0.149363028107606	0.860805041494974	-0.266203099114732	0.319299971067083	1.02690398515408	0.766283480199177	1.37616407240207	1.03 (0.77-1.38)	GCST90274806.csv-res.xlsx
242	JTxxlI	cym3XC	outcome	GCST90274806.csv	Weighted median	21	-0.0683066832657646	0.0851216842481983	0.422287348921815	-0.235145184392233	0.0985318178607041	0.933973995455371	0.790456079412039	1.10354951642059	0.93 (0.79-1.10)	GCST90274806.csv-res.xlsx
243	JTxxlI	cym3XC	outcome	GCST90274806.csv	Inverse variance weighted (fixed effects)	21	-0.0252235995692088	0.0585712929357285	0.66672446556153	-0.140023333723237	0.0895761345848192	0.975091857531512	0.869337950271012	1.09371059934499	0.98 (0.87-1.09)	GCST90274806.csv-res.xlsx
244	JTxxlI	cym3XC	outcome	GCST90274806.csv	Weighted mode	21	-0.0544214229059614	0.13930517982575	0.700176260449046	-0.327459575364432	0.218616729552509	0.947032921029134	0.720752426840829	1.2443542610659	0.95 (0.72-1.24)	GCST90274806.csv-res.xlsx
245	JTxxlI	cym3XC	outcome	GCST90274806.csv	Simple mode	21	-0.0216932026176297	0.158239324160197	0.892329483251517	-0.331842277971617	0.288455872736357	0.978540402637613	0.717600495335005	1.334365466327	0.98 (0.72-1.33)	GCST90274806.csv-res.xlsx
246	wZTn6E	JWYTTL	outcome	GCST90274807.csv	MR Egger	23	-0.0858162650182224	0.125943587729764	0.50307260861988	-0.332665696968561	0.161033166932116	0.917762840868774	0.717009852661501	1.1747239301566	0.92 (0.72-1.17)	GCST90274807.csv-res.xlsx
247	wZTn6E	JWYTTL	outcome	GCST90274807.csv	Weighted median	23	0.0078104836527044	0.0790481646054693	0.921291795234149	-0.147123918974015	0.162744886279424	1.00784106504679	0.863187005540424	1.1767364497786	1.01 (0.86-1.18)	GCST90274807.csv-res.xlsx
248	wZTn6E	JWYTTL	outcome	GCST90274807.csv	Inverse variance weighted (fixed effects)	23	-0.00320972390277529	0.0581329148739488	0.955968343647119	-0.117150237055715	0.110730789250164	0.996795421754139	0.889451554542171	1.11709413262137	1.00 (0.89-1.12)	GCST90274807.csv-res.xlsx
249	wZTn6E	JWYTTL	outcome	GCST90274807.csv	Weighted mode	23	0.0196699422701814	0.126945268432847	0.87827494738967	-0.2291427838582	0.268482668398562	1.0198646702518	0.795214981535431	1.30797830747541	1.02 (0.80-1.31)	GCST90274807.csv-res.xlsx
250	wZTn6E	JWYTTL	outcome	GCST90274807.csv	Simple mode	23	-0.00227699755232835	0.14927716527648	0.987967436278866	-0.294860241494229	0.290306246389572	0.99772559284012	0.744635649359671	1.33683682679467	1.00 (0.74-1.34)	GCST90274807.csv-res.xlsx
251	ROdtaS	77lxle	outcome	GCST90274808.csv	MR Egger	20	0.0657951942648767	0.116623438874843	0.579602437781018	-0.162786745929816	0.294377134459569	1.06800796060997	0.849772386513442	1.34229003204757	1.07 (0.85-1.34)	GCST90274808.csv-res.xlsx
252	ROdtaS	77lxle	outcome	GCST90274808.csv	Weighted median	20	0.139018924825835	0.0829282176710841	0.0936644464874822	-0.0235203818094897	0.30155823146116	1.14914584718284	0.976754066450661	1.35196383967578	1.15 (0.98-1.35)	GCST90274808.csv-res.xlsx
253	ROdtaS	77lxle	outcome	GCST90274808.csv	Inverse variance weighted (fixed effects)	20	0.045426880665953	0.0582507627870237	0.435478936311263	-0.0687446143966134	0.159598375728519	1.04647448429904	0.933565068714768	1.17303965517536	1.05 (0.93-1.17)	GCST90274808.csv-res.xlsx
254	ROdtaS	77lxle	outcome	GCST90274808.csv	Weighted mode	20	0.154189669409463	0.11998172522525	0.214199527315999	-0.0809745120320277	0.389353850850953	1.16671215539936	0.922217196587428	1.4760267522593	1.17 (0.92-1.48)	GCST90274808.csv-res.xlsx
255	ROdtaS	77lxle	outcome	GCST90274808.csv	Simple mode	20	0.143787920704456	0.150070854782751	0.350029705463803	-0.150350954669736	0.437926796078649	1.15463920748688	0.8604059599416	1.54949147441566	1.15 (0.86-1.55)	GCST90274808.csv-res.xlsx
256	rYKnET	Em901J	outcome	GCST90274809.csv	MR Egger	22	0.044548546171964	0.139139284936233	0.75215858223643	-0.228164452303054	0.317261544646982	1.04555573320685	0.795993346132232	1.37336172036307	1.05 (0.80-1.37)	GCST90274809.csv-res.xlsx
257	rYKnET	Em901J	outcome	GCST90274809.csv	Weighted median	22	0.0174080763983684	0.0933099039701674	0.85200411280767	-0.16547933538316	0.200295488179897	1.01756048002726	0.847487376025877	1.22176372156568	1.02 (0.85-1.22)	GCST90274809.csv-res.xlsx
258	rYKnET	Em901J	outcome	GCST90274809.csv	Inverse variance weighted (fixed effects)	22	-0.0339960805917922	0.0652822939851566	0.602537459135602	-0.161949376802699	0.0939572156191146	0.966575293033219	0.850484257682858	1.09851274572402	0.97 (0.85-1.10)	GCST90274809.csv-res.xlsx
259	rYKnET	Em901J	outcome	GCST90274809.csv	Weighted mode	22	0.0216096779236576	0.128016545076921	0.867566313650846	-0.229302750427108	0.272522106274423	1.02184485801392	0.795087783897247	1.31327249015366	1.02 (0.80-1.31)	GCST90274809.csv-res.xlsx
260	rYKnET	Em901J	outcome	GCST90274809.csv	Simple mode	22	-0.0313277573722066	0.154527509851849	0.841295416963504	-0.334201676681831	0.271546161937417	0.969157872376993	0.715909385437619	1.31199143452512	0.97 (0.72-1.31)	GCST90274809.csv-res.xlsx
261	8PfeNy	x8BRn2	outcome	GCST90274810.csv	MR Egger	17	-0.0529480706387792	0.176312968090793	0.76806467712232	-0.398521488096734	0.292625346819176	0.948429262529292	0.671311855222871	1.33994068334042	0.95 (0.67-1.34)	GCST90274810.csv-res.xlsx
262	8PfeNy	x8BRn2	outcome	GCST90274810.csv	Weighted median	17	0.0316023734660061	0.0985787534905655	0.748528721554263	-0.161611983375502	0.224816730307514	1.03210703056143	0.85077125389393	1.25209322442286	1.03 (0.85-1.25)	GCST90274810.csv-res.xlsx
263	8PfeNy	x8BRn2	outcome	GCST90274810.csv	Inverse variance weighted (fixed effects)	17	0.0540509934944699	0.0743665700355699	0.467337192958063	-0.091707483775247	0.199809470764187	1.05553842637563	0.912371994126295	1.22117006739394	1.06 (0.91-1.22)	GCST90274810.csv-res.xlsx
264	8PfeNy	x8BRn2	outcome	GCST90274810.csv	Weighted mode	17	0.0327520479960741	0.170421323502993	0.850017001373363	-0.301273746069792	0.366777842061941	1.03329430008276	0.739875207092118	1.44307729242587	1.03 (0.74-1.44)	GCST90274810.csv-res.xlsx
265	8PfeNy	x8BRn2	outcome	GCST90274810.csv	Simple mode	17	0.0631404496466075	0.175513405812936	0.723740515141653	-0.280865825746748	0.407146725039963	1.06517643237941	0.755129647639895	1.50252454746366	1.07 (0.76-1.50)	GCST90274810.csv-res.xlsx
266	hgfJiA	MqUAwL	outcome	GCST90274811.csv	MR Egger	24	0.171828658320698	0.127834722487922	0.192598921580565	-0.0787273977556285	0.422384714397024	1.1874743519324	0.924291854139119	1.52559533028735	1.19 (0.92-1.53)	GCST90274811.csv-res.xlsx
267	hgfJiA	MqUAwL	outcome	GCST90274811.csv	Weighted median	24	0.0164470435539136	0.0820406870822543	0.841109710537748	-0.144352703127305	0.177246790235132	1.0165830407356	0.865582400594238	1.19392570597756	1.02 (0.87-1.19)	GCST90274811.csv-res.xlsx
268	hgfJiA	MqUAwL	outcome	GCST90274811.csv	Inverse variance weighted (fixed effects)	24	-0.00073271917322553	0.0583233642700499	0.989976402342048	-0.115046513142523	0.113581074796072	0.999267549199916	0.891324684630547	1.12028271190301	1.00 (0.89-1.12)	GCST90274811.csv-res.xlsx
269	hgfJiA	MqUAwL	outcome	GCST90274811.csv	Weighted mode	24	0.0794384438673301	0.125657597201042	0.533502567556754	-0.166850446646712	0.325727334381372	1.08267891195143	0.846326172790224	1.38503766522991	1.08 (0.85-1.39)	GCST90274811.csv-res.xlsx
270	hgfJiA	MqUAwL	outcome	GCST90274811.csv	Simple mode	24	0.00743940762967199	0.129747762165649	0.954771603500255	-0.246866206215	0.261745021474344	1.0074671487725	0.781245212293206	1.29919523330769	1.01 (0.78-1.30)	GCST90274811.csv-res.xlsx
271	suoHTa	7QkGNX	outcome	GCST90274812.csv	MR Egger	23	-0.128133605378473	0.127612974962	0.326770339754501	-0.378255036303992	0.121987825547047	0.879735833853439	0.685055764294604	1.12974034772588	0.88 (0.69-1.13)	GCST90274812.csv-res.xlsx
272	suoHTa	7QkGNX	outcome	GCST90274812.csv	Weighted median	23	-0.041322974685938	0.0703676124662356	0.557039688168053	-0.17924349511976	0.0965975457478839	0.95951917949177	0.835902336475225	1.10141701445028	0.96 (0.84-1.10)	GCST90274812.csv-res.xlsx
273	suoHTa	7QkGNX	outcome	GCST90274812.csv	Inverse variance weighted (fixed effects)	23	-0.0651738296086884	0.0532827916499611	0.221266079799102	-0.169608101242612	0.0392604420252353	0.936904587463668	0.843995512585101	1.0400413188476	0.94 (0.84-1.04)	GCST90274812.csv-res.xlsx
274	suoHTa	7QkGNX	outcome	GCST90274812.csv	Weighted mode	23	-0.0236490111177043	0.107839098778757	0.828438979962185	-0.235013644724068	0.18771562248866	0.976628435330893	0.790560062581229	1.20649036783194	0.98 (0.79-1.21)	GCST90274812.csv-res.xlsx
275	suoHTa	7QkGNX	outcome	GCST90274812.csv	Simple mode	23	-0.0107708663309281	0.113519748572418	0.92526826173711	-0.233269573532868	0.211727840871012	0.9892869317519	0.791940058667196	1.23581150192375	0.99 (0.79-1.24)	GCST90274812.csv-res.xlsx
276	ROdtaS	77lxle	outcome	GCST90274813.csv	MR Egger	24	-0.00769395866623829	0.124798915110772	0.951397556515428	-0.252299832283352	0.236911914950875	0.99233556406965	0.777011729937833	1.26732948007904	0.99 (0.78-1.27)	GCST90274813.csv-res.xlsx
277	ROdtaS	77lxle	outcome	GCST90274813.csv	Weighted median	24	0.0215356294784301	0.0805902547257624	0.789296896743993	-0.136421269784064	0.179492528740924	1.02176919479233	0.872475007701453	1.19660996385103	1.02 (0.87-1.20)	GCST90274813.csv-res.xlsx
278	ROdtaS	77lxle	outcome	GCST90274813.csv	Inverse variance weighted (fixed effects)	24	-0.0295124450381779	0.0550277816525932	0.59173809884043	-0.13736689707726	0.0783420070009048	0.970918794444542	0.871650361486973	1.0814924734242	0.97 (0.87-1.08)	GCST90274813.csv-res.xlsx
279	ROdtaS	77lxle	outcome	GCST90274813.csv	Weighted mode	24	0.0840894233842459	0.143436270917955	0.563417750630945	-0.197045667614946	0.365224514383437	1.08772615761408	0.821153132351315	1.44083746057209	1.09 (0.82-1.44)	GCST90274813.csv-res.xlsx
280	ROdtaS	77lxle	outcome	GCST90274813.csv	Simple mode	24	0.0703087093456438	0.175082651710425	0.69170423486108	-0.272853288006789	0.413470706698077	1.07283932566411	0.761204457260262	1.51205659361751	1.07 (0.76-1.51)	GCST90274813.csv-res.xlsx
281	suoHTa	7QkGNX	outcome	GCST90274814.csv	MR Egger	24	-0.156168556062018	0.112748033851395	0.179904122659953	-0.377154702410752	0.0648175902867166	0.855414992836092	0.68580996923335	1.0669643819654	0.86 (0.69-1.07)	GCST90274814.csv-res.xlsx
282	suoHTa	7QkGNX	outcome	GCST90274814.csv	Weighted median	24	-0.0306222045337157	0.077009719292472	0.69089499888929	-0.181561254346961	0.120316845279529	0.969841905747261	0.833967159625136	1.12785415023569	0.97 (0.83-1.13)	GCST90274814.csv-res.xlsx
283	suoHTa	7QkGNX	outcome	GCST90274814.csv	Inverse variance weighted (fixed effects)	24	0.0143577926945654	0.0526325445958455	0.785012297570022	-0.0888019947132917	0.117517580102423	1.01446136087663	0.915026735769486	1.12470140213578	1.01 (0.92-1.12)	GCST90274814.csv-res.xlsx
284	suoHTa	7QkGNX	outcome	GCST90274814.csv	Weighted mode	24	-0.0794919244130007	0.111799053824848	0.484217641320888	-0.298618069909702	0.1396342210837	0.923585478433373	0.74184268737996	1.14985312989424	0.92 (0.74-1.15)	GCST90274814.csv-res.xlsx
285	suoHTa	7QkGNX	outcome	GCST90274814.csv	Simple mode	24	-0.0499214590661532	0.137473420037554	0.71981993951596	-0.319369362339759	0.219526444207453	0.951304137882008	0.726607118429913	1.24548678343112	0.95 (0.73-1.25)	GCST90274814.csv-res.xlsx
286	suoHTa	7QkGNX	outcome	GCST90274815.csv	MR Egger	18	0.188594229531526	0.12041359031079	0.136858957913256	-0.0474164074776217	0.424604866540674	1.207550864578	0.953690191169311	1.5289861467016	1.21 (0.95-1.53)	GCST90274815.csv-res.xlsx
287	suoHTa	7QkGNX	outcome	GCST90274815.csv	Weighted median	18	0.106675930539447	0.087720684893133	0.223952016614938	-0.0652566118510943	0.278608472929987	1.11257364491028	0.936827031611166	1.32128992181205	1.11 (0.94-1.32)	GCST90274815.csv-res.xlsx
288	suoHTa	7QkGNX	outcome	GCST90274815.csv	Inverse variance weighted (fixed effects)	18	0.0115705562981316	0.0604247184424744	0.848143957792313	-0.106861891849118	0.130003004445381	1.01163775410657	0.898649775279094	1.13883180487744	1.01 (0.90-1.14)	GCST90274815.csv-res.xlsx
289	suoHTa	7QkGNX	outcome	GCST90274815.csv	Weighted mode	18	0.111851226090841	0.0896788915730072	0.229218796559163	-0.0639194013922532	0.287621853573935	1.11834646749211	0.938080604474537	1.3332530439137	1.12 (0.94-1.33)	GCST90274815.csv-res.xlsx
290	suoHTa	7QkGNX	outcome	GCST90274815.csv	Simple mode	18	-0.0199041799426336	0.154187995829131	0.898801170107369	-0.32211265176773	0.282304291882462	0.980292600499845	0.724616556395882	1.32618220507473	0.98 (0.72-1.33)	GCST90274815.csv-res.xlsx
291	2Hjefc	jsoX0g	outcome	GCST90274816.csv	MR Egger	24	0.0364518564739971	0.201952427055813	0.858414593564227	-0.359374900555396	0.432278613503391	1.03712437199164	0.698112579491651	1.54076433311414	1.04 (0.70-1.54)	GCST90274816.csv-res.xlsx
292	2Hjefc	jsoX0g	outcome	GCST90274816.csv	Weighted median	24	0.0279736460253861	0.0910915257456394	0.758771949695438	-0.150565744436067	0.206513036486839	1.02836858246479	0.860221173392354	1.22938376095782	1.03 (0.86-1.23)	GCST90274816.csv-res.xlsx
293	2Hjefc	jsoX0g	outcome	GCST90274816.csv	Inverse variance weighted (fixed effects)	24	-0.024858220774952	0.0628302215016006	0.692369779314958	-0.148005454918089	0.0982890133681851	0.975448200514827	0.862426410463787	1.10328160216699	0.98 (0.86-1.10)	GCST90274816.csv-res.xlsx
294	2Hjefc	jsoX0g	outcome	GCST90274816.csv	Weighted mode	24	0.0803897241750284	0.158770746935079	0.617447205238378	-0.230800939817727	0.391580388167784	1.08370933311191	0.793897483685018	1.47931684229876	1.08 (0.79-1.48)	GCST90274816.csv-res.xlsx
295	2Hjefc	jsoX0g	outcome	GCST90274816.csv	Simple mode	24	0.129503826970824	0.167346458015247	0.446891673167284	-0.19849523073906	0.457502884680709	1.13826346755553	0.819963681351837	1.58012330428522	1.14 (0.82-1.58)	GCST90274816.csv-res.xlsx
296	suoHTa	7QkGNX	outcome	GCST90274817.csv	MR Egger	29	0.0292232197474277	0.0972715222583399	0.76615081706607	-0.161428963878918	0.219875403373774	1.02965440802161	0.85092697587017	1.24592148330258	1.03 (0.85-1.25)	GCST90274817.csv-res.xlsx
297	suoHTa	7QkGNX	outcome	GCST90274817.csv	Weighted median	29	0.052919488521349	0.077068829860123	0.492301868685558	-0.0981354180044921	0.20397439504719	1.05434475484686	0.906526135481304	1.22626675455185	1.05 (0.91-1.23)	GCST90274817.csv-res.xlsx
298	suoHTa	7QkGNX	outcome	GCST90274817.csv	Inverse variance weighted (fixed effects)	29	-0.0321930956179362	0.0521102941281556	0.536715332147947	-0.134329272109121	0.0699430808732489	0.968319585756922	0.874302133894523	1.07244713676242	0.97 (0.87-1.07)	GCST90274817.csv-res.xlsx
299	suoHTa	7QkGNX	outcome	GCST90274817.csv	Weighted mode	29	0.0832130642389811	0.0930718949917769	0.378903942434898	-0.0992078499449015	0.265633978422864	1.08677333641608	0.905554469015002	1.30425758489119	1.09 (0.91-1.30)	GCST90274817.csv-res.xlsx
300	suoHTa	7QkGNX	outcome	GCST90274817.csv	Simple mode	29	0.0480703461121776	0.129374277043418	0.713017214755809	-0.205503236892922	0.301643929117278	1.04924446299709	0.81423745896342	1.35207970477261	1.05 (0.81-1.35)	GCST90274817.csv-res.xlsx
301	ZWYkl1	R4kgGu	outcome	GCST90274818.csv	MR Egger	37	-0.0562281493859373	0.0749907055187173	0.458384907642763	-0.203209932202623	0.0907536334307487	0.945323436323961	0.816106896322491	1.09499920082799	0.95 (0.82-1.09)	GCST90274818.csv-res.xlsx
302	ZWYkl1	R4kgGu	outcome	GCST90274818.csv	Weighted median	37	-0.062755385290437	0.0556153797883265	0.259158688402864	-0.171761529675557	0.0462507590946828	0.939173181168015	0.842179984157879	1.04733700731113	0.94 (0.84-1.05)	GCST90274818.csv-res.xlsx
303	ZWYkl1	R4kgGu	outcome	GCST90274818.csv	Inverse variance weighted (fixed effects)	37	-0.0390638285852527	0.0389373297183607	0.315740841849762	-0.11538099483324	0.0372533376627342	0.961689323918323	0.891026602697309	1.03795594086506	0.96 (0.89-1.04)	GCST90274818.csv-res.xlsx
304	ZWYkl1	R4kgGu	outcome	GCST90274818.csv	Weighted mode	37	-0.051218186415366	0.0624564780672508	0.417577547007738	-0.173632883427178	0.0711965105964455	0.950071355253216	0.840605441207913	1.07379221668567	0.95 (0.84-1.07)	GCST90274818.csv-res.xlsx
305	ZWYkl1	R4kgGu	outcome	GCST90274818.csv	Simple mode	37	0.071987118248098	0.110620259026114	0.519334336237007	-0.144828589443085	0.288802825939281	1.07464150070945	0.865170579772334	1.33482850902184	1.07 (0.87-1.33)	GCST90274818.csv-res.xlsx
306	Q1dq9T	z5zWTD	outcome	GCST90274819.csv	MR Egger	24	-0.147239199927158	0.131431617735405	0.274678940879986	-0.404845170688553	0.110366770834236	0.863087502255211	0.667080086413686	1.11668756378853	0.86 (0.67-1.12)	GCST90274819.csv-res.xlsx
307	Q1dq9T	z5zWTD	outcome	GCST90274819.csv	Weighted median	24	-0.0985907823457522	0.0807327445505892	0.222010516647699	-0.256826961664907	0.0596453969734026	0.906113429777648	0.773502047692439	1.06146008284373	0.91 (0.77-1.06)	GCST90274819.csv-res.xlsx
308	Q1dq9T	z5zWTD	outcome	GCST90274819.csv	Inverse variance weighted (fixed effects)	24	-0.155427761280273	0.0587002573640419	0.00810124602956631	-0.270480265713795	-0.0403752568467511	0.856048914572978	0.763012957363725	0.960428963976614	0.86 (0.76-0.96)	GCST90274819.csv-res.xlsx
309	Q1dq9T	z5zWTD	outcome	GCST90274819.csv	Weighted mode	24	-0.0685049457684069	0.120305539178104	0.574587698806452	-0.304303802557491	0.167293911020677	0.93378884178875	0.737636736479644	1.18210164695781	0.93 (0.74-1.18)	GCST90274819.csv-res.xlsx
310	Q1dq9T	z5zWTD	outcome	GCST90274819.csv	Simple mode	24	-0.0779916017499686	0.150388293279801	0.608992509857489	-0.372752656578378	0.216769453078441	0.924972194658683	0.688835590726582	1.24205771654343	0.92 (0.69-1.24)	GCST90274819.csv-res.xlsx
311	suoHTa	7QkGNX	outcome	GCST90274820.csv	MR Egger	43	-0.00963385192282286	0.0699475148472896	0.891128217332227	-0.14673098102351	0.127463277177865	0.990412404965431	0.86352625112015	1.13594315243686	0.99 (0.86-1.14)	GCST90274820.csv-res.xlsx
312	suoHTa	7QkGNX	outcome	GCST90274820.csv	Weighted median	43	0.00457820983006294	0.0538165868603258	0.93220525603086	-0.100902300416176	0.110058720076302	1.00458870584423	0.904021351081237	1.11634362031687	1.00 (0.90-1.12)	GCST90274820.csv-res.xlsx
313	suoHTa	7QkGNX	outcome	GCST90274820.csv	Inverse variance weighted (fixed effects)	43	0.0136339939848074	0.0331697491947743	0.681045408956661	-0.0513787144369503	0.0786467024065651	1.01372736071876	0.949918854418849	1.0818220494197	1.01 (0.95-1.08)	GCST90274820.csv-res.xlsx
314	suoHTa	7QkGNX	outcome	GCST90274820.csv	Weighted mode	43	-0.00184044290606389	0.0575636507945013	0.974645591011508	-0.114665198463286	0.110984312651159	0.998161249670459	0.891664624624699	1.11737737802825	1.00 (0.89-1.12)	GCST90274820.csv-res.xlsx
315	suoHTa	7QkGNX	outcome	GCST90274820.csv	Simple mode	43	-0.0739442210345729	0.0942219556866883	0.436982536867833	-0.258619254180482	0.110730812111336	0.928723495632303	0.772116947384816	1.11709415815945	0.93 (0.77-1.12)	GCST90274820.csv-res.xlsx
316	KtPQl6	DvpFeM	outcome	GCST90274821.csv	MR Egger	47	0.071056156305752	0.0637394441189108	0.270858493905092	-0.0538731541673131	0.195985466778817	1.07364151591674	0.947552291938612	1.2165092254082	1.07 (0.95-1.22)	GCST90274821.csv-res.xlsx
317	KtPQl6	DvpFeM	outcome	GCST90274821.csv	Weighted median	47	-0.0534147170352135	0.0475863295198419	0.261658282642934	-0.146683922894104	0.0398544888236766	0.947986784680036	0.863566888006362	1.04065933561058	0.95 (0.86-1.04)	GCST90274821.csv-res.xlsx
318	KtPQl6	DvpFeM	outcome	GCST90274821.csv	Inverse variance weighted (fixed effects)	47	-0.0248864994234656	0.0299191097794431	0.405525921350193	-0.083527954591174	0.0337549557442427	0.975420616548042	0.919865371851409	1.0343311187723	0.98 (0.92-1.03)	GCST90274821.csv-res.xlsx
319	KtPQl6	DvpFeM	outcome	GCST90274821.csv	Weighted mode	47	-0.0616411437783867	0.0741308464557222	0.40997670623961	-0.206937602831602	0.0836553152748289	0.940220230137861	0.813070381694323	1.08725406934432	0.94 (0.81-1.09)	GCST90274821.csv-res.xlsx
320	KtPQl6	DvpFeM	outcome	GCST90274821.csv	Simple mode	47	-0.0394379508953644	0.105228555193901	0.709543698645136	-0.245685919075411	0.166810017284682	0.961329601781083	0.78216785035195	1.18152977374963	0.96 (0.78-1.18)	GCST90274821.csv-res.xlsx
321	SEQsqk	mzgtmU	outcome	GCST90274822.csv	MR Egger	79	0.0313219957872188	0.0223926071583862	0.165898513414883	-0.0125675142432181	0.0752115058176557	1.03181769135196	0.987511127176787	1.07811215376442	1.03 (0.99-1.08)	GCST90274822.csv-res.xlsx
322	SEQsqk	mzgtmU	outcome	GCST90274822.csv	Weighted median	79	0.0148353276973845	0.0209596741236062	0.479067381650752	-0.0262456335848837	0.0559162889796527	1.01494591737259	0.974095789579076	1.05750915486086	1.01 (0.97-1.06)	GCST90274822.csv-res.xlsx
323	SEQsqk	mzgtmU	outcome	GCST90274822.csv	Inverse variance weighted (fixed effects)	79	0.00789032648926984	0.0143461487707988	0.582322019123633	-0.0202281251014957	0.0360087780800354	1.00792153714875	0.979975090888272	1.03666494637885	1.01 (0.98-1.04)	GCST90274822.csv-res.xlsx
324	SEQsqk	mzgtmU	outcome	GCST90274822.csv	Weighted mode	79	0.0239031624080055	0.0173244232754071	0.171609870877715	-0.0100527072117924	0.0578590320278034	1.02419113288523	0.989997652358075	1.05956562036505	1.02 (0.99-1.06)	GCST90274822.csv-res.xlsx
325	SEQsqk	mzgtmU	outcome	GCST90274822.csv	Simple mode	79	0.0128338787816525	0.0405464461792818	0.752451193566228	-0.0666371557297398	0.0923049132930449	1.01291658644526	0.935534593126616	1.09669916925996	1.01 (0.94-1.10)	GCST90274822.csv-res.xlsx
326	JDVDq2	i3qoIX	outcome	GCST90274823.csv	MR Egger	29	0.119573805140279	0.105333020875784	0.266269795080545	-0.0868789157762567	0.326026526056815	1.12701642060276	0.916788097487851	1.38545211896699	1.13 (0.92-1.39)	GCST90274823.csv-res.xlsx
327	JDVDq2	i3qoIX	outcome	GCST90274823.csv	Weighted median	29	0.0744421156940627	0.0592609965243747	0.209052936145349	-0.0417094374937117	0.190593668881837	1.07728298393963	0.959148432660096	1.20996770465155	1.08 (0.96-1.21)	GCST90274823.csv-res.xlsx
328	JDVDq2	i3qoIX	outcome	GCST90274823.csv	Inverse variance weighted (fixed effects)	29	0.0223764897125902	0.0427181340876584	0.60040574889491	-0.0613510530992203	0.106104032524401	1.02262872119686	0.940493018827803	1.11193754815973	1.02 (0.94-1.11)	GCST90274823.csv-res.xlsx
329	JDVDq2	i3qoIX	outcome	GCST90274823.csv	Weighted mode	29	0.0970510104743751	0.0722840042511742	0.190174645669438	-0.0446256378579263	0.238727658806677	1.10191658147495	0.956355438096672	1.26963271620639	1.10 (0.96-1.27)	GCST90274823.csv-res.xlsx
330	JDVDq2	i3qoIX	outcome	GCST90274823.csv	Simple mode	29	0.0266684619424702	0.109915477845609	0.810062880248819	-0.188765874634923	0.242102798519863	1.02702724769439	0.827980335202019	1.27392514370449	1.03 (0.83-1.27)	GCST90274823.csv-res.xlsx
331	ZWYkl1	R4kgGu	outcome	GCST90274824.csv	MR Egger	50	-0.0146005135143462	0.0738611697715996	0.844134035092593	-0.159368406266682	0.130167379237989	0.985505557126996	0.852682167643611	1.13901901550511	0.99 (0.85-1.14)	GCST90274824.csv-res.xlsx
332	ZWYkl1	R4kgGu	outcome	GCST90274824.csv	Weighted median	50	-0.039636765648239	0.0472384985738708	0.401425769429169	-0.132224222853026	0.0529506915565478	0.961138494272	0.876144521428997	1.05437765411663	0.96 (0.88-1.05)	GCST90274824.csv-res.xlsx
333	ZWYkl1	R4kgGu	outcome	GCST90274824.csv	Inverse variance weighted (fixed effects)	50	-0.0507563096436665	0.0305941575317629	0.0971118253591093	-0.110720858405922	0.00920823911858888	0.950510272498702	0.895188598428081	1.00925076538287	0.95 (0.90-1.01)	GCST90274824.csv-res.xlsx
334	ZWYkl1	R4kgGu	outcome	GCST90274824.csv	Weighted mode	50	-0.0281372579371699	0.0542181451413342	0.606122038641383	-0.134404822414185	0.078130306539845	0.972254907939245	0.874236082596719	1.0812635452019	0.97 (0.87-1.08)	GCST90274824.csv-res.xlsx
335	ZWYkl1	R4kgGu	outcome	GCST90274824.csv	Simple mode	50	0.0272303799451699	0.0879459724130526	0.758158136654617	-0.145143725984413	0.199604485874753	1.02760451496738	0.864897975864148	1.22091977163699	1.03 (0.86-1.22)	GCST90274824.csv-res.xlsx
336	W5D8s6	uPakTO	outcome	GCST90274825.csv	MR Egger	34	-0.017014973360865	0.069140928882036	0.807183346429026	-0.152531193969656	0.118501247247925	0.983128963779948	0.858532112514021	1.12580827826315	0.98 (0.86-1.13)	GCST90274825.csv-res.xlsx
337	W5D8s6	uPakTO	outcome	GCST90274825.csv	Weighted median	34	-0.0656379102830933	0.0525983056805988	0.212064306099562	-0.168730589417067	0.0374547688508803	0.936469889026239	0.844736453672839	1.03816503862217	0.94 (0.84-1.04)	GCST90274825.csv-res.xlsx
338	W5D8s6	uPakTO	outcome	GCST90274825.csv	Inverse variance weighted (multiplicative random effects)	34	-0.109046005606943	0.0433151314155541	0.0118189712656295	-0.193943663181429	-0.024148348032457	0.896689163820072	0.823704307841597	0.976140890435847	0.90 (0.82-0.98)	GCST90274825.csv-res.xlsx
339	W5D8s6	uPakTO	outcome	GCST90274825.csv	Weighted mode	34	-0.0640498781598949	0.0553735792092582	0.255705325436327	-0.172582093410041	0.0444823370902512	0.93795821473416	0.841489205257787	1.0454865102135	0.94 (0.84-1.05)	GCST90274825.csv-res.xlsx
340	W5D8s6	uPakTO	outcome	GCST90274825.csv	Simple mode	34	-0.127836466649286	0.127397536162636	0.322947550490677	-0.377535637528052	0.121862704229481	0.879997276281543	0.685548769885435	1.12959900196794	0.88 (0.69-1.13)	GCST90274825.csv-res.xlsx
341	P6W7hk	mAGXF1	outcome	GCST90274826.csv	MR Egger	81	0.0592807961654642	0.0403755744141435	0.146011156921962	-0.019855329686257	0.138416922017185	1.06107314418329	0.980340489214382	1.14845426634298	1.06 (0.98-1.15)	GCST90274826.csv-res.xlsx
342	P6W7hk	mAGXF1	outcome	GCST90274826.csv	Weighted median	81	0.0239293817937738	0.0319434706378274	0.453786974414195	-0.0386798206563678	0.0865385842439154	1.02421798689969	0.962058691159267	1.09039343891254	1.02 (0.96-1.09)	GCST90274826.csv-res.xlsx
343	P6W7hk	mAGXF1	outcome	GCST90274826.csv	Inverse variance weighted (fixed effects)	81	0.0278894654116492	0.0213820353929874	0.192117342172568	-0.0140193239586062	0.0697982547819046	1.02828201740997	0.986078489138846	1.07229182968196	1.03 (0.99-1.07)	GCST90274826.csv-res.xlsx
344	P6W7hk	mAGXF1	outcome	GCST90274826.csv	Weighted mode	81	0.0245022669686847	0.0458473822210061	0.594525469146061	-0.0653586021844872	0.114363136121857	1.02480491430521	0.936731489182165	1.12115918436887	1.02 (0.94-1.12)	GCST90274826.csv-res.xlsx
345	P6W7hk	mAGXF1	outcome	GCST90274826.csv	Simple mode	81	0.0642784151392273	0.0607908569774821	0.293525320173341	-0.0548716645366377	0.183428494815092	1.06638925634804	0.946606623358146	1.20132906108378	1.07 (0.95-1.20)	GCST90274826.csv-res.xlsx
346	kA2evZ	1nu41l	outcome	GCST90274827.csv	MR Egger	63	-0.0472314296303446	0.0502676065829019	0.351128769125921	-0.145755938532832	0.0512930792721433	0.953866619044964	0.864368636520849	1.05263135251012	0.95 (0.86-1.05)	GCST90274827.csv-res.xlsx
347	kA2evZ	1nu41l	outcome	GCST90274827.csv	Weighted median	63	-0.0412377021272798	0.0391896639504081	0.292680438127152	-0.11804944347008	0.0355740392155201	0.959601003635914	0.88865211348419	1.03621436578673	0.96 (0.89-1.04)	GCST90274827.csv-res.xlsx
348	kA2evZ	1nu41l	outcome	GCST90274827.csv	Inverse variance weighted (fixed effects)	63	-0.00647895024189941	0.0250465038584993	0.795884597556846	-0.0555700978045581	0.0426121973207593	0.993541992901947	0.945945712628646	1.04353313142727	0.99 (0.95-1.04)	GCST90274827.csv-res.xlsx
349	kA2evZ	1nu41l	outcome	GCST90274827.csv	Weighted mode	63	-0.0395113732586985	0.0458560359485809	0.392206209029222	-0.129389203717917	0.0503664572005201	0.961259021280903	0.878631932174888	1.05165641283567	0.96 (0.88-1.05)	GCST90274827.csv-res.xlsx
350	kA2evZ	1nu41l	outcome	GCST90274827.csv	Simple mode	63	-0.0268712619696407	0.0739707176450294	0.717639688191459	-0.171853868553898	0.118111344614617	0.973486558199737	0.84210222179308	1.12536940821471	0.97 (0.84-1.13)	GCST90274827.csv-res.xlsx
351	yL0j2B	HGMrw6	outcome	GCST90274828.csv	MR Egger	25	-0.0192333424321212	0.0849392042300163	0.822862211792813	-0.185714182722953	0.147247497858711	0.980950438173961	0.83051093543644	1.15864068863586	0.98 (0.83-1.16)	GCST90274828.csv-res.xlsx
352	yL0j2B	HGMrw6	outcome	GCST90274828.csv	Weighted median	25	-0.0135775256465053	0.0690315914071576	0.844073515215018	-0.148879444804534	0.121724393511524	0.986514233199354	0.861672987793095	1.129442777123	0.99 (0.86-1.13)	GCST90274828.csv-res.xlsx
353	yL0j2B	HGMrw6	outcome	GCST90274828.csv	Inverse variance weighted (fixed effects)	25	-0.0218295027845421	0.0469790641584286	0.642171743212343	-0.113908468535062	0.0702494629659779	0.978407036506523	0.892339629297999	1.07277576570096	0.98 (0.89-1.07)	GCST90274828.csv-res.xlsx
354	yL0j2B	HGMrw6	outcome	GCST90274828.csv	Weighted mode	25	0.0534286571479186	0.112196919755676	0.638235451889421	-0.166477305573206	0.273334619869043	1.05488173081167	0.846642030773004	1.31433997551981	1.05 (0.85-1.31)	GCST90274828.csv-res.xlsx
355	yL0j2B	HGMrw6	outcome	GCST90274828.csv	Simple mode	25	0.0804975974445263	0.125133516994473	0.526133036671272	-0.164764095864641	0.325759290753694	1.08382624268645	0.848093749313875	1.38508192671644	1.08 (0.85-1.39)	GCST90274828.csv-res.xlsx
356	uvC9oY	1MYwqS	outcome	GCST90274829.csv	MR Egger	34	0.0310786554899515	0.103052955766324	0.764923865781539	-0.170905137812044	0.233062448791947	1.03156663907503	0.842901529162462	1.26246031598722	1.03 (0.84-1.26)	GCST90274829.csv-res.xlsx
357	uvC9oY	1MYwqS	outcome	GCST90274829.csv	Weighted median	34	0.026040553578749	0.069099816022856	0.706281984156087	-0.109395085826049	0.161476192983547	1.02638257111589	0.896376201997864	1.17524447876068	1.03 (0.90-1.18)	GCST90274829.csv-res.xlsx
358	uvC9oY	1MYwqS	outcome	GCST90274829.csv	Inverse variance weighted (fixed effects)	34	0.0511455110653276	0.0475890800126191	0.282494695643006	-0.0421290857594059	0.144420107890061	1.05247602904968	0.958746012127232	1.1553693863784	1.05 (0.96-1.16)	GCST90274829.csv-res.xlsx
359	uvC9oY	1MYwqS	outcome	GCST90274829.csv	Weighted mode	34	0.00440245875363576	0.105493698071725	0.966963854257734	-0.202365189466944	0.211170106974216	1.00441216381199	0.816796587959684	1.2351224401335	1.00 (0.82-1.24)	GCST90274829.csv-res.xlsx
360	uvC9oY	1MYwqS	outcome	GCST90274829.csv	Simple mode	34	0.00440245875363576	0.1312306960403	0.973440102451005	-0.252809705485353	0.261614622992624	1.00441216381199	0.776615653462069	1.29902583126694	1.00 (0.78-1.30)	GCST90274829.csv-res.xlsx
361	BCa5Gq	HoJi8V	outcome	GCST90274830.csv	MR Egger	45	0.246425490797007	0.0838350019646545	0.00527213472988607	0.0821088869462845	0.41074209464773	1.27944384932453	1.08557400823302	1.50793640153458	1.28 (1.09-1.51)	GCST90274830.csv-res.xlsx
362	BCa5Gq	HoJi8V	outcome	GCST90274830.csv	Weighted median	45	0.169343486342274	0.0590068498620293	0.00410607618520995	0.0536900606126965	0.284996912071851	1.18452693788024	1.05515751659515	1.32975792191822	1.18 (1.06-1.33)	GCST90274830.csv-res.xlsx
363	BCa5Gq	HoJi8V	outcome	GCST90274830.csv	Inverse variance weighted (fixed effects)	45	0.0686514883742014	0.0376383684017698	0.068155669604635	-0.00511971369326744	0.14242269044167	1.07106286623411	0.994893369703612	1.15306393464797	1.07 (0.99-1.15)	GCST90274830.csv-res.xlsx
364	BCa5Gq	HoJi8V	outcome	GCST90274830.csv	Weighted mode	45	0.195503288343059	0.0680309990248872	0.00622433527262206	0.0621625302542797	0.328844046431837	1.21592279228687	1.06413528485209	1.38936116286023	1.22 (1.06-1.39)	GCST90274830.csv-res.xlsx
365	BCa5Gq	HoJi8V	outcome	GCST90274830.csv	Simple mode	45	-0.0743755654719022	0.139149187448095	0.5956847620577	-0.347107972870167	0.198356841926363	0.928322982304453	0.706729016577678	1.21939744832865	0.93 (0.71-1.22)	GCST90274830.csv-res.xlsx
366	0MvJFb	sysi5I	outcome	GCST90274831.csv	MR Egger	27	-0.0293985842908465	0.136989808655553	0.831816854829513	-0.29789860925573	0.239101440674037	0.971029350277941	0.742376606048673	1.27010737059699	0.97 (0.74-1.27)	GCST90274831.csv-res.xlsx
367	0MvJFb	sysi5I	outcome	GCST90274831.csv	Weighted median	27	0.13587702665782	0.07865051932065	0.0840590743921814	-0.0182779912106542	0.290032044526294	1.14554101392573	0.981888038170609	1.33647031389742	1.15 (0.98-1.34)	GCST90274831.csv-res.xlsx
368	0MvJFb	sysi5I	outcome	GCST90274831.csv	Inverse variance weighted (fixed effects)	27	0.0740582276517603	0.0504263903524624	0.141930385571679	-0.024777497439066	0.172893952742587	1.07686950725337	0.975526945125778	1.18874003577893	1.08 (0.98-1.19)	GCST90274831.csv-res.xlsx
369	0MvJFb	sysi5I	outcome	GCST90274831.csv	Weighted mode	27	0.174965290698671	0.105788585415085	0.110169733715381	-0.0323803367148963	0.382310918112238	1.19120487000603	0.968138293508686	1.46566771693692	1.19 (0.97-1.47)	GCST90274831.csv-res.xlsx
370	0MvJFb	sysi5I	outcome	GCST90274831.csv	Simple mode	27	0.178831280502522	0.136890211533388	0.202860853422741	-0.0894735341029179	0.447136095107962	1.19581896917112	0.914412465550264	1.56382711402448	1.20 (0.91-1.56)	GCST90274831.csv-res.xlsx
371	32Jc24	gImNvf	outcome	GCST90274832.csv	MR Egger	30	0.191872099380909	0.13364608102706	0.162173578960348	-0.0700742194321294	0.453818418193948	1.21151555346582	0.932324620734107	1.57431210508404	1.21 (0.93-1.57)	GCST90274832.csv-res.xlsx
372	32Jc24	gImNvf	outcome	GCST90274832.csv	Weighted median	30	0.0340260988585927	0.0763617473266137	0.655892793243517	-0.11564292590157	0.183695123618756	1.03461160855783	0.89079324571041	1.20164941271973	1.03 (0.89-1.20)	GCST90274832.csv-res.xlsx
373	32Jc24	gImNvf	outcome	GCST90274832.csv	Inverse variance weighted (multiplicative random effects)	30	0.0558451088000054	0.058458228644643	0.339426327700712	-0.058733019343495	0.170423236943506	1.05743388384817	0.942958487229654	1.18580662229928	1.06 (0.94-1.19)	GCST90274832.csv-res.xlsx
374	32Jc24	gImNvf	outcome	GCST90274832.csv	Weighted mode	30	0.0293097481850295	0.104860019791311	0.781835008414895	-0.17621589060594	0.234835386975999	1.02974350626352	0.838436953134562	1.26470056541234	1.03 (0.84-1.26)	GCST90274832.csv-res.xlsx
375	32Jc24	gImNvf	outcome	GCST90274832.csv	Simple mode	30	0.0905241443964964	0.141376936603324	0.527002543311249	-0.186574651346018	0.367622940139011	1.09474793935087	0.829796614204962	1.44429734973219	1.09 (0.83-1.44)	GCST90274832.csv-res.xlsx
376	AqPnkW	Js9nhx	outcome	GCST90274833.csv	MR Egger	75	0.0251608049147008	0.049086900890748	0.60979492090072	-0.0710495208311652	0.121371130660567	1.02548000949205	0.931415766502594	1.12904385741347	1.03 (0.93-1.13)	GCST90274833.csv-res.xlsx
377	AqPnkW	Js9nhx	outcome	GCST90274833.csv	Weighted median	75	0.0182134069801111	0.0397074446364582	0.646456810634656	-0.059613184507347	0.0960399984675692	1.01838028266236	0.942128893161692	1.10080309355025	1.02 (0.94-1.10)	GCST90274833.csv-res.xlsx
378	AqPnkW	Js9nhx	outcome	GCST90274833.csv	Inverse variance weighted (fixed effects)	75	0.00846382888268499	0.0255658829419929	0.740599529013784	-0.041645301683621	0.058572959448991	1.00849974834959	0.959209950394545	1.0603223434065	1.01 (0.96-1.06)	GCST90274833.csv-res.xlsx
379	AqPnkW	Js9nhx	outcome	GCST90274833.csv	Weighted mode	75	0.0811831914661765	0.0618231371540012	0.193189073426203	-0.0399901573556659	0.202356540288019	1.08456956225756	0.960798895907592	1.22428443703028	1.08 (0.96-1.22)	GCST90274833.csv-res.xlsx
380	AqPnkW	Js9nhx	outcome	GCST90274833.csv	Simple mode	75	0.0329911371830474	0.0805568530066274	0.683327543288946	-0.124900294709942	0.190882569076037	1.03354137911266	0.882584896580903	1.21031731505523	1.03 (0.88-1.21)	GCST90274833.csv-res.xlsx
381	7qCA0S	8ML0GL	outcome	GCST90274834.csv	MR Egger	21	-0.0965865493265923	0.135655737919001	0.485117909172265	-0.362471795647834	0.169298696994649	0.907931313355329	0.695953942331915	1.18447388487957	0.91 (0.70-1.18)	GCST90274834.csv-res.xlsx
382	7qCA0S	8ML0GL	outcome	GCST90274834.csv	Weighted median	21	-0.203339937375638	0.0812157450778169	0.0122901868980614	-0.362522797728159	-0.0441570770231165	0.816000805100589	0.695918448138192	0.956803653799083	0.82 (0.70-0.96)	GCST90274834.csv-res.xlsx
383	7qCA0S	8ML0GL	outcome	GCST90274834.csv	Inverse variance weighted (fixed effects)	21	-0.14962513366868	0.0565447778190685	0.00814172400501912	-0.260452898194055	-0.038797369143306	0.861030687349469	0.770702456998703	0.961945609262209	0.86 (0.77-0.96)	GCST90274834.csv-res.xlsx
384	7qCA0S	8ML0GL	outcome	GCST90274834.csv	Weighted mode	21	-0.197662807842842	0.114023767889643	0.0983933900824317	-0.421149392906542	0.0258237772208576	0.820646522060952	0.656292048708467	1.02616009975445	0.82 (0.66-1.03)	GCST90274834.csv-res.xlsx
385	7qCA0S	8ML0GL	outcome	GCST90274834.csv	Simple mode	21	-0.184592267183028	0.13867785585816	0.198136130631024	-0.456400864665023	0.087216330298966	0.83144322143627	0.633559814444808	1.09113269925131	0.83 (0.63-1.09)	GCST90274834.csv-res.xlsx
386	MLbF6y	IVwXCk	outcome	GCST90274835.csv	MR Egger	54	-0.0806662607360194	0.115074481694001	0.486433342520085	-0.306212244856262	0.144879723384224	0.922501515051993	0.736230341769054	1.15590053410237	0.92 (0.74-1.16)	GCST90274835.csv-res.xlsx
387	MLbF6y	IVwXCk	outcome	GCST90274835.csv	Weighted median	54	0.0187455008452987	0.0580960953599072	0.74694994917418	-0.0951228460601195	0.132613847750717	1.01892230075265	0.909261228447515	1.14180900107632	1.02 (0.91-1.14)	GCST90274835.csv-res.xlsx
388	MLbF6y	IVwXCk	outcome	GCST90274835.csv	Inverse variance weighted (multiplicative random effects)	54	0.00904050494081966	0.0460217652120307	0.844265971195813	-0.0811621548747604	0.0992431647563997	1.00908149373229	0.922044165365586	1.10433480221553	1.01 (0.92-1.10)	GCST90274835.csv-res.xlsx
389	MLbF6y	IVwXCk	outcome	GCST90274835.csv	Weighted mode	54	0.0202747098550349	0.107097985709432	0.850573052423166	-0.189637342135451	0.230186761845521	1.02048163788751	0.827259091564655	1.25883509034145	1.02 (0.83-1.26)	GCST90274835.csv-res.xlsx
390	MLbF6y	IVwXCk	outcome	GCST90274835.csv	Simple mode	54	0.0106377751053115	0.128390385622764	0.934279039059877	-0.241007380715305	0.262282930925928	1.01069455740206	0.785835826336431	1.2998942706957	1.01 (0.79-1.30)	GCST90274835.csv-res.xlsx
391	B7siKl	zM8AIy	outcome	GCST90274836.csv	MR Egger	46	0.0142803154197269	0.0905637806053769	0.875428476487472	-0.163224694566812	0.191785325406266	1.01438276621965	0.849400311335867	1.21141043000696	1.01 (0.85-1.21)	GCST90274836.csv-res.xlsx
392	B7siKl	zM8AIy	outcome	GCST90274836.csv	Weighted median	46	-0.0684851814245144	0.054390207855115	0.207977809352889	-0.17508998882054	0.038119625971511	0.933807297694926	0.839381482420869	1.03885549954398	0.93 (0.84-1.04)	GCST90274836.csv-res.xlsx
393	B7siKl	zM8AIy	outcome	GCST90274836.csv	Inverse variance weighted (fixed effects)	46	0.00955233879419405	0.0336883631210915	0.776755181050093	-0.0564768529231452	0.0755815305115333	1.00959810800065	0.945088360274875	1.07851115569981	1.01 (0.95-1.08)	GCST90274836.csv-res.xlsx
394	B7siKl	zM8AIy	outcome	GCST90274836.csv	Weighted mode	46	-0.122750264467269	0.086642708817517	0.163444724497397	-0.292569973749603	0.0470694448150639	0.884484522194766	0.746343018789155	1.04819479824613	0.88 (0.75-1.05)	GCST90274836.csv-res.xlsx
395	B7siKl	zM8AIy	outcome	GCST90274836.csv	Simple mode	46	-0.149952416015664	0.118367122254849	0.211729594713242	-0.381951975635167	0.0820471436038401	0.860748933314364	0.682527830383867	1.08550698333448	0.86 (0.68-1.09)	GCST90274836.csv-res.xlsx
396	BW6bk7	WGsiZX	outcome	GCST90274837.csv	MR Egger	20	-0.0662536553726304	0.1810862864359	0.718728155182253	-0.421182776786994	0.288675466041734	0.93589343978168	0.656270139498881	1.33465851622505	0.94 (0.66-1.33)	GCST90274837.csv-res.xlsx
397	BW6bk7	WGsiZX	outcome	GCST90274837.csv	Weighted median	20	-0.0354081212785003	0.0955650518787381	0.711000079990814	-0.222715622960827	0.151899380403826	0.965211412546675	0.800342415942226	1.1640431049922	0.97 (0.80-1.16)	GCST90274837.csv-res.xlsx
398	BW6bk7	WGsiZX	outcome	GCST90274837.csv	Inverse variance weighted (fixed effects)	20	-0.051117535340401	0.0663442002782771	0.44100935198265	-0.181152167885824	0.0789170972050221	0.950166985768992	0.834308394091613	1.0821146080261	0.95 (0.83-1.08)	GCST90274837.csv-res.xlsx
399	BW6bk7	WGsiZX	outcome	GCST90274837.csv	Weighted mode	20	-0.0891898087060934	0.143179461618242	0.540740559876452	-0.369821553477847	0.19144193606566	0.914671944398542	0.690857600774625	1.21099451599251	0.91 (0.69-1.21)	GCST90274837.csv-res.xlsx
400	BW6bk7	WGsiZX	outcome	GCST90274837.csv	Simple mode	20	-0.163324203291482	0.158367360989877	0.315350277164038	-0.473724230831641	0.147075824248677	0.849315792799387	0.622678944547614	1.15844179767876	0.85 (0.62-1.16)	GCST90274837.csv-res.xlsx
401	rYKnET	Em901J	outcome	GCST90274838.csv	MR Egger	25	-0.154022239548338	0.152813214788072	0.323983533719097	-0.453536140532959	0.145491661436282	0.857252955880908	0.635377390718645	1.15660809009172	0.86 (0.64-1.16)	GCST90274838.csv-res.xlsx
402	rYKnET	Em901J	outcome	GCST90274838.csv	Weighted median	25	-0.0213110479326801	0.0849397463635814	0.801894468554053	-0.1877929508053	0.14517085493994	0.978914427900095	0.828786289002851	1.15623710221354	0.98 (0.83-1.16)	GCST90274838.csv-res.xlsx
403	rYKnET	Em901J	outcome	GCST90274838.csv	Inverse variance weighted (fixed effects)	25	-0.0154578529178309	0.0568354863908897	0.785640951163313	-0.126855406243975	0.095939700408313	0.984661006465529	0.880861030394285	1.10069269067304	0.98 (0.88-1.10)	GCST90274838.csv-res.xlsx
404	rYKnET	Em901J	outcome	GCST90274838.csv	Weighted mode	25	0.0280112293796604	0.119481883936963	0.816632588540041	-0.206173263136787	0.262195721896108	1.02840723273185	0.813692081226279	1.29978091312045	1.03 (0.81-1.30)	GCST90274838.csv-res.xlsx
405	rYKnET	Em901J	outcome	GCST90274838.csv	Simple mode	25	0.15491344260502	0.163542646831325	0.352959322674008	-0.165630145184378	0.475457030394417	1.16755689604781	0.847359576260134	1.60874927681269	1.17 (0.85-1.61)	GCST90274838.csv-res.xlsx
406	uvC9oY	1MYwqS	outcome	GCST90274839.csv	MR Egger	28	-0.0582704037867275	0.141376075654401	0.683596393410789	-0.335367512069353	0.218826704495898	0.943394815413554	0.715075239274853	1.24461557171481	0.94 (0.72-1.24)	GCST90274839.csv-res.xlsx
407	uvC9oY	1MYwqS	outcome	GCST90274839.csv	Weighted median	28	-0.106093853698627	0.08219496663302	0.196787424467058	-0.267195988299346	0.0550082809020924	0.899340237707241	0.765523023206574	1.05654936382111	0.90 (0.77-1.06)	GCST90274839.csv-res.xlsx
408	uvC9oY	1MYwqS	outcome	GCST90274839.csv	Inverse variance weighted (fixed effects)	28	-0.0850083162354415	0.0536051508928103	0.112779318432785	-0.19007441198535	0.0200577795144667	0.918504645868806	0.826897600561841	1.02026028846783	0.92 (0.83-1.02)	GCST90274839.csv-res.xlsx
409	uvC9oY	1MYwqS	outcome	GCST90274839.csv	Weighted mode	28	-0.129026891514102	0.121118007109142	0.296174938251652	-0.366418185448021	0.108364402419817	0.878950328922607	0.693212849061238	1.11445378105638	0.88 (0.69-1.11)	GCST90274839.csv-res.xlsx
410	uvC9oY	1MYwqS	outcome	GCST90274839.csv	Simple mode	28	-0.211031740280255	0.126379860337036	0.106509944413302	-0.458736266540845	0.0366727859803356	0.809748364833348	0.632081924071397	1.03735352867996	0.81 (0.63-1.04)	GCST90274839.csv-res.xlsx
411	1Chosv	ouAinc	outcome	GCST90274840.csv	MR Egger	109	-0.0215395551499864	0.0274081297600837	0.433673513997527	-0.0752594894797505	0.0321803791797777	0.978690764443525	0.927502777885948	1.03270376676417	0.98 (0.93-1.03)	GCST90274840.csv-res.xlsx
412	1Chosv	ouAinc	outcome	GCST90274840.csv	Weighted median	109	0.0174569175499012	0.0222429936582318	0.432554597024822	-0.026139350020233	0.0610531851200355	1.01761018006655	0.974199325453887	1.06295544609685	1.02 (0.97-1.06)	GCST90274840.csv-res.xlsx
413	1Chosv	ouAinc	outcome	GCST90274840.csv	Inverse variance weighted (multiplicative random effects)	109	-0.0173714554978614	0.0166927745904762	0.298034689611531	-0.0500892936951948	0.0153463826994719	0.98277855832635	0.951144489502559	1.01546474312347	0.98 (0.95-1.02)	GCST90274840.csv-res.xlsx
414	1Chosv	ouAinc	outcome	GCST90274840.csv	Weighted mode	109	0.0103605485482565	0.0238829807756689	0.665295613453045	-0.0364500937720545	0.0571711908685675	1.01041440486433	0.964206212590635	1.05883705811673	1.01 (0.96-1.06)	GCST90274840.csv-res.xlsx
415	1Chosv	ouAinc	outcome	GCST90274840.csv	Simple mode	109	0.0157164681001127	0.0462535340026077	0.734674929011454	-0.0749404585449984	0.106373394745224	1.015840621349	0.927798727170141	1.11223710246962	1.02 (0.93-1.11)	GCST90274840.csv-res.xlsx
416	VMzjco	W0wkL3	outcome	GCST90274841.csv	MR Egger	41	0.0502745208871957	0.0909513676289593	0.583580567358149	-0.127990159665565	0.228539201439956	1.05155973186651	0.879862037238748	1.25676279107734	1.05 (0.88-1.26)	GCST90274841.csv-res.xlsx
417	VMzjco	W0wkL3	outcome	GCST90274841.csv	Weighted median	41	-0.00448022964935385	0.0592329309535774	0.939707516875622	-0.120576774318366	0.111616315019658	0.995529791608071	0.886409031283763	1.11808378638004	1.00 (0.89-1.12)	GCST90274841.csv-res.xlsx
418	VMzjco	W0wkL3	outcome	GCST90274841.csv	Inverse variance weighted (fixed effects)	41	-0.0972300018328513	0.0382838050227321	0.0110942435420251	-0.172266259677406	-0.0221937439882963	0.907347290591845	0.841755017908547	0.978050725245345	0.91 (0.84-0.98)	GCST90274841.csv-res.xlsx
419	VMzjco	W0wkL3	outcome	GCST90274841.csv	Weighted mode	41	0.0254302591250712	0.0803000762789711	0.753125506639274	-0.131957890381712	0.182818408631855	1.02575636662938	0.87637789824115	1.20059637034706	1.03 (0.88-1.20)	GCST90274841.csv-res.xlsx
420	VMzjco	W0wkL3	outcome	GCST90274841.csv	Simple mode	41	0.00257667381671745	0.11624761716998	0.982426229975207	-0.225268655836443	0.230422003469878	1.00257999629373	0.798301721530969	1.25913125558673	1.00 (0.80-1.26)	GCST90274841.csv-res.xlsx
421	5oy3lR	8nRkfF	outcome	GCST90274842.csv	MR Egger	47	0.0196773253762634	0.0565127677848133	0.729319243595269	-0.0910876994819706	0.130442350234497	1.01987220004864	0.912937643229988	1.13933225576287	1.02 (0.91-1.14)	GCST90274842.csv-res.xlsx
422	5oy3lR	8nRkfF	outcome	GCST90274842.csv	Weighted median	47	0.0253333640681917	0.0472490414669334	0.591843324742268	-0.0672747572069978	0.117941485343381	1.02565698072297	0.934938285011682	1.12517827002091	1.03 (0.93-1.13)	GCST90274842.csv-res.xlsx
423	5oy3lR	8nRkfF	outcome	GCST90274842.csv	Inverse variance weighted (fixed effects)	47	0.00350266187391903	0.0323470669015032	0.913770608311208	-0.0598975892530273	0.0669029130008654	1.00350880336245	0.941860985332369	1.0691916685248	1.00 (0.94-1.07)	GCST90274842.csv-res.xlsx
424	5oy3lR	8nRkfF	outcome	GCST90274842.csv	Weighted mode	47	0.0343773947936532	0.0543333504934835	0.530054176085398	-0.0721159721735745	0.140870761760881	1.03497512725786	0.930422986378007	1.15127584950619	1.03 (0.93-1.15)	GCST90274842.csv-res.xlsx
425	5oy3lR	8nRkfF	outcome	GCST90274842.csv	Simple mode	47	0.027349990495191	0.0882197946941299	0.757945190316263	-0.145560807105304	0.200260788095686	1.02772743465972	0.864537318463843	1.22172132699721	1.03 (0.86-1.22)	GCST90274842.csv-res.xlsx
426	SEQsqk	mzgtmU	outcome	GCST90274843.csv	MR Egger	57	-0.0658167667574302	0.047661793650278	0.172891513028582	-0.159233882311975	0.0276003487971146	0.936302410301338	0.85279688153662	1.0279847669664	0.94 (0.85-1.03)	GCST90274843.csv-res.xlsx
427	SEQsqk	mzgtmU	outcome	GCST90274843.csv	Weighted median	57	0.0109029784404496	0.0432964969772369	0.801179223336066	-0.0739581556349346	0.0957641125158339	1.01096263251512	0.928710554331711	1.10049943933001	1.01 (0.93-1.10)	GCST90274843.csv-res.xlsx
428	SEQsqk	mzgtmU	outcome	GCST90274843.csv	Inverse variance weighted (fixed effects)	57	-0.0215192404328577	0.0258458985862218	0.405071553661444	-0.0721772016618525	0.0291387207961371	0.978710646471509	0.930366018798735	1.02956740697974	0.98 (0.93-1.03)	GCST90274843.csv-res.xlsx
429	SEQsqk	mzgtmU	outcome	GCST90274843.csv	Weighted mode	57	0.0600451343584025	0.0665797257785744	0.370997525563703	-0.0704511281676033	0.190541396884408	1.06188447293817	0.931973285655045	1.20990445887581	1.06 (0.93-1.21)	GCST90274843.csv-res.xlsx
430	SEQsqk	mzgtmU	outcome	GCST90274843.csv	Simple mode	57	-0.0762844052319932	0.110392343380611	0.492401463229912	-0.292653398257991	0.140084587794005	0.926552652660971	0.746280758086794	1.15037110209565	0.93 (0.75-1.15)	GCST90274843.csv-res.xlsx
431	HKM9jZ	F4I5r8	outcome	GCST90274844.csv	MR Egger	62	-0.0708250825210767	0.0663089989592434	0.289751061704579	-0.200790720481194	0.0591405554390403	0.931624835343869	0.818083621786641	1.06092434894858	0.93 (0.82-1.06)	GCST90274844.csv-res.xlsx
432	HKM9jZ	F4I5r8	outcome	GCST90274844.csv	Weighted median	62	-0.0488230186001853	0.0519956083110882	0.347739212717205	-0.150734410889918	0.0530883736895476	0.952349662960903	0.860076095172769	1.05452283307508	0.95 (0.86-1.05)	GCST90274844.csv-res.xlsx
433	HKM9jZ	F4I5r8	outcome	GCST90274844.csv	Inverse variance weighted (fixed effects)	62	0.0076023959437192	0.0313559788533155	0.80842806402412	-0.0538553226087792	0.0690601144962176	1.00763136752704	0.947569188423414	1.07150061993228	1.01 (0.95-1.07)	GCST90274844.csv-res.xlsx
434	HKM9jZ	F4I5r8	outcome	GCST90274844.csv	Weighted mode	62	-0.0859689458602901	0.0626702303751026	0.175160456876785	-0.208802597395491	0.0368647056749109	0.917622726762054	0.811555422986393	1.03755263635808	0.92 (0.81-1.04)	GCST90274844.csv-res.xlsx
435	HKM9jZ	F4I5r8	outcome	GCST90274844.csv	Simple mode	62	0.0288727974589773	0.121772913802669	0.813370901862138	-0.209802113594255	0.267547708512209	1.02929365737886	0.810744665445069	1.30675597173219	1.03 (0.81-1.31)	GCST90274844.csv-res.xlsx
436	qFEtR2	ro3QeX	outcome	GCST90274845.csv	MR Egger	24	0.00588126667638876	0.130675816181099	0.964508121385596	-0.250243333038565	0.262005866391343	1.00589859527997	0.778611298165327	1.299534165983	1.01 (0.78-1.30)	GCST90274845.csv-res.xlsx
437	qFEtR2	ro3QeX	outcome	GCST90274845.csv	Weighted median	24	0.024295741182419	0.0782029619649521	0.756047354776134	-0.128982064268887	0.177573546633725	1.02459328751846	0.878989730727664	1.19431589258595	1.02 (0.88-1.19)	GCST90274845.csv-res.xlsx
438	qFEtR2	ro3QeX	outcome	GCST90274845.csv	Inverse variance weighted (fixed effects)	24	0.0482875853891688	0.0557445694937375	0.386364369750189	-0.0609717708185566	0.157546941596894	1.04947242486586	0.94084979882082	1.17063570820148	1.05 (0.94-1.17)	GCST90274845.csv-res.xlsx
439	qFEtR2	ro3QeX	outcome	GCST90274845.csv	Weighted mode	24	-0.0535341399612538	0.153078746091224	0.729733552801543	-0.353568482300053	0.246500202377545	0.947873580084108	0.702177904183559	1.27953944216763	0.95 (0.70-1.28)	GCST90274845.csv-res.xlsx
440	qFEtR2	ro3QeX	outcome	GCST90274845.csv	Simple mode	24	-0.0293465052565518	0.156735348071575	0.853117457808412	-0.336547787476839	0.277854776963735	0.971079921865624	0.714231751427334	1.32029444611787	0.97 (0.71-1.32)	GCST90274845.csv-res.xlsx
441	suoHTa	7QkGNX	outcome	GCST90274846.csv	MR Egger	53	0.0364311147786547	0.0786264937668221	0.645089139643192	-0.117676813004317	0.190539042561626	1.03710286049697	0.888983314039016	1.20990161037353	1.04 (0.89-1.21)	GCST90274846.csv-res.xlsx
442	suoHTa	7QkGNX	outcome	GCST90274846.csv	Weighted median	53	-0.0233149987733245	0.0547289038041964	0.67010137859448	-0.130583650229549	0.0839536526829004	0.976954695768639	0.877583079852192	1.08757848629573	0.98 (0.88-1.09)	GCST90274846.csv-res.xlsx
443	suoHTa	7QkGNX	outcome	GCST90274846.csv	Inverse variance weighted (fixed effects)	53	-0.0211214551357745	0.0348608837158535	0.544595528743664	-0.0894487872188474	0.0472058769472983	0.979100040619273	0.914435094689541	1.0483378154533	0.98 (0.91-1.05)	GCST90274846.csv-res.xlsx
444	suoHTa	7QkGNX	outcome	GCST90274846.csv	Weighted mode	53	8.91371791793549e-05	0.0750462817935536	0.999056847677798	-0.147001575136186	0.147179849494544	1.00008914115202	0.863292617611808	1.1585623111397	1.00 (0.86-1.16)	GCST90274846.csv-res.xlsx
445	suoHTa	7QkGNX	outcome	GCST90274846.csv	Simple mode	53	0.0493872266267936	0.100582403596796	0.625483479846457	-0.147754284422926	0.246528737676513	1.05062710277136	0.862643053738405	1.2795759547291	1.05 (0.86-1.28)	GCST90274846.csv-res.xlsx
446	6AN6SP	pIGZUo	outcome	GCST90274847.csv	MR Egger	62	-0.0556400566902827	0.0813376163633455	0.496569015571712	-0.21506178476244	0.103781671381874	0.945879537635426	0.806491609745444	1.10935822382554	0.95 (0.81-1.11)	GCST90274847.csv-res.xlsx
447	6AN6SP	pIGZUo	outcome	GCST90274847.csv	Weighted median	62	-0.0886648665324498	0.0512082903302309	0.0833705879115789	-0.189033115579702	0.0117033825148027	0.915152220324721	0.827759094518582	1.01177213504655	0.92 (0.83-1.01)	GCST90274847.csv-res.xlsx
448	6AN6SP	pIGZUo	outcome	GCST90274847.csv	Inverse variance weighted (multiplicative random effects)	62	-0.0576163436957246	0.0382967801702293	0.132460480688894	-0.132678032829374	0.0174453454379248	0.944012054145981	0.875747008508937	1.01759840423574	0.94 (0.88-1.02)	GCST90274847.csv-res.xlsx
449	6AN6SP	pIGZUo	outcome	GCST90274847.csv	Weighted mode	62	-0.120896995725851	0.0779097837070466	0.125893778231674	-0.273600171791663	0.0318061803399602	0.886125229578273	0.760636138254705	1.03231740250581	0.89 (0.76-1.03)	GCST90274847.csv-res.xlsx
450	6AN6SP	pIGZUo	outcome	GCST90274847.csv	Simple mode	62	0.0823086269267608	0.122917295610395	0.505623047428527	-0.158609272469613	0.323226526323135	1.08579086242074	0.853329713251007	1.38157827930877	1.09 (0.85-1.38)	GCST90274847.csv-res.xlsx
451	qFEtR2	ro3QeX	outcome	GCST90274848.csv	MR Egger	57	-0.00295638833462582	0.0451044122086457	0.947977402490309	-0.0913610362635713	0.0854482595943197	0.997047977477961	0.912688137893831	1.08920520396698	1.00 (0.91-1.09)	GCST90274848.csv-res.xlsx
452	qFEtR2	ro3QeX	outcome	GCST90274848.csv	Weighted median	57	-0.0337886405492229	0.0420437167338785	0.421596285636876	-0.116194325347625	0.0486170442491791	0.966775820251121	0.890302198202279	1.04981823981734	0.97 (0.89-1.05)	GCST90274848.csv-res.xlsx
453	qFEtR2	ro3QeX	outcome	GCST90274848.csv	Inverse variance weighted (fixed effects)	57	-0.0245939361587279	0.0255619237292262	0.335983471421335	-0.0746953066680113	0.0255074343505555	0.9757060305369	0.928026206651945	1.02583553266306	0.98 (0.93-1.03)	GCST90274848.csv-res.xlsx
454	qFEtR2	ro3QeX	outcome	GCST90274848.csv	Weighted mode	57	-0.0309220342193517	0.0356885774793526	0.389945800816195	-0.100871646078883	0.0390275776401795	0.969551161942535	0.904049063681407	1.03979915846182	0.97 (0.90-1.04)	GCST90274848.csv-res.xlsx
455	qFEtR2	ro3QeX	outcome	GCST90274848.csv	Simple mode	57	0.00333145510241128	0.0660594935631122	0.959958279293603	-0.126145152281289	0.132808062486111	1.00333701056651	0.881486887664191	1.14203077874488	1.00 (0.88-1.14)	GCST90274848.csv-res.xlsx
