# Supplementary material for: The causal role of circulating inflammatory markers in osteoporosis: a bidirectional Mendelian randomized study
Source: Front Immunol. 2024 Jul 18;15:1412298. doi: 10.3389/fimmu.2024.1412298 (PMC11291241; doi:10.3389/fimmu.2024.1412298)
Supplement: Supplementary file 1 [file DataSheet_1.zip › supplementary material/Supplementary table 2.csv]

Accession_Id	Reported_Trait	Data_Acquisition_Path
GCST90274758	Eukaryotic translation initiation factor 4E-binding protein 1 levels	http://ftp.ebi.ac.uk/pub/databases/gwas/summary_statistics/GCST90274001-GCST90275000/GCST90274758/GCST90274758.tsv.gz
GCST90274759	Adenosine Deaminase levels	http://ftp.ebi.ac.uk/pub/databases/gwas/summary_statistics/GCST90274001-GCST90275000/GCST90274759/GCST90274759.tsv.gz
GCST90274760	Artemin levels	http://ftp.ebi.ac.uk/pub/databases/gwas/summary_statistics/GCST90274001-GCST90275000/GCST90274760/GCST90274760.tsv.gz
GCST90274761	Axin-1 levels	http://ftp.ebi.ac.uk/pub/databases/gwas/summary_statistics/GCST90274001-GCST90275000/GCST90274761/GCST90274761.tsv.gz
GCST90274762	beta-nerve growth factor levels	http://ftp.ebi.ac.uk/pub/databases/gwas/summary_statistics/GCST90274001-GCST90275000/GCST90274762/GCST90274762.tsv.gz
GCST90274763	Caspase 8 levels	http://ftp.ebi.ac.uk/pub/databases/gwas/summary_statistics/GCST90274001-GCST90275000/GCST90274763/GCST90274763.tsv.gz
GCST90274764	Eotaxin levels	http://ftp.ebi.ac.uk/pub/databases/gwas/summary_statistics/GCST90274001-GCST90275000/GCST90274764/GCST90274764.tsv.gz
GCST90274765	C-C motif chemokine 19 levels	http://ftp.ebi.ac.uk/pub/databases/gwas/summary_statistics/GCST90274001-GCST90275000/GCST90274765/GCST90274765.tsv.gz
GCST90274766	C-C motif chemokine 20 levels	http://ftp.ebi.ac.uk/pub/databases/gwas/summary_statistics/GCST90274001-GCST90275000/GCST90274766/GCST90274766.tsv.gz
GCST90274767	C-C motif chemokine 23 levels	http://ftp.ebi.ac.uk/pub/databases/gwas/summary_statistics/GCST90274001-GCST90275000/GCST90274767/GCST90274767.tsv.gz
GCST90274768	C-C motif chemokine 25 levels	http://ftp.ebi.ac.uk/pub/databases/gwas/summary_statistics/GCST90274001-GCST90275000/GCST90274768/GCST90274768.tsv.gz
GCST90274769	C-C motif chemokine 28 levels	http://ftp.ebi.ac.uk/pub/databases/gwas/summary_statistics/GCST90274001-GCST90275000/GCST90274769/GCST90274769.tsv.gz
GCST90274770	C-C motif chemokine 4 levels	http://ftp.ebi.ac.uk/pub/databases/gwas/summary_statistics/GCST90274001-GCST90275000/GCST90274770/GCST90274770.tsv.gz
GCST90274771	Natural killer cell receptor 2B4 levels	http://ftp.ebi.ac.uk/pub/databases/gwas/summary_statistics/GCST90274001-GCST90275000/GCST90274771/GCST90274771.tsv.gz
GCST90274772	CD40L receptor levels	http://ftp.ebi.ac.uk/pub/databases/gwas/summary_statistics/GCST90274001-GCST90275000/GCST90274772/GCST90274772.tsv.gz
GCST90274773	T-cell surface glycoprotein CD5 levels	http://ftp.ebi.ac.uk/pub/databases/gwas/summary_statistics/GCST90274001-GCST90275000/GCST90274773/GCST90274773.tsv.gz
GCST90274774	T-cell surface glycoprotein CD6 isoform levels	http://ftp.ebi.ac.uk/pub/databases/gwas/summary_statistics/GCST90274001-GCST90275000/GCST90274774/GCST90274774.tsv.gz
GCST90274775	CUB domain-containing protein 1 levels	http://ftp.ebi.ac.uk/pub/databases/gwas/summary_statistics/GCST90274001-GCST90275000/GCST90274775/GCST90274775.tsv.gz
GCST90274776	Macrophage colony-stimulating factor 1 levels	http://ftp.ebi.ac.uk/pub/databases/gwas/summary_statistics/GCST90274001-GCST90275000/GCST90274776/GCST90274776.tsv.gz
GCST90274777	Cystatin D levels	http://ftp.ebi.ac.uk/pub/databases/gwas/summary_statistics/GCST90274001-GCST90275000/GCST90274777/GCST90274777.tsv.gz
GCST90274778	Fractalkine levels	http://ftp.ebi.ac.uk/pub/databases/gwas/summary_statistics/GCST90274001-GCST90275000/GCST90274778/GCST90274778.tsv.gz
GCST90274779	C-X-C motif chemokine 1 levels	http://ftp.ebi.ac.uk/pub/databases/gwas/summary_statistics/GCST90274001-GCST90275000/GCST90274779/GCST90274779.tsv.gz
GCST90274780	C-X-C motif chemokine 10 levels	http://ftp.ebi.ac.uk/pub/databases/gwas/summary_statistics/GCST90274001-GCST90275000/GCST90274780/GCST90274780.tsv.gz
GCST90274781	C-X-C motif chemokine 11 levels	http://ftp.ebi.ac.uk/pub/databases/gwas/summary_statistics/GCST90274001-GCST90275000/GCST90274781/GCST90274781.tsv.gz
GCST90274782	C-X-C motif chemokine 5 levels	http://ftp.ebi.ac.uk/pub/databases/gwas/summary_statistics/GCST90274001-GCST90275000/GCST90274782/GCST90274782.tsv.gz
GCST90274783	C-X-C motif chemokine 6 levels	http://ftp.ebi.ac.uk/pub/databases/gwas/summary_statistics/GCST90274001-GCST90275000/GCST90274783/GCST90274783.tsv.gz
GCST90274784	C-X-C motif chemokine 9 levels	http://ftp.ebi.ac.uk/pub/databases/gwas/summary_statistics/GCST90274001-GCST90275000/GCST90274784/GCST90274784.tsv.gz
GCST90274785	Delta and Notch-like epidermal growth factor-related receptor levels	http://ftp.ebi.ac.uk/pub/databases/gwas/summary_statistics/GCST90274001-GCST90275000/GCST90274785/GCST90274785.tsv.gz
GCST90274786	Protein S100-A12 levels	http://ftp.ebi.ac.uk/pub/databases/gwas/summary_statistics/GCST90274001-GCST90275000/GCST90274786/GCST90274786.tsv.gz
GCST90274787	Fibroblast growth factor 19 levels	http://ftp.ebi.ac.uk/pub/databases/gwas/summary_statistics/GCST90274001-GCST90275000/GCST90274787/GCST90274787.tsv.gz
GCST90274788	Fibroblast growth factor 21 levels	http://ftp.ebi.ac.uk/pub/databases/gwas/summary_statistics/GCST90274001-GCST90275000/GCST90274788/GCST90274788.tsv.gz
GCST90274789	Fibroblast growth factor 23 levels	http://ftp.ebi.ac.uk/pub/databases/gwas/summary_statistics/GCST90274001-GCST90275000/GCST90274789/GCST90274789.tsv.gz
GCST90274790	Fibroblast growth factor 5 levels	http://ftp.ebi.ac.uk/pub/databases/gwas/summary_statistics/GCST90274001-GCST90275000/GCST90274790/GCST90274790.tsv.gz
GCST90274791	Fms-related tyrosine kinase 3 ligand levels	http://ftp.ebi.ac.uk/pub/databases/gwas/summary_statistics/GCST90274001-GCST90275000/GCST90274791/GCST90274791.tsv.gz
GCST90274792	Glial cell line-derived neurotrophic factor levels	http://ftp.ebi.ac.uk/pub/databases/gwas/summary_statistics/GCST90274001-GCST90275000/GCST90274792/GCST90274792.tsv.gz
GCST90274793	Hepatocyte growth factor levels	http://ftp.ebi.ac.uk/pub/databases/gwas/summary_statistics/GCST90274001-GCST90275000/GCST90274793/GCST90274793.tsv.gz
GCST90274794	Interferon gamma levels	http://ftp.ebi.ac.uk/pub/databases/gwas/summary_statistics/GCST90274001-GCST90275000/GCST90274794/GCST90274794.tsv.gz
GCST90274795	Interleukin-10 levels	http://ftp.ebi.ac.uk/pub/databases/gwas/summary_statistics/GCST90274001-GCST90275000/GCST90274795/GCST90274795.tsv.gz
GCST90274796	Interleukin-10 receptor subunit alpha levels	http://ftp.ebi.ac.uk/pub/databases/gwas/summary_statistics/GCST90274001-GCST90275000/GCST90274796/GCST90274796.tsv.gz
GCST90274797	Interleukin-10 receptor subunit beta levels	http://ftp.ebi.ac.uk/pub/databases/gwas/summary_statistics/GCST90274001-GCST90275000/GCST90274797/GCST90274797.tsv.gz
GCST90274798	Interleukin-12 subunit beta levels	http://ftp.ebi.ac.uk/pub/databases/gwas/summary_statistics/GCST90274001-GCST90275000/GCST90274798/GCST90274798.tsv.gz
GCST90274799	Interleukin-13 levels	http://ftp.ebi.ac.uk/pub/databases/gwas/summary_statistics/GCST90274001-GCST90275000/GCST90274799/GCST90274799.tsv.gz
GCST90274800	Interleukin-15 receptor subunit alpha levels	http://ftp.ebi.ac.uk/pub/databases/gwas/summary_statistics/GCST90274001-GCST90275000/GCST90274800/GCST90274800.tsv.gz
GCST90274801	Interleukin-17A levels	http://ftp.ebi.ac.uk/pub/databases/gwas/summary_statistics/GCST90274001-GCST90275000/GCST90274801/GCST90274801.tsv.gz
GCST90274802	Interleukin-17C levels	http://ftp.ebi.ac.uk/pub/databases/gwas/summary_statistics/GCST90274001-GCST90275000/GCST90274802/GCST90274802.tsv.gz
GCST90274803	Interleukin-18 levels	http://ftp.ebi.ac.uk/pub/databases/gwas/summary_statistics/GCST90274001-GCST90275000/GCST90274803/GCST90274803.tsv.gz
GCST90274804	interleukin-18 receptor 1 levels	http://ftp.ebi.ac.uk/pub/databases/gwas/summary_statistics/GCST90274001-GCST90275000/GCST90274804/GCST90274804.tsv.gz
GCST90274805	Interleukin-1-alpha levels	http://ftp.ebi.ac.uk/pub/databases/gwas/summary_statistics/GCST90274001-GCST90275000/GCST90274805/GCST90274805.tsv.gz
GCST90274806	Interleukin-2 levels	http://ftp.ebi.ac.uk/pub/databases/gwas/summary_statistics/GCST90274001-GCST90275000/GCST90274806/GCST90274806.tsv.gz
GCST90274807	Interleukin-20 levels	http://ftp.ebi.ac.uk/pub/databases/gwas/summary_statistics/GCST90274001-GCST90275000/GCST90274807/GCST90274807.tsv.gz
GCST90274808	Interleukin-20 receptor subunit alpha levels	http://ftp.ebi.ac.uk/pub/databases/gwas/summary_statistics/GCST90274001-GCST90275000/GCST90274808/GCST90274808.tsv.gz
GCST90274809	Interleukin-22 receptor subunit alpha-1 levels	http://ftp.ebi.ac.uk/pub/databases/gwas/summary_statistics/GCST90274001-GCST90275000/GCST90274809/GCST90274809.tsv.gz
GCST90274810	Interleukin-24 levels	http://ftp.ebi.ac.uk/pub/databases/gwas/summary_statistics/GCST90274001-GCST90275000/GCST90274810/GCST90274810.tsv.gz
GCST90274811	Interleukin-2 receptor subunit beta levels	http://ftp.ebi.ac.uk/pub/databases/gwas/summary_statistics/GCST90274001-GCST90275000/GCST90274811/GCST90274811.tsv.gz
GCST90274812	Interleukin-33 levels	http://ftp.ebi.ac.uk/pub/databases/gwas/summary_statistics/GCST90274001-GCST90275000/GCST90274812/GCST90274812.tsv.gz
GCST90274813	Interleukin-4 levels	http://ftp.ebi.ac.uk/pub/databases/gwas/summary_statistics/GCST90274001-GCST90275000/GCST90274813/GCST90274813.tsv.gz
GCST90274814	Interleukin-5 levels	http://ftp.ebi.ac.uk/pub/databases/gwas/summary_statistics/GCST90274001-GCST90275000/GCST90274814/GCST90274814.tsv.gz
GCST90274815	Interleukin-6 levels	http://ftp.ebi.ac.uk/pub/databases/gwas/summary_statistics/GCST90274001-GCST90275000/GCST90274815/GCST90274815.tsv.gz
GCST90274816	Interleukin-7 levels	http://ftp.ebi.ac.uk/pub/databases/gwas/summary_statistics/GCST90274001-GCST90275000/GCST90274816/GCST90274816.tsv.gz
GCST90274817	Interleukin-8 levels	http://ftp.ebi.ac.uk/pub/databases/gwas/summary_statistics/GCST90274001-GCST90275000/GCST90274817/GCST90274817.tsv.gz
GCST90274818	Latency-associated peptide transforming growth factor beta 1 levels	http://ftp.ebi.ac.uk/pub/databases/gwas/summary_statistics/GCST90274001-GCST90275000/GCST90274818/GCST90274818.tsv.gz
GCST90274819	Leukemia inhibitory factor levels	http://ftp.ebi.ac.uk/pub/databases/gwas/summary_statistics/GCST90274001-GCST90275000/GCST90274819/GCST90274819.tsv.gz
GCST90274820	Leukemia inhibitory factor receptor levels	http://ftp.ebi.ac.uk/pub/databases/gwas/summary_statistics/GCST90274001-GCST90275000/GCST90274820/GCST90274820.tsv.gz
GCST90274821	Monocyte chemoattractant protein-1 levels	http://ftp.ebi.ac.uk/pub/databases/gwas/summary_statistics/GCST90274001-GCST90275000/GCST90274821/GCST90274821.tsv.gz
GCST90274822	Monocyte chemoattractant protein 2 levels	http://ftp.ebi.ac.uk/pub/databases/gwas/summary_statistics/GCST90274001-GCST90275000/GCST90274822/GCST90274822.tsv.gz
GCST90274823	Monocyte chemoattractant protein-3 levels	http://ftp.ebi.ac.uk/pub/databases/gwas/summary_statistics/GCST90274001-GCST90275000/GCST90274823/GCST90274823.tsv.gz
GCST90274824	Monocyte chemoattractant protein-4 levels	http://ftp.ebi.ac.uk/pub/databases/gwas/summary_statistics/GCST90274001-GCST90275000/GCST90274824/GCST90274824.tsv.gz
GCST90274825	Macrophage inflammatory protein 1a levels	http://ftp.ebi.ac.uk/pub/databases/gwas/summary_statistics/GCST90274001-GCST90275000/GCST90274825/GCST90274825.tsv.gz
GCST90274826	Matrix metalloproteinase-1 levels	http://ftp.ebi.ac.uk/pub/databases/gwas/summary_statistics/GCST90274001-GCST90275000/GCST90274826/GCST90274826.tsv.gz
GCST90274827	Matrix metalloproteinase-10 levels	http://ftp.ebi.ac.uk/pub/databases/gwas/summary_statistics/GCST90274001-GCST90275000/GCST90274827/GCST90274827.tsv.gz
GCST90274828	Neurturin levels	http://ftp.ebi.ac.uk/pub/databases/gwas/summary_statistics/GCST90274001-GCST90275000/GCST90274828/GCST90274828.tsv.gz
GCST90274829	Neurotrophin-3 levels	http://ftp.ebi.ac.uk/pub/databases/gwas/summary_statistics/GCST90274001-GCST90275000/GCST90274829/GCST90274829.tsv.gz
GCST90274830	Osteoprotegerin levels	http://ftp.ebi.ac.uk/pub/databases/gwas/summary_statistics/GCST90274001-GCST90275000/GCST90274830/GCST90274830.tsv.gz
GCST90274831	Oncostatin-M levels	http://ftp.ebi.ac.uk/pub/databases/gwas/summary_statistics/GCST90274001-GCST90275000/GCST90274831/GCST90274831.tsv.gz
GCST90274832	Programmed cell death 1 ligand 1 levels	http://ftp.ebi.ac.uk/pub/databases/gwas/summary_statistics/GCST90274001-GCST90275000/GCST90274832/GCST90274832.tsv.gz
GCST90274833	Stem cell factor levels	http://ftp.ebi.ac.uk/pub/databases/gwas/summary_statistics/GCST90274001-GCST90275000/GCST90274833/GCST90274833.tsv.gz
GCST90274834	SIR2-like protein 2 levels	http://ftp.ebi.ac.uk/pub/databases/gwas/summary_statistics/GCST90274001-GCST90275000/GCST90274834/GCST90274834.tsv.gz
GCST90274835	Signaling lymphocytic activation molecule levels	http://ftp.ebi.ac.uk/pub/databases/gwas/summary_statistics/GCST90274001-GCST90275000/GCST90274835/GCST90274835.tsv.gz
GCST90274836	Sulfotransferase 1A1 levels	http://ftp.ebi.ac.uk/pub/databases/gwas/summary_statistics/GCST90274001-GCST90275000/GCST90274836/GCST90274836.tsv.gz
GCST90274837	STAM binding protein levels	http://ftp.ebi.ac.uk/pub/databases/gwas/summary_statistics/GCST90274001-GCST90275000/GCST90274837/GCST90274837.tsv.gz
GCST90274838	Transforming growth factor-alpha levels	http://ftp.ebi.ac.uk/pub/databases/gwas/summary_statistics/GCST90274001-GCST90275000/GCST90274838/GCST90274838.tsv.gz
GCST90274839	Tumor necrosis factor levels	http://ftp.ebi.ac.uk/pub/databases/gwas/summary_statistics/GCST90274001-GCST90275000/GCST90274839/GCST90274839.tsv.gz
GCST90274840	TNF-beta levels	http://ftp.ebi.ac.uk/pub/databases/gwas/summary_statistics/GCST90274001-GCST90275000/GCST90274840/GCST90274840.tsv.gz
GCST90274841	Tumor necrosis factor receptor superfamily member 9 levels	http://ftp.ebi.ac.uk/pub/databases/gwas/summary_statistics/GCST90274001-GCST90275000/GCST90274841/GCST90274841.tsv.gz
GCST90274842	Tumor necrosis factor ligand superfamily member 14 levels	http://ftp.ebi.ac.uk/pub/databases/gwas/summary_statistics/GCST90274001-GCST90275000/GCST90274842/GCST90274842.tsv.gz
GCST90274843	TNF-related apoptosis-inducing ligand levels	http://ftp.ebi.ac.uk/pub/databases/gwas/summary_statistics/GCST90274001-GCST90275000/GCST90274843/GCST90274843.tsv.gz
GCST90274844	TNF-related activation-induced cytokine levels	http://ftp.ebi.ac.uk/pub/databases/gwas/summary_statistics/GCST90274001-GCST90275000/GCST90274844/GCST90274844.tsv.gz
GCST90274845	Thymic stromal lymphopoietin levels	http://ftp.ebi.ac.uk/pub/databases/gwas/summary_statistics/GCST90274001-GCST90275000/GCST90274845/GCST90274845.tsv.gz
GCST90274846	Tumor necrosis factor ligand superfamily member 12 levels	http://ftp.ebi.ac.uk/pub/databases/gwas/summary_statistics/GCST90274001-GCST90275000/GCST90274846/GCST90274846.tsv.gz
GCST90274847	Urokinase-type plasminogen activator levels	http://ftp.ebi.ac.uk/pub/databases/gwas/summary_statistics/GCST90274001-GCST90275000/GCST90274847/GCST90274847.tsv.gz
GCST90274848	Vascular endothelial growth factor A levels	http://ftp.ebi.ac.uk/pub/databases/gwas/summary_statistics/GCST90274001-GCST90275000/GCST90274848/GCST90274848.tsv.gz
