# Supplementary material for: The causal role of circulating inflammatory markers in osteoporosis: a bidirectional Mendelian randomized study
Source: Front Immunol. 2024 Jul 18;15:1412298. doi: 10.3389/fimmu.2024.1412298 (PMC11291241; doi:10.3389/fimmu.2024.1412298)
Supplement: Supplementary file 1 [file DataSheet_1.zip › supplementary material/CIM-OSTEOPOROSIS /-PRESSO.csv]

	Exposure	MR Analysis	Causal Estimate	Sd	T-stat	P-value	se	FileName
1	beta.exposure	Raw	0.0266914473924177	0.0688224780676776	0.387830373764953	0.702452335372325	0.0698706723865713	GCST90274758.csv-MR-PRESSO.xlsx
2	beta.exposure	Outlier-corrected	NA	NA	NA	NA	NA	GCST90274758.csv-MR-PRESSO.xlsx
3	beta.exposure	Raw	0.0154265260582068	0.0303136684211916	0.508896707711642	0.613257015574144	0.0305216017095832	GCST90274759.csv-MR-PRESSO.xlsx
4	beta.exposure	Outlier-corrected	NA	NA	NA	NA	NA	GCST90274759.csv-MR-PRESSO.xlsx
5	beta.exposure	Raw	0.103798120931455	0.0359350257877757	2.88849440499817	0.00678639730159175	0.0383422393865124	GCST90274760.csv-MR-PRESSO.xlsx
6	beta.exposure	Outlier-corrected	NA	NA	NA	NA	NA	GCST90274760.csv-MR-PRESSO.xlsx
7	beta.exposure	Raw	0.0537619952400639	0.0802958415111709	0.669548935888348	0.514861868348236	0.0825474418852869	GCST90274761.csv-MR-PRESSO.xlsx
8	beta.exposure	Outlier-corrected	NA	NA	NA	NA	NA	GCST90274761.csv-MR-PRESSO.xlsx
9	beta.exposure	Raw	0.0153400211314231	0.0521371673419159	0.294224291680888	0.770107996659695	0.0524923188393002	GCST90274762.csv-MR-PRESSO.xlsx
10	beta.exposure	Outlier-corrected	NA	NA	NA	NA	NA	GCST90274762.csv-MR-PRESSO.xlsx
11	beta.exposure	Raw	0.0722967731592563	0.0456002917816591	1.5854454069159	0.125954572238715	0.0472450373038604	GCST90274763.csv-MR-PRESSO.xlsx
12	beta.exposure	Outlier-corrected	NA	NA	NA	NA	NA	GCST90274763.csv-MR-PRESSO.xlsx
13	beta.exposure	Raw	-0.0131955238974116	0.0472871298498645	-0.279051063985213	0.781718763047367	0.0476235352252719	GCST90274764.csv-MR-PRESSO.xlsx
14	beta.exposure	Outlier-corrected	-0.026374110921292	0.044099553308661	-0.59805845961057	0.553444361335237	0.0445052489933068	GCST90274764.csv-MR-PRESSO.xlsx
15	beta.exposure	Raw	-0.00350997717670695	0.0405154668330617	-0.0866330182290461	0.93127785186648	0.0407014233404235	GCST90274765.csv-MR-PRESSO.xlsx
16	beta.exposure	Outlier-corrected	-0.0140620927035823	0.0343960354190519	-0.408828881941242	0.684312559652229	0.0345858323192545	GCST90274765.csv-MR-PRESSO.xlsx
17	beta.exposure	Raw	0.0278103035450137	0.0451469279393776	0.615995479966142	0.541773026930266	0.0455806466385502	GCST90274766.csv-MR-PRESSO.xlsx
18	beta.exposure	Outlier-corrected	NA	NA	NA	NA	NA	GCST90274766.csv-MR-PRESSO.xlsx
19	beta.exposure	Raw	0.0425651906507383	0.024667896613147	1.72552979762583	0.0904872079359198	0.0251443490646856	GCST90274767.csv-MR-PRESSO.xlsx
20	beta.exposure	Outlier-corrected	NA	NA	NA	NA	NA	GCST90274767.csv-MR-PRESSO.xlsx
21	beta.exposure	Raw	-0.00332473613338168	0.0148047056827779	-0.224572930027869	0.822720718561079	0.014839457246876	GCST90274768.csv-MR-PRESSO.xlsx
22	beta.exposure	Outlier-corrected	NA	NA	NA	NA	NA	GCST90274768.csv-MR-PRESSO.xlsx
23	beta.exposure	Raw	-0.0540915955740198	0.0491597752866723	-1.10032227077093	0.278113438899521	0.0498739047344694	GCST90274769.csv-MR-PRESSO.xlsx
24	beta.exposure	Outlier-corrected	NA	NA	NA	NA	NA	GCST90274769.csv-MR-PRESSO.xlsx
25	beta.exposure	Raw	0.0578781788896343	0.0204687941228746	2.8276301252624	0.00600996632317989	0.0210677768287465	GCST90274770.csv-MR-PRESSO.xlsx
26	beta.exposure	Outlier-corrected	NA	NA	NA	NA	NA	GCST90274770.csv-MR-PRESSO.xlsx
27	beta.exposure	Raw	-0.00496309455336171	0.0424535020191131	-0.116906599392607	0.907421858903473	0.0426782069231219	GCST90274771.csv-MR-PRESSO.xlsx
28	beta.exposure	Outlier-corrected	0.0324702010074631	0.0387371784049884	0.838218020631097	0.40624279856208	0.0390960596347299	GCST90274771.csv-MR-PRESSO.xlsx
29	beta.exposure	Raw	-0.0318982752169519	0.0251886772972426	-1.26637357097126	0.211022939523104	0.025503163834185	GCST90274772.csv-MR-PRESSO.xlsx
30	beta.exposure	Outlier-corrected	NA	NA	NA	NA	NA	GCST90274772.csv-MR-PRESSO.xlsx
31	beta.exposure	Raw	0.00617184960083487	0.0429172131890554	0.143808256459876	0.886253948916325	0.0431459453375282	GCST90274773.csv-MR-PRESSO.xlsx
32	beta.exposure	Outlier-corrected	0.0451476906461687	0.041425698352659	1.08984742422021	0.281336711042924	0.0419073557883099	GCST90274773.csv-MR-PRESSO.xlsx
33	beta.exposure	Raw	0.0221327746172238	0.0203794792013347	1.08603239555671	0.281087389867371	0.0205336198882629	GCST90274774.csv-MR-PRESSO.xlsx
34	beta.exposure	Outlier-corrected	NA	NA	NA	NA	NA	GCST90274774.csv-MR-PRESSO.xlsx
35	beta.exposure	Raw	-0.00776632387500207	0.0324881188650044	-0.239051202295612	0.81174502807685	0.0326075770037253	GCST90274775.csv-MR-PRESSO.xlsx
36	beta.exposure	Outlier-corrected	0.000694970018552346	0.0311004812818012	0.0223459570369741	0.982234672654883	0.0312102342199555	GCST90274775.csv-MR-PRESSO.xlsx
37	beta.exposure	Raw	-0.0560613911929403	0.0506185230645723	-1.10752720148363	0.276321848575196	0.0514977059503023	GCST90274776.csv-MR-PRESSO.xlsx
38	beta.exposure	Outlier-corrected	NA	NA	NA	NA	NA	GCST90274776.csv-MR-PRESSO.xlsx
39	beta.exposure	Raw	0.00868470373974328	0.0170595926811832	0.509080369153393	0.611774295506116	0.0171112872002079	GCST90274777.csv-MR-PRESSO.xlsx
40	beta.exposure	Outlier-corrected	NA	NA	NA	NA	NA	GCST90274777.csv-MR-PRESSO.xlsx
41	beta.exposure	Raw	-0.0524989891768868	0.0372717642681043	-1.40854585791136	0.164046307826537	0.0377258777348648	GCST90274778.csv-MR-PRESSO.xlsx
42	beta.exposure	Outlier-corrected	-0.039853401780556	0.0353226966248003	-1.12826611750176	0.263698906819608	0.0356568989212777	GCST90274778.csv-MR-PRESSO.xlsx
43	beta.exposure	Raw	-0.0319126802631007	0.0451076718874081	-0.707477884089363	0.483476080170824	0.0455425231406519	GCST90274779.csv-MR-PRESSO.xlsx
44	beta.exposure	Outlier-corrected	NA	NA	NA	NA	NA	GCST90274779.csv-MR-PRESSO.xlsx
45	beta.exposure	Raw	-0.0281810820839892	0.0540463474033883	-0.521424359608481	0.605097068620629	0.0544999394089067	GCST90274780.csv-MR-PRESSO.xlsx
46	beta.exposure	Outlier-corrected	-0.00794698956525623	0.0509745772723514	-0.155901039115957	0.87695851817449	0.0513285312739139	GCST90274780.csv-MR-PRESSO.xlsx
47	beta.exposure	Raw	-0.0942756659389045	0.0401911110575345	-2.34568449237312	0.0226948059695097	0.0413755876316214	GCST90274781.csv-MR-PRESSO.xlsx
48	beta.exposure	Outlier-corrected	NA	NA	NA	NA	NA	GCST90274781.csv-MR-PRESSO.xlsx
49	beta.exposure	Raw	0.03299755569809	0.0242685484596885	1.35968394454662	0.181360942138847	0.0246881176036748	GCST90274782.csv-MR-PRESSO.xlsx
50	beta.exposure	Outlier-corrected	NA	NA	NA	NA	NA	GCST90274782.csv-MR-PRESSO.xlsx
51	beta.exposure	Raw	0.00346332453966138	0.026879747488797	0.128845129259672	0.89791112619227	0.0269938391871457	GCST90274783.csv-MR-PRESSO.xlsx
52	beta.exposure	Outlier-corrected	NA	NA	NA	NA	NA	GCST90274783.csv-MR-PRESSO.xlsx
53	beta.exposure	Raw	-0.0559282084202396	0.0552497681705346	-1.01227951305806	0.316699582016636	0.0558576493710608	GCST90274784.csv-MR-PRESSO.xlsx
54	beta.exposure	Outlier-corrected	NA	NA	NA	NA	NA	GCST90274784.csv-MR-PRESSO.xlsx
55	beta.exposure	Raw	-0.0349571419362062	0.03800422090514	-0.919822617162988	0.362570128110318	0.0383942460893024	GCST90274785.csv-MR-PRESSO.xlsx
56	beta.exposure	Outlier-corrected	NA	NA	NA	NA	NA	GCST90274785.csv-MR-PRESSO.xlsx
57	beta.exposure	Raw	-0.0617634094891437	0.0471707637624327	-1.30935784292585	0.201446783913059	0.0483493445196939	GCST90274786.csv-MR-PRESSO.xlsx
58	beta.exposure	Outlier-corrected	NA	NA	NA	NA	NA	GCST90274786.csv-MR-PRESSO.xlsx
59	beta.exposure	Raw	0.0124936652316216	0.056798096022465	0.219966268353081	0.827074866777614	0.0571911085343857	GCST90274787.csv-MR-PRESSO.xlsx
60	beta.exposure	Outlier-corrected	0.0481280660301705	0.0546334076355337	0.880927405283574	0.384043786853589	0.0552897678704388	GCST90274787.csv-MR-PRESSO.xlsx
61	beta.exposure	Raw	-0.035813662963411	0.037953295023964	-0.94362460336574	0.351651678878119	0.038451829376633	GCST90274788.csv-MR-PRESSO.xlsx
62	beta.exposure	Outlier-corrected	NA	NA	NA	NA	NA	GCST90274788.csv-MR-PRESSO.xlsx
63	beta.exposure	Raw	-0.0173359908413244	0.0416788570797188	-0.415942088051168	0.681001333453974	0.0421700631659554	GCST90274789.csv-MR-PRESSO.xlsx
64	beta.exposure	Outlier-corrected	NA	NA	NA	NA	NA	GCST90274789.csv-MR-PRESSO.xlsx
65	beta.exposure	Raw	0.0119753593055977	0.0177432685950026	0.674924084109877	0.502081588562441	0.0178412337098798	GCST90274790.csv-MR-PRESSO.xlsx
66	beta.exposure	Outlier-corrected	NA	NA	NA	NA	NA	GCST90274790.csv-MR-PRESSO.xlsx
67	beta.exposure	Raw	-0.0564765086785494	0.0294911598255419	-1.91503179300652	0.060104446419161	0.0300402703224835	GCST90274791.csv-MR-PRESSO.xlsx
68	beta.exposure	Outlier-corrected	NA	NA	NA	NA	NA	GCST90274791.csv-MR-PRESSO.xlsx
69	beta.exposure	Raw	0.0172969155315409	0.0306869310848624	0.563657391601252	0.575666997182448	0.0309025220710103	GCST90274792.csv-MR-PRESSO.xlsx
70	beta.exposure	Outlier-corrected	NA	NA	NA	NA	NA	GCST90274792.csv-MR-PRESSO.xlsx
71	beta.exposure	Raw	0.0109055250305472	0.0382703355264203	0.284960267019831	0.777182400833088	0.0385364124828779	GCST90274793.csv-MR-PRESSO.xlsx
72	beta.exposure	Outlier-corrected	NA	NA	NA	NA	NA	GCST90274793.csv-MR-PRESSO.xlsx
73	beta.exposure	Raw	0.145227405774759	0.0620733542897716	2.33960944170677	0.0310303748494838	0.067338319000394	GCST90274794.csv-MR-PRESSO.xlsx
74	beta.exposure	Outlier-corrected	NA	NA	NA	NA	NA	GCST90274794.csv-MR-PRESSO.xlsx
75	beta.exposure	Raw	0.0314778265359786	0.0446553124293934	0.704906646566401	0.485057084329869	0.0450847665478725	GCST90274795.csv-MR-PRESSO.xlsx
76	beta.exposure	Outlier-corrected	NA	NA	NA	NA	NA	GCST90274795.csv-MR-PRESSO.xlsx
77	beta.exposure	Raw	-0.00263570971451919	0.0546520902037799	-0.0482270614845926	0.962097345229765	0.0554631550118241	GCST90274796.csv-MR-PRESSO.xlsx
78	beta.exposure	Outlier-corrected	NA	NA	NA	NA	NA	GCST90274796.csv-MR-PRESSO.xlsx
79	beta.exposure	Raw	-0.0300946863045108	0.0217639528928283	-1.38277666987727	0.172126854512852	0.0220409041770104	GCST90274797.csv-MR-PRESSO.xlsx
80	beta.exposure	Outlier-corrected	NA	NA	NA	NA	NA	GCST90274797.csv-MR-PRESSO.xlsx
81	beta.exposure	Raw	-0.0520281876461135	0.020952501504439	-2.48314921419243	0.0146863647944022	0.0213228348899518	GCST90274798.csv-MR-PRESSO.xlsx
82	beta.exposure	Outlier-corrected	NA	NA	NA	NA	NA	GCST90274798.csv-MR-PRESSO.xlsx
83	beta.exposure	Raw	0.00060676136793355	0.0424079533129091	0.0143077258045568	0.988702752562538	0.0428519737770672	GCST90274799.csv-MR-PRESSO.xlsx
84	beta.exposure	Outlier-corrected	NA	NA	NA	NA	NA	GCST90274799.csv-MR-PRESSO.xlsx
85	beta.exposure	Raw	0.0250194569627861	0.02445991794036	1.0228757522323	0.31139018407762	0.0247152295032016	GCST90274800.csv-MR-PRESSO.xlsx
86	beta.exposure	Outlier-corrected	NA	NA	NA	NA	NA	GCST90274800.csv-MR-PRESSO.xlsx
87	beta.exposure	Raw	-0.0105573543477729	0.0672096694811659	-0.157080884778512	0.876756050170043	0.0680756026831971	GCST90274801.csv-MR-PRESSO.xlsx
88	beta.exposure	Outlier-corrected	NA	NA	NA	NA	NA	GCST90274801.csv-MR-PRESSO.xlsx
89	beta.exposure	Raw	0.0128787602346182	0.0378804637734971	0.339984228060819	0.735604085468936	0.0381389094625062	GCST90274802.csv-MR-PRESSO.xlsx
90	beta.exposure	Outlier-corrected	NA	NA	NA	NA	NA	GCST90274802.csv-MR-PRESSO.xlsx
91	beta.exposure	Raw	-0.123491706561388	0.0311108948459233	-3.96940387516914	0.00021815737260876	0.0334031683291195	GCST90274803.csv-MR-PRESSO.xlsx
92	beta.exposure	Outlier-corrected	NA	NA	NA	NA	NA	GCST90274803.csv-MR-PRESSO.xlsx
93	beta.exposure	Raw	-0.0178681427482063	0.0124322539242076	-1.43724081386515	0.153168171840256	0.0125089396012251	GCST90274804.csv-MR-PRESSO.xlsx
94	beta.exposure	Outlier-corrected	NA	NA	NA	NA	NA	GCST90274804.csv-MR-PRESSO.xlsx
95	beta.exposure	Raw	-0.11964458640587	0.0586644730329494	-2.03947261809836	0.0494758373632838	0.0609043176358034	GCST90274805.csv-MR-PRESSO.xlsx
96	beta.exposure	Outlier-corrected	-0.100154767507852	0.0556162959268321	-1.8008169339363	0.0811635925293613	0.0574290426713629	GCST90274805.csv-MR-PRESSO.xlsx
97	beta.exposure	Raw	-0.0252235995692088	0.059182109902267	-0.426203114604445	0.674511812727923	0.0600613492955847	GCST90274806.csv-MR-PRESSO.xlsx
98	beta.exposure	Outlier-corrected	NA	NA	NA	NA	NA	GCST90274806.csv-MR-PRESSO.xlsx
99	beta.exposure	Raw	-0.00320972390277529	0.0447454072456718	-0.0717330358656141	0.943462501698418	0.0452592370037789	GCST90274807.csv-MR-PRESSO.xlsx
100	beta.exposure	Outlier-corrected	NA	NA	NA	NA	NA	GCST90274807.csv-MR-PRESSO.xlsx
101	beta.exposure	Raw	0.045426880665953	0.0554379404422029	0.819418620237398	0.422707782146324	0.0566609031830273	GCST90274808.csv-MR-PRESSO.xlsx
102	beta.exposure	Outlier-corrected	NA	NA	NA	NA	NA	GCST90274808.csv-MR-PRESSO.xlsx
103	beta.exposure	Raw	-0.0339960805917922	0.0644765720401078	-0.527262531429942	0.603537639647267	0.065462688707138	GCST90274809.csv-MR-PRESSO.xlsx
104	beta.exposure	Outlier-corrected	NA	NA	NA	NA	NA	GCST90274809.csv-MR-PRESSO.xlsx
105	beta.exposure	Raw	0.0540509934944699	0.0670799241306523	0.805770045135922	0.432188511531033	0.0688151316477641	GCST90274810.csv-MR-PRESSO.xlsx
106	beta.exposure	Outlier-corrected	NA	NA	NA	NA	NA	GCST90274810.csv-MR-PRESSO.xlsx
107	beta.exposure	Raw	-0.00073271917322553	0.0556728714859905	-0.0131611528859242	0.989612720814214	0.0562812254146394	GCST90274811.csv-MR-PRESSO.xlsx
108	beta.exposure	Outlier-corrected	NA	NA	NA	NA	NA	GCST90274811.csv-MR-PRESSO.xlsx
109	beta.exposure	Raw	-0.0651738296086884	0.0479187548876518	-1.36009021439501	0.187576732409608	0.049457227345362	GCST90274812.csv-MR-PRESSO.xlsx
110	beta.exposure	Outlier-corrected	NA	NA	NA	NA	NA	GCST90274812.csv-MR-PRESSO.xlsx
111	beta.exposure	Raw	-0.0295124450381779	0.0537982390139718	-0.548576414007033	0.58858221926276	0.0545625751337522	GCST90274813.csv-MR-PRESSO.xlsx
112	beta.exposure	Outlier-corrected	NA	NA	NA	NA	NA	GCST90274813.csv-MR-PRESSO.xlsx
113	beta.exposure	Raw	0.0143577926945654	0.0586697014483255	0.244722443444021	0.808841480525105	0.0593491287156555	GCST90274814.csv-MR-PRESSO.xlsx
114	beta.exposure	Outlier-corrected	NA	NA	NA	NA	NA	GCST90274814.csv-MR-PRESSO.xlsx
115	beta.exposure	Raw	0.0115705562981316	0.0606680213679497	0.190719196658096	0.851004661312206	0.0615990164888313	GCST90274815.csv-MR-PRESSO.xlsx
116	beta.exposure	Outlier-corrected	NA	NA	NA	NA	NA	GCST90274815.csv-MR-PRESSO.xlsx
117	beta.exposure	Raw	-0.024858220774952	0.0658611641435068	-0.377433668205253	0.709311769355471	0.0666832532548027	GCST90274816.csv-MR-PRESSO.xlsx
118	beta.exposure	Outlier-corrected	NA	NA	NA	NA	NA	GCST90274816.csv-MR-PRESSO.xlsx
119	beta.exposure	Raw	-0.0321930956179362	0.0440368261909972	-0.73104940574754	0.470822858715615	0.0446418969774697	GCST90274817.csv-MR-PRESSO.xlsx
120	beta.exposure	Outlier-corrected	NA	NA	NA	NA	NA	GCST90274817.csv-MR-PRESSO.xlsx
121	beta.exposure	Raw	-0.0390638285852527	0.0362347606626103	-1.07807607587047	0.288170815071118	0.0367783171367092	GCST90274818.csv-MR-PRESSO.xlsx
122	beta.exposure	Outlier-corrected	NA	NA	NA	NA	NA	GCST90274818.csv-MR-PRESSO.xlsx
123	beta.exposure	Raw	-0.155427761280273	0.0484699846221659	-3.20668063940739	0.00391565243093517	0.0538767170578671	GCST90274819.csv-MR-PRESSO.xlsx
124	beta.exposure	Outlier-corrected	NA	NA	NA	NA	NA	GCST90274819.csv-MR-PRESSO.xlsx
125	beta.exposure	Raw	0.0136339939848074	0.031163825678535	0.437494232108935	0.663994502947296	0.031385457898762	GCST90274820.csv-MR-PRESSO.xlsx
126	beta.exposure	Outlier-corrected	NA	NA	NA	NA	NA	GCST90274820.csv-MR-PRESSO.xlsx
127	beta.exposure	Raw	-0.0248864994234656	0.0325643941222465	-0.764224242282595	0.448636184087132	0.0328451970155705	GCST90274821.csv-MR-PRESSO.xlsx
128	beta.exposure	Outlier-corrected	NA	NA	NA	NA	NA	GCST90274821.csv-MR-PRESSO.xlsx
129	beta.exposure	Raw	0.00789032648926984	0.0155837621752367	0.506317178133527	0.614062169037993	0.0156466084140424	GCST90274822.csv-MR-PRESSO.xlsx
130	beta.exposure	Outlier-corrected	NA	NA	NA	NA	NA	GCST90274822.csv-MR-PRESSO.xlsx
131	beta.exposure	Raw	0.0223764897125902	0.0409524652593999	0.546401530917705	0.589117918875624	0.0414291424137899	GCST90274823.csv-MR-PRESSO.xlsx
132	beta.exposure	Outlier-corrected	NA	NA	NA	NA	NA	GCST90274823.csv-MR-PRESSO.xlsx
133	beta.exposure	Raw	-0.0507563096436665	0.0355241365850259	-1.42878376571329	0.159410443007343	0.0360726710030255	GCST90274824.csv-MR-PRESSO.xlsx
134	beta.exposure	Outlier-corrected	NA	NA	NA	NA	NA	GCST90274824.csv-MR-PRESSO.xlsx
135	beta.exposure	Raw	-0.0839929948707472	0.0436789174044951	-1.92296420932134	0.0628930646883028	0.0451588177497649	GCST90274825.csv-MR-PRESSO.xlsx
136	beta.exposure	Outlier-corrected	-0.109046005606943	0.0433151314155541	-2.51750374622632	0.0168538786179236	0.0456282347529817	GCST90274825.csv-MR-PRESSO.xlsx
137	beta.exposure	Raw	0.0278894654116492	0.0193418769536422	1.44192135429739	0.153227984616608	0.019527402872542	GCST90274826.csv-MR-PRESSO.xlsx
138	beta.exposure	Outlier-corrected	NA	NA	NA	NA	NA	GCST90274826.csv-MR-PRESSO.xlsx
139	beta.exposure	Raw	-0.00647895024189941	0.0270782933816817	-0.239267303539978	0.811687515848258	0.0271939616020561	GCST90274827.csv-MR-PRESSO.xlsx
140	beta.exposure	Outlier-corrected	NA	NA	NA	NA	NA	GCST90274827.csv-MR-PRESSO.xlsx
141	beta.exposure	Raw	-0.0218295027845421	0.041576555914657	-0.525043556502152	0.604369890099123	0.0421315941569432	GCST90274828.csv-MR-PRESSO.xlsx
142	beta.exposure	Outlier-corrected	NA	NA	NA	NA	NA	GCST90274828.csv-MR-PRESSO.xlsx
143	beta.exposure	Raw	0.0511455110653276	0.044303066661658	1.15444629275723	0.25660917722164	0.0450842878758111	GCST90274829.csv-MR-PRESSO.xlsx
144	beta.exposure	Outlier-corrected	NA	NA	NA	NA	NA	GCST90274829.csv-MR-PRESSO.xlsx
145	beta.exposure	Raw	0.0450891621373118	0.0438151966581608	1.0290758818017	0.3089437326668	0.0443162468221561	GCST90274830.csv-MR-PRESSO.xlsx
146	beta.exposure	Outlier-corrected	0.0686514883742014	0.0397186402518601	1.72844508117285	0.0909210394283509	0.0406087476525905	GCST90274830.csv-MR-PRESSO.xlsx
147	beta.exposure	Raw	0.0396514728489197	0.0667589435214945	0.593949975199248	0.55748964685892	0.0675983806443661	GCST90274831.csv-MR-PRESSO.xlsx
148	beta.exposure	Outlier-corrected	0.0740582276517603	0.0616307514127564	1.20164408114667	0.240332997026066	0.063073644928007	GCST90274831.csv-MR-PRESSO.xlsx
149	beta.exposure	Raw	0.029747404116752	0.0628459291996782	0.473338599581154	0.639397911925576	0.0634894657471032	GCST90274832.csv-MR-PRESSO.xlsx
150	beta.exposure	Outlier-corrected	0.0558451088000054	0.058458228644643	0.955299366655081	0.347322396091207	0.0594226089898974	GCST90274832.csv-MR-PRESSO.xlsx
151	beta.exposure	Raw	0.00846382888268499	0.0264803406115661	0.319626888748861	0.750151818154825	0.0265791060383793	GCST90274833.csv-MR-PRESSO.xlsx
152	beta.exposure	Outlier-corrected	NA	NA	NA	NA	NA	GCST90274833.csv-MR-PRESSO.xlsx
153	beta.exposure	Raw	-0.111159298052642	0.0748876900034586	-1.4843467337223	0.152572973026946	0.077706492444257	GCST90274834.csv-MR-PRESSO.xlsx
154	beta.exposure	Outlier-corrected	-0.14962513366868	0.0658673918922789	-2.27161163316411	0.0343031316417963	0.0706949309419108	GCST90274834.csv-MR-PRESSO.xlsx
155	beta.exposure	Raw	0.00904050494081966	0.0460217652120307	0.196439769295428	0.845017282813705	0.046247750290631	GCST90274835.csv-MR-PRESSO.xlsx
156	beta.exposure	Outlier-corrected	NA	NA	NA	NA	NA	GCST90274835.csv-MR-PRESSO.xlsx
157	beta.exposure	Raw	0.00955233879419405	0.0388591069550722	0.245819823014415	0.806939471014181	0.039088662102187	GCST90274836.csv-MR-PRESSO.xlsx
158	beta.exposure	Outlier-corrected	NA	NA	NA	NA	NA	GCST90274836.csv-MR-PRESSO.xlsx
159	beta.exposure	Raw	-0.051117535340401	0.0660558609011336	-0.773853139495208	0.448540033802146	0.0674506177018305	GCST90274837.csv-MR-PRESSO.xlsx
160	beta.exposure	Outlier-corrected	NA	NA	NA	NA	NA	GCST90274837.csv-MR-PRESSO.xlsx
161	beta.exposure	Raw	-0.0154578529178309	0.0690224020368633	-0.223954143316762	0.824688492390855	0.0697812205790765	GCST90274838.csv-MR-PRESSO.xlsx
162	beta.exposure	Outlier-corrected	NA	NA	NA	NA	NA	GCST90274838.csv-MR-PRESSO.xlsx
163	beta.exposure	Raw	-0.0850083162354415	0.0638099683537009	-1.33221060014068	0.193927125479577	0.0654388852710096	GCST90274839.csv-MR-PRESSO.xlsx
164	beta.exposure	Outlier-corrected	NA	NA	NA	NA	NA	GCST90274839.csv-MR-PRESSO.xlsx
165	beta.exposure	Raw	-0.0173714554978614	0.0166927745904762	-1.04065716599159	0.300358762693614	0.0167732486025939	GCST90274840.csv-MR-PRESSO.xlsx
166	beta.exposure	Outlier-corrected	NA	NA	NA	NA	NA	GCST90274840.csv-MR-PRESSO.xlsx
167	beta.exposure	Raw	-0.0790427391140793	0.0460492741546686	-1.71648175926929	0.0936213754215361	0.0471447544977295	GCST90274841.csv-MR-PRESSO.xlsx
168	beta.exposure	Outlier-corrected	-0.0972300018328513	0.0421763949481527	-2.30531798538912	0.0264162354207569	0.0437965621694231	GCST90274841.csv-MR-PRESSO.xlsx
169	beta.exposure	Raw	0.00350266187391903	0.0286693332654992	0.122174514540739	0.903293004562734	0.0288278906060256	GCST90274842.csv-MR-PRESSO.xlsx
170	beta.exposure	Outlier-corrected	NA	NA	NA	NA	NA	GCST90274842.csv-MR-PRESSO.xlsx
171	beta.exposure	Raw	-0.0215192404328577	0.0285190286047345	-0.754557272307837	0.453676215889756	0.0287191128866629	GCST90274843.csv-MR-PRESSO.xlsx
172	beta.exposure	Outlier-corrected	NA	NA	NA	NA	NA	GCST90274843.csv-MR-PRESSO.xlsx
173	beta.exposure	Raw	0.0076023959437192	0.0331577106800059	0.229279880540832	0.819418412777061	0.0333010370892118	GCST90274844.csv-MR-PRESSO.xlsx
174	beta.exposure	Outlier-corrected	NA	NA	NA	NA	NA	GCST90274844.csv-MR-PRESSO.xlsx
175	beta.exposure	Raw	0.0482875853891688	0.0464385340689672	1.03981717677512	0.309232945981253	0.0474882226624283	GCST90274845.csv-MR-PRESSO.xlsx
176	beta.exposure	Outlier-corrected	NA	NA	NA	NA	NA	GCST90274845.csv-MR-PRESSO.xlsx
177	beta.exposure	Raw	-0.0211214551357745	0.036529630334082	-0.57820062624801	0.565624443403525	0.036764456580822	GCST90274846.csv-MR-PRESSO.xlsx
178	beta.exposure	Outlier-corrected	NA	NA	NA	NA	NA	GCST90274846.csv-MR-PRESSO.xlsx
179	beta.exposure	Raw	-0.0576163436957246	0.0382967801702293	-1.50446965618571	0.13762093528561	0.0388064900052359	GCST90274847.csv-MR-PRESSO.xlsx
180	beta.exposure	Outlier-corrected	NA	NA	NA	NA	NA	GCST90274847.csv-MR-PRESSO.xlsx
181	beta.exposure	Raw	-0.0245939361587279	0.0261977922032963	-0.938778961520023	0.351875839946183	0.02641790953709	GCST90274848.csv-MR-PRESSO.xlsx
182	beta.exposure	Outlier-corrected	NA	NA	NA	NA	NA	GCST90274848.csv-MR-PRESSO.xlsx
