# Supplementary material for: The causal role of circulating inflammatory markers in osteoporosis: a bidirectional Mendelian randomized study
Source: Front Immunol. 2024 Jul 18;15:1412298. doi: 10.3389/fimmu.2024.1412298 (PMC11291241; doi:10.3389/fimmu.2024.1412298)
Supplement: Supplementary file 1 [file DataSheet_1.zip › supplementary material/CIM-OSTEOPOROSIS /dat.csv]

	SNP	effect_allele.exposure	other_allele.exposure	effect_allele.outcome	other_allele.outcome	beta.exposure	beta.outcome	eaf.exposure	eaf.outcome	remove	palindromic	ambiguous	id.outcome	chr.outcome	pos.outcome	pval.outcome	se.outcome	samplesize.outcome	ncase.outcome	ncontrol.outcome	outcome	mr_keep.outcome	pval_origin.outcome	data_source.outcome	chr.exposure	pos.exposure	se.exposure	pval.exposure	samplesize.exposure	exposure	mr_keep.exposure	pval_origin.exposure	id.exposure	action	mr_keep	R2	F	FileName
1	rs1034059	A	G	A	G	0.066	0.00497209	0.6982	0.298275	FALSE	FALSE	FALSE	h9P9al	6	157772666	0.79405	0.0190461	365314	7300	358014	outcome	TRUE	reported	textfile	6	158193698	0.0146	6.17e-06	14288	GCST90274758.csv	TRUE	reported	DwUVsW	2	TRUE	0.00142820323953741	20.4324932330587	GCST90274758.csv-dat.xlsx
2	rs10513018	A	G	A	G	-0.0875	-0.0222577	0.8986	0.0885619	FALSE	FALSE	FALSE	h9P9al	3	136955626	0.456861	0.0299152	365314	7300	358014	outcome	TRUE	reported	textfile	3	136674468	0.0197	8.93e-06	14288	GCST90274758.csv	TRUE	reported	DwUVsW	2	TRUE	0.00137883715477477	19.725265522102	GCST90274758.csv-dat.xlsx
3	rs10792025	T	C	T	C	-0.0593	-0.0435834	0.3383	0.676127	FALSE	FALSE	FALSE	h9P9al	11	69153743	0.0165379	0.0181838	365314	7300	358014	outcome	TRUE	reported	textfile	11	68921211	0.0124	1.73e-06	14727	GCST90274758.csv	TRUE	reported	DwUVsW	2	TRUE	0.00155052161190101	22.8668863367044	GCST90274758.csv-dat.xlsx
4	rs10926313	A	G	A	G	-0.0884	0.00282616	0.8334	0.205188	FALSE	FALSE	FALSE	h9P9al	1	240641210	0.89481	0.0213746	365314	7300	358014	outcome	TRUE	reported	textfile	1	240804510	0.0175	4.39e-07	14288	GCST90274758.csv	TRUE	reported	DwUVsW	2	TRUE	0.00178271564814878	25.513358813447	GCST90274758.csv-dat.xlsx
5	rs112020430	T	C	T	C	0.1784	-0.0676611	0.0251	0.9815371	FALSE	FALSE	FALSE	h9P9al	4	116663268	0.284135	0.0631711	365314	7300	358014	outcome	TRUE	reported	textfile	4	117584424	0.0403	9.56e-06	14735	GCST90274758.csv	TRUE	reported	DwUVsW	2	TRUE	0.00132816572697382	19.5938895881143	GCST90274758.csv-dat.xlsx
6	rs13135645	T	C	T	C	-0.089	-0.0569461	0.8352	0.183521	FALSE	FALSE	FALSE	h9P9al	4	186260709	0.0100196	0.0221137	365314	7300	358014	outcome	TRUE	reported	textfile	4	187181863	0.0161	3.24e-08	14288	GCST90274758.csv	TRUE	reported	DwUVsW	2	TRUE	0.00213416980503598	30.5539571675553	GCST90274758.csv-dat.xlsx
7	rs137887001	C	G	C	G	0.2235	0.0427103	0.9827	0.9857799	FALSE	TRUE	FALSE	h9P9al	20	45938222	0.552023	0.0718144	365314	7300	358014	outcome	TRUE	reported	textfile	20	44566861	0.0486	4.25e-06	14288	GCST90274758.csv	TRUE	reported	DwUVsW	2	TRUE	0.00147798055819863	21.1456831630304	GCST90274758.csv-dat.xlsx
8	rs139951113	T	C	T	C	0.3201	0.0592708	0.0087	0.99668276	FALSE	FALSE	FALSE	h9P9al	3	6024779	0.693661	0.150474	365314	7300	358014	outcome	TRUE	reported	textfile	3	6066466	0.0722	9.27e-06	12935	GCST90274758.csv	TRUE	reported	DwUVsW	2	TRUE	0.00151729862847565	19.6530426968048	GCST90274758.csv-dat.xlsx
9	rs181095999	T	C	T	C	-0.2226	0.00318041	0.0227	0.9834191	FALSE	FALSE	FALSE	h9P9al	12	23770232	0.962015	0.0667793	365314	7300	358014	outcome	TRUE	reported	textfile	12	23923166	0.0474	2.65e-06	14736	GCST90274758.csv	TRUE	reported	DwUVsW	2	TRUE	0.00149439199386935	22.0513249611471	GCST90274758.csv-dat.xlsx
10	rs2731672	T	C	T	C	0.0926	-0.0333282	0.2679	0.740623	FALSE	FALSE	FALSE	h9P9al	5	177415473	0.0876759	0.0195154	365314	7300	358014	outcome	TRUE	reported	textfile	5	176842474	0.0152	1.11e-09	11783	GCST90274758.csv	TRUE	reported	DwUVsW	2	TRUE	0.00313988065878539	37.1074469962712	GCST90274758.csv-dat.xlsx
11	rs2856226	T	C	T	C	-0.0995	0.0327787	0.8975	0.0724630000000001	FALSE	FALSE	FALSE	h9P9al	17	15567100	0.3183	0.0328458	365314	7300	358014	outcome	TRUE	reported	textfile	17	15470414	0.0214	3.33e-06	12404	GCST90274758.csv	TRUE	reported	DwUVsW	2	TRUE	0.00173980514734153	21.6146687492777	GCST90274758.csv-dat.xlsx
12	rs356283	T	G	T	G	0.0588	-0.025691	0.6475	0.255815	FALSE	FALSE	FALSE	h9P9al	1	80509505	0.18806	0.019517	365314	7300	358014	outcome	TRUE	reported	textfile	1	80975190	0.0123	1.75e-06	14730	GCST90274758.csv	TRUE	reported	DwUVsW	2	TRUE	0.00154906061586773	22.8499607247327	GCST90274758.csv-dat.xlsx
13	rs3733402	A	G	A	G	-0.1305	-0.017751	0.5102	0.42486	FALSE	FALSE	FALSE	h9P9al	4	186236880	0.300857	0.0171574	365314	7300	358014	outcome	TRUE	reported	textfile	4	187158034	0.0116	2.32e-29	14736	GCST90274758.csv	TRUE	reported	DwUVsW	2	TRUE	0.00851552348392143	126.545322679153	GCST90274758.csv-dat.xlsx
14	rs5030072	T	C	T	C	0.0594	0.0138291	0.5711	0.409733	FALSE	FALSE	FALSE	h9P9al	3	186737757	0.424095	0.0173006	365314	7300	358014	outcome	TRUE	reported	textfile	3	186455546	0.0119	5.99e-07	14716	GCST90274758.csv	TRUE	reported	DwUVsW	2	TRUE	0.00169026381674596	24.912650751745	GCST90274758.csv-dat.xlsx
15	rs60037565	A	T	A	T	0.0772	-0.0148898	0.8011	0.734085	FALSE	TRUE	FALSE	h9P9al	17	76622198	0.440144	0.0192885	365314	7300	358014	outcome	TRUE	reported	textfile	17	74618280	0.0172	7.18e-06	11337	GCST90274758.csv	TRUE	reported	DwUVsW	2	TRUE	0.0017738157949751	20.1419301098129	GCST90274758.csv-dat.xlsx
16	rs6963617	T	C	T	C	0.0754	-0.0261512	0.2938	0.714034	FALSE	FALSE	FALSE	h9P9al	7	17554690	0.185939	0.0197713	365314	7300	358014	outcome	TRUE	reported	textfile	7	17594314	0.0142	1.1e-07	14288	GCST90274758.csv	TRUE	reported	DwUVsW	2	TRUE	0.00196942029810274	28.1906576320532	GCST90274758.csv-dat.xlsx
17	rs7490744	T	G	T	G	0.0705	-0.00476918	0.2217	0.743286	FALSE	FALSE	FALSE	h9P9al	13	84402834	0.807324	0.0195554	365314	7300	358014	outcome	TRUE	reported	textfile	13	84976969	0.0159	9.25e-06	11783	GCST90274758.csv	TRUE	reported	DwUVsW	2	TRUE	0.00166572800744364	19.656684345341	GCST90274758.csv-dat.xlsx
18	rs76686678	T	G	T	G	0.2607	0.0363717	0.015	0.9753417	FALSE	FALSE	FALSE	h9P9al	2	37971763	0.509693	0.055166	365314	7300	358014	outcome	TRUE	reported	textfile	2	38198906	0.0521	5.62e-07	14730	GCST90274758.csv	TRUE	reported	DwUVsW	2	TRUE	0.0016969391586224	25.0350028047863	GCST90274758.csv-dat.xlsx
19	rs78948504	C	G	C	G	-0.1269	0.0442454	0.9352	0.9387355	FALSE	TRUE	FALSE	h9P9al	8	4078648	0.216504	0.0358008	365314	7300	358014	outcome	TRUE	reported	textfile	8	3936170	0.0281	6.3e-06	11781	GCST90274758.csv	TRUE	reported	DwUVsW	2	TRUE	0.0017281334649966	20.3909223194373	GCST90274758.csv-dat.xlsx
20	rs9858086	A	G	A	G	0.06	0.0139214	0.2834	0.68769	FALSE	FALSE	FALSE	h9P9al	3	186754532	0.448766	0.0183788	365314	7300	358014	outcome	TRUE	reported	textfile	3	186472321	0.0134	7.55e-06	14288	GCST90274758.csv	TRUE	reported	DwUVsW	2	TRUE	0.00140123986685606	20.0462022757134	GCST90274758.csv-dat.xlsx
21	rs10024178	T	C	T	C	-0.0925	0.017294	0.905	0.131598	FALSE	FALSE	FALSE	Em901J	4	5800007	0.493773	0.0252717	365314	7300	358014	outcome	TRUE	reported	textfile	4	5801734	0.0199	3.35e-06	14716	GCST90274759.csv	TRUE	reported	rYKnET	2	TRUE	0.00146605534813042	21.6032098937925	GCST90274759.csv-dat.xlsx
22	rs111477402	A	G	A	G	-0.2515	-0.0424762	0.9797	0.0149808	FALSE	FALSE	FALSE	Em901J	20	44387025	0.550256	0.0711045	365314	7300	358014	outcome	TRUE	reported	textfile	20	43015665	0.0503	5.73e-07	13422	GCST90274759.csv	TRUE	reported	rYKnET	2	TRUE	0.00185915073994199	24.9962747727611	GCST90274759.csv-dat.xlsx
23	rs111478357	T	C	T	C	0.2044	0.0525216	0.0243	0.9840846	FALSE	FALSE	FALSE	Em901J	2	143892866	0.447917	0.0692083	365314	7300	358014	outcome	TRUE	reported	textfile	2	144650434	0.044	3.39e-06	13801	GCST90274759.csv	TRUE	reported	rYKnET	2	TRUE	0.00156123151732904	21.5771205883392	GCST90274759.csv-dat.xlsx
24	rs112665079	T	C	T	C	0.8932	0.0532394	0.051	0.9540607	FALSE	FALSE	FALSE	Em901J	20	44492042	0.190155	0.040637	365314	7300	358014	outcome	TRUE	reported	textfile	20	43120683	0.026	1e-200	14720	GCST90274759.csv	TRUE	reported	rYKnET	2	TRUE	0.0742247097123894	1180.02639410214	GCST90274759.csv-dat.xlsx
25	rs11512688	T	G	T	G	-0.0606	-0.00877213	0.6677	0.315253	FALSE	FALSE	FALSE	Em901J	11	102742554	0.631658	0.0182984	365314	7300	358014	outcome	TRUE	reported	textfile	11	102613285	0.0133	5.2e-06	12193	GCST90274759.csv	TRUE	reported	rYKnET	2	TRUE	0.00169977939239242	20.7572933922059	GCST90274759.csv-dat.xlsx
26	rs115657851	A	G	A	G	0.139	-0.026976	0.0462	0.9345363	FALSE	FALSE	FALSE	Em901J	1	56888175	0.432904	0.034398	365314	7300	358014	outcome	TRUE	reported	textfile	1	57353848	0.0293	2.1e-06	14715	GCST90274759.csv	TRUE	reported	rYKnET	2	TRUE	0.00152711017533997	22.5027361671508	GCST90274759.csv-dat.xlsx
27	rs117113154	A	G	A	G	0.2582	0.0368391	0.9851	0.0209812	FALSE	FALSE	FALSE	Em901J	20	44420936	0.534374	0.0592894	365314	7300	358014	outcome	TRUE	reported	textfile	20	43049576	0.0524	8.33e-07	14736	GCST90274759.csv	TRUE	reported	rYKnET	2	TRUE	0.00164495985616095	24.2767728374301	GCST90274759.csv-dat.xlsx
28	rs117645472	A	T	A	T	0.3494	0.169497	0.0125	0.00181443999999997	FALSE	TRUE	FALSE	Em901J	18	917375	0.420801	0.210547	365314	7300	358014	outcome	TRUE	reported	textfile	18	917376	0.0754	3.59e-06	11095	GCST90274759.csv	TRUE	reported	rYKnET	2	TRUE	0.00193168395284947	21.4696426531457	GCST90274759.csv-dat.xlsx
29	rs12329448	T	C	T	C	-0.0686	-0.00417249	0.2302	0.807653	FALSE	FALSE	FALSE	Em901J	20	44703100	0.849537	0.0219942	365314	7300	358014	outcome	TRUE	reported	textfile	20	43331741	0.0152	6.39e-06	14729	GCST90274759.csv	TRUE	reported	rYKnET	2	TRUE	0.00138098075539714	20.3658284018244	GCST90274759.csv-dat.xlsx
30	rs12479560	A	G	A	G	0.12	-0.00374967	0.32	0.624887	FALSE	FALSE	FALSE	Em901J	20	44672026	0.83298	0.0177809	365314	7300	358014	outcome	TRUE	reported	textfile	20	43300667	0.0147	3.26e-16	12404	GCST90274759.csv	TRUE	reported	rYKnET	2	TRUE	0.00534366370400592	66.6281557144375	GCST90274759.csv-dat.xlsx
31	rs138960575	A	G	A	G	0.2878	0.0170008	0.9797	0.00829515	FALSE	FALSE	FALSE	Em901J	20	44611849	0.856956	0.0943172	365314	7300	358014	outcome	TRUE	reported	textfile	20	43240490	0.0507	1.37e-08	14288	GCST90274759.csv	TRUE	reported	rYKnET	2	TRUE	0.00225017284954456	32.2184664470468	GCST90274759.csv-dat.xlsx
32	rs142432299	A	G	A	G	-0.3058	0.180765	0.9867	0.00299276	FALSE	FALSE	FALSE	Em901J	20	44843508	0.258671	0.160034	365314	7300	358014	outcome	TRUE	reported	textfile	20	43472149	0.0611	5.59e-07	12935	GCST90274759.csv	TRUE	reported	rYKnET	2	TRUE	0.00193279544735627	25.0452508675133	GCST90274759.csv-dat.xlsx
33	rs147052185	A	G	A	G	0.2127	0.0548704	0.9793	0.0126986	FALSE	FALSE	FALSE	Em901J	21	17701988	0.469706	0.0758972	365314	7300	358014	outcome	TRUE	reported	textfile	21	19074306	0.0473	6.9e-06	14244	GCST90274759.csv	TRUE	reported	rYKnET	2	TRUE	0.00141763564697737	20.2186295342124	GCST90274759.csv-dat.xlsx
34	rs148377517	T	C	T	C	0.3247	0.293058	0.0156	0.99888892	FALSE	FALSE	FALSE	Em901J	20	44311053	0.276338	0.26921	365314	7300	358014	outcome	TRUE	reported	textfile	20	42939693	0.0559	6.3e-09	12935	GCST90274759.csv	TRUE	reported	rYKnET	2	TRUE	0.00260161596304827	33.7344633685077	GCST90274759.csv-dat.xlsx
35	rs1608554	A	G	A	G	0.0598	-0.0194388	0.656	0.31483	FALSE	FALSE	FALSE	Em901J	7	22768015	0.288833	0.0183267	365314	7300	358014	outcome	TRUE	reported	textfile	7	22807634	0.0122	9.5e-07	14733	GCST90274759.csv	TRUE	reported	rYKnET	2	TRUE	0.00162811044380374	24.0228067301998	GCST90274759.csv-dat.xlsx
36	rs1799880	C	G	C	G	0.1798	0.0275065	0.2669	0.237195	FALSE	TRUE	FALSE	Em901J	20	44636050	0.173143	0.0201931	365314	7300	358014	outcome	TRUE	reported	textfile	20	43264691	0.0144	8.89e-36	14288	GCST90274759.csv	TRUE	reported	rYKnET	2	TRUE	0.0107936872045938	155.881147754785	GCST90274759.csv-dat.xlsx
37	rs184103539	T	C	T	C	-0.1524	-0.0158974	0.0397	0.9256138	FALSE	FALSE	FALSE	Em901J	1	221976321	0.620273	0.032086	365314	7300	358014	outcome	TRUE	reported	textfile	1	222149663	0.0339	6.94e-06	12833	GCST90274759.csv	TRUE	reported	rYKnET	2	TRUE	0.00157238512875259	20.2070468469827	GCST90274759.csv-dat.xlsx
38	rs189104742	A	T	A	T	0.2754	0.00916343	0.9857	0.9696534	FALSE	TRUE	FALSE	Em901J	4	74740352	0.856047	0.0505128	365314	7300	358014	outcome	TRUE	reported	textfile	4	75665562	0.0584	2.41e-06	14729	GCST90274759.csv	TRUE	reported	rYKnET	2	TRUE	0.00150755684805096	22.235310696155	GCST90274759.csv-dat.xlsx
39	rs2071200	T	C	T	C	-0.0625	0.0279037	0.2273	0.756011	FALSE	FALSE	FALSE	Em901J	20	44402316	0.159388	0.0198302	365314	7300	358014	outcome	TRUE	reported	textfile	20	43030956	0.0141	9.31e-06	14288	GCST90274759.csv	TRUE	reported	rYKnET	2	TRUE	0.00137326248985179	19.6454062294955	GCST90274759.csv-dat.xlsx
40	rs244129	A	G	A	G	0.0779	0.0741268	0.836	0.11919	FALSE	FALSE	FALSE	Em901J	20	44525160	0.00438026	0.0260149	365314	7300	358014	outcome	TRUE	reported	textfile	20	43153801	0.0174	7.57e-06	14288	GCST90274759.csv	TRUE	reported	rYKnET	2	TRUE	0.00140086460702127	20.0408262601091	GCST90274759.csv-dat.xlsx
41	rs2527856	T	C	T	C	0.0562	0.0100232	0.5989	0.420387	FALSE	FALSE	FALSE	Em901J	7	81049607	0.562101	0.0172895	365314	7300	358014	outcome	TRUE	reported	textfile	7	80678923	0.0122	4.09e-06	14288	GCST90274759.csv	TRUE	reported	rYKnET	2	TRUE	0.00148298581739984	21.217400491385	GCST90274759.csv-dat.xlsx
42	rs3212211	C	G	C	G	0.1889	-0.079926	0.0914	0.0704399	FALSE	TRUE	FALSE	Em901J	20	44432031	0.0165569	0.0333524	365314	7300	358014	outcome	TRUE	reported	textfile	20	43060671	0.0224	3.37e-17	14288	GCST90274759.csv	TRUE	reported	rYKnET	2	TRUE	0.00495267890488171	71.1061366983738	GCST90274759.csv-dat.xlsx
43	rs36013790	C	G	C	G	-0.1604	0.0497748	0.0856	0.0512567	FALSE	TRUE	FALSE	Em901J	20	44644879	0.200056	0.0388443	365314	7300	358014	outcome	TRUE	reported	textfile	20	43273520	0.021	2.2e-14	14734	GCST90274759.csv	TRUE	reported	rYKnET	2	TRUE	0.00394396673539828	58.3325796998135	GCST90274759.csv-dat.xlsx
44	rs3818247	T	G	T	G	-0.0686	-0.0471526	0.3567	0.650004	FALSE	FALSE	FALSE	Em901J	20	44428840	0.00788261	0.0177462	365314	7300	358014	outcome	TRUE	reported	textfile	20	43057480	0.012	1.09e-08	14733	GCST90274759.csv	TRUE	reported	rYKnET	2	TRUE	0.0022132592039773	32.6758414406057	GCST90274759.csv-dat.xlsx
45	rs4812802	A	G	A	G	-0.0696	0.00630165	0.5254	0.424266	FALSE	FALSE	FALSE	Em901J	20	44220660	0.714883	0.0172503	365314	7300	358014	outcome	TRUE	reported	textfile	20	42849300	0.0121	8.82e-09	14288	GCST90274759.csv	TRUE	reported	rYKnET	2	TRUE	0.0023103180853815	33.0816332633825	GCST90274759.csv-dat.xlsx
46	rs541944924	T	C	T	C	0.1673	-0.0355443	0.0316	0.9433846	FALSE	FALSE	FALSE	Em901J	1	204698449	0.333324	0.0367405	365314	7300	358014	outcome	TRUE	reported	textfile	1	204667577	0.0358	2.97e-06	14080	GCST90274759.csv	TRUE	reported	rYKnET	2	TRUE	0.00154863862638336	21.8355499583187	GCST90274759.csv-dat.xlsx
47	rs6031491	T	C	T	C	-0.0655	-0.027935	0.3172	0.7044	FALSE	FALSE	FALSE	Em901J	20	44267784	0.135304	0.0187043	365314	7300	358014	outcome	TRUE	reported	textfile	20	42896424	0.0128	3.1e-07	14288	GCST90274759.csv	TRUE	reported	rYKnET	2	TRUE	0.00182934667940074	26.1819425115126	GCST90274759.csv-dat.xlsx
48	rs6031627	T	C	T	C	-0.1405	-0.0468675	0.106	0.9156955	FALSE	FALSE	FALSE	Em901J	20	44485290	0.12512	0.0305598	365314	7300	358014	outcome	TRUE	reported	textfile	20	43113930	0.0187	5.76e-14	14718	GCST90274759.csv	TRUE	reported	rYKnET	2	TRUE	0.00382083331446974	56.4430425129402	GCST90274759.csv-dat.xlsx
49	rs6031700	T	C	T	C	-0.434	0.0566927	0.9664	0.00898759	FALSE	FALSE	FALSE	Em901J	20	44653169	0.533579	0.0910652	365314	7300	358014	outcome	TRUE	reported	textfile	20	43281810	0.0345	2.73e-36	14732	GCST90274759.csv	TRUE	reported	rYKnET	2	TRUE	0.0106277004628813	158.227623606889	GCST90274759.csv-dat.xlsx
50	rs6065738	T	G	T	G	-0.1787	0.00529815	0.6072	0.334715	FALSE	FALSE	FALSE	Em901J	20	44653198	0.769378	0.0180709	365314	7300	358014	outcome	TRUE	reported	textfile	20	43281839	0.0122	1.4e-48	14288	GCST90274759.csv	TRUE	reported	rYKnET	2	TRUE	0.0147939810659202	214.520424607634	GCST90274759.csv-dat.xlsx
51	rs6073378	A	G	A	G	-0.2089	0.0238881	0.9641	0.0478486	FALSE	FALSE	FALSE	Em901J	20	44224308	0.548796	0.0398423	365314	7300	358014	outcome	TRUE	reported	textfile	20	42852948	0.0319	5.81e-11	14732	GCST90274759.csv	TRUE	reported	rYKnET	2	TRUE	0.00290249468633492	42.8782004787626	GCST90274759.csv-dat.xlsx
52	rs6093983	A	G	A	G	0.1533	0.0114498	0.388	0.539805	FALSE	FALSE	FALSE	Em901J	20	44456323	0.505302	0.0171875	365314	7300	358014	outcome	TRUE	reported	textfile	20	43084963	0.012	2.26e-37	14288	GCST90274759.csv	TRUE	reported	rYKnET	2	TRUE	0.0112932225657202	163.177780567609	GCST90274759.csv-dat.xlsx
53	rs6103818	A	T	A	T	0.0885	0.0134408	0.8391	0.816369	FALSE	TRUE	FALSE	Em901J	20	44674955	0.543926	0.0221471	365314	7300	358014	outcome	TRUE	reported	textfile	20	43303596	0.0169	1.63e-07	14288	GCST90274759.csv	TRUE	reported	rYKnET	2	TRUE	0.00191561818147635	27.4190457631537	GCST90274759.csv-dat.xlsx
54	rs6124657	T	C	T	C	0.1155	0.00110146	0.1089	0.9082323	FALSE	FALSE	FALSE	Em901J	20	44676701	0.970655	0.0299414	365314	7300	358014	outcome	TRUE	reported	textfile	20	43305342	0.0209	3.27e-08	14288	GCST90274759.csv	TRUE	reported	rYKnET	2	TRUE	0.00213291060754	30.5358912657077	GCST90274759.csv-dat.xlsx
55	rs62188709	A	T	A	T	-0.1012	-0.0768577	0.9174	0.9104225	FALSE	TRUE	FALSE	Em901J	2	224701043	0.0100309	0.0298504	365314	7300	358014	outcome	TRUE	reported	textfile	2	225565760	0.0222	5.15e-06	14288	GCST90274759.csv	TRUE	reported	rYKnET	2	TRUE	0.00145228702023325	20.7775473333568	GCST90274759.csv-dat.xlsx
56	rs62206054	A	T	A	T	-0.1626	0.0383331	0.969	0.963763	FALSE	TRUE	FALSE	Em901J	20	44300880	0.401001	0.0456436	365314	7300	358014	outcome	TRUE	reported	textfile	20	42929520	0.0353	4.1e-06	14733	GCST90274759.csv	TRUE	reported	rYKnET	2	TRUE	0.00143805499209739	21.2144957000329	GCST90274759.csv-dat.xlsx
57	rs62319741	T	C	T	C	0.1281	-0.0378589	0.9456	0.0726526	FALSE	FALSE	FALSE	Em901J	4	123650740	0.247085	0.0327086	365314	7300	358014	outcome	TRUE	reported	textfile	4	124571895	0.0258	6.87e-07	14733	GCST90274759.csv	TRUE	reported	rYKnET	2	TRUE	0.00167048111924993	24.6490331120922	GCST90274759.csv-dat.xlsx
58	rs6463679	A	G	A	G	0.0552	0.00417543	0.3628	0.601736	FALSE	FALSE	FALSE	Em901J	7	7305371	0.81034	0.0173986	365314	7300	358014	outcome	TRUE	reported	textfile	7	7345002	0.0122	6.05e-06	14288	GCST90274759.csv	TRUE	reported	rYKnET	2	TRUE	0.00143075488923896	20.4690505418085	GCST90274759.csv-dat.xlsx
59	rs6544381	A	C	A	C	0.0643	-0.00283973	0.7983	0.267614	FALSE	FALSE	FALSE	Em901J	2	41049364	0.882907	0.0192806	365314	7300	358014	outcome	TRUE	reported	textfile	2	41276504	0.0143	6.91e-06	14732	GCST90274759.csv	TRUE	reported	rYKnET	2	TRUE	0.00137054258206544	20.2157988469742	GCST90274759.csv-dat.xlsx
60	rs7292320	A	G	A	G	-0.0599	0.00680135	0.2529	0.793164	FALSE	FALSE	FALSE	Em901J	22	37525418	0.745157	0.0209252	365314	7300	358014	outcome	TRUE	reported	textfile	22	37921425	0.0131	4.82e-06	14729	GCST90274759.csv	TRUE	reported	rYKnET	2	TRUE	0.00141749568006753	20.9050917576124	GCST90274759.csv-dat.xlsx
61	rs73113314	T	C	T	C	-0.1424	0.023479	0.0838	0.9145571	FALSE	FALSE	FALSE	Em901J	20	44489965	0.446988	0.0308753	365314	7300	358014	outcome	TRUE	reported	textfile	20	43118606	0.0229	5.02e-10	14288	GCST90274759.csv	TRUE	reported	rYKnET	2	TRUE	0.00269900584048457	38.6623473384359	GCST90274759.csv-dat.xlsx
62	rs73701916	A	G	A	G	-0.1301	0.0408213	0.9512	0.0141618	FALSE	FALSE	FALSE	Em901J	8	101517964	0.575999	0.0729944	365314	7300	358014	outcome	TRUE	reported	textfile	8	102530192	0.0292	8.37e-06	14726	GCST90274759.csv	TRUE	reported	rYKnET	2	TRUE	0.00134622930529093	19.848601059519	GCST90274759.csv-dat.xlsx
63	rs73966257	A	G	A	G	-0.2927	0.205505	0.0126	0.99684104	FALSE	FALSE	FALSE	Em901J	18	72562107	0.177164	0.152278	365314	7300	358014	outcome	TRUE	reported	textfile	18	70229342	0.0654	7.62e-06	12935	GCST90274759.csv	TRUE	reported	rYKnET	2	TRUE	0.00154614959595154	20.0273179540038	GCST90274759.csv-dat.xlsx
64	rs739998	T	C	T	C	0.0594	-0.0236721	0.5782	0.422871	FALSE	FALSE	FALSE	Em901J	16	266891	0.176431	0.0175112	365314	7300	358014	outcome	TRUE	reported	textfile	16	316890	0.0132	6.8e-06	13662	GCST90274759.csv	TRUE	reported	rYKnET	2	TRUE	0.00148001973359645	20.2470355731225	GCST90274759.csv-dat.xlsx
65	rs75492374	A	G	A	G	0.3552	-0.267762	0.9905	0.00550067	FALSE	FALSE	FALSE	Em901J	1	150929702	0.0219994	0.116907	365314	7300	358014	outcome	TRUE	reported	textfile	1	150902178	0.077	3.97e-06	11139	GCST90274759.csv	TRUE	reported	rYKnET	2	TRUE	0.00190673082135057	21.2758284352085	GCST90274759.csv-dat.xlsx
66	rs79226097	T	C	T	C	0.1608	0.0334509	0.03	0.9437431	FALSE	FALSE	FALSE	Em901J	14	91249103	0.364471	0.0368858	365314	7300	358014	outcome	TRUE	reported	textfile	14	91715447	0.0357	6.66e-06	14732	GCST90274759.csv	TRUE	reported	rYKnET	2	TRUE	0.00137523298149664	20.2850785264674	GCST90274759.csv-dat.xlsx
67	rs80212763	T	C	T	C	0.9687	-0.0735126	0.0189	0.9875062	FALSE	FALSE	FALSE	Em901J	20	44595289	0.340574	0.0771356	365314	7300	358014	outcome	TRUE	reported	textfile	20	43223930	0.0448	1.1e-103	14249	GCST90274759.csv	TRUE	reported	rYKnET	2	TRUE	0.0317699649422326	467.478464975509	GCST90274759.csv-dat.xlsx
68	rs10799609	T	C	T	C	-0.1321	0.0936242	0.0561	0.9697365	FALSE	FALSE	FALSE	mzgtmU	1	20091830	0.0634016	0.0504343	365314	7300	358014	outcome	TRUE	reported	textfile	1	20418323	0.0293	6.53e-06	11778	GCST90274760.csv	TRUE	reported	SEQsqk	2	TRUE	0.00172285993127463	20.3234129445189	GCST90274760.csv-dat.xlsx
69	rs114907684	T	C	T	C	-0.3648	-0.09453	0.9881	0.00657548	FALSE	FALSE	FALSE	mzgtmU	16	81549377	0.361248	0.103539	365314	7300	358014	outcome	TRUE	reported	textfile	16	81582982	0.0818	8.21e-06	8283	GCST90274760.csv	TRUE	reported	SEQsqk	2	TRUE	0.00239537682630468	19.8837445595672	GCST90274760.csv-dat.xlsx
70	rs118087756	A	G	A	G	-0.4237	-0.00790556	0.0108	0.99768824	FALSE	FALSE	FALSE	mzgtmU	6	93774946	0.965285	0.181644	365314	7300	358014	outcome	TRUE	reported	textfile	6	94484664	0.094	6.56e-06	8024	GCST90274760.csv	TRUE	reported	SEQsqk	2	TRUE	0.0025256434496249	20.3120126546007	GCST90274760.csv-dat.xlsx
71	rs118115625	T	C	T	C	0.1703	-0.0131511	0.0344	0.985107	FALSE	FALSE	FALSE	mzgtmU	12	81330411	0.855711	0.072324	365314	7300	358014	outcome	TRUE	reported	textfile	12	81724190	0.0362	2.55e-06	11778	GCST90274760.csv	TRUE	reported	SEQsqk	2	TRUE	0.00187553557111056	22.1278083771199	GCST90274760.csv-dat.xlsx
72	rs12699544	A	G	A	G	0.0803	0.0268469	0.1536	0.846797	FALSE	FALSE	FALSE	mzgtmU	7	13741372	0.255839	0.023627	365314	7300	358014	outcome	TRUE	reported	textfile	7	13780997	0.0181	9.14e-06	11777	GCST90274760.csv	TRUE	reported	SEQsqk	2	TRUE	0.00166845332028522	19.6788711242251	GCST90274760.csv-dat.xlsx
73	rs1329733	A	G	A	G	-0.0674	-0.00170148	0.5323	0.494707	FALSE	FALSE	FALSE	mzgtmU	9	89593312	0.920105	0.0169637	365314	7300	358014	outcome	TRUE	reported	textfile	9	92208227	0.0136	7.2e-07	11330	GCST90274760.csv	TRUE	reported	SEQsqk	2	TRUE	0.0021630752958151	24.5564343675272	GCST90274760.csv-dat.xlsx
74	rs13303278	A	C	A	C	-0.0664	0.00926628	0.5539	0.477833	FALSE	FALSE	FALSE	mzgtmU	1	986336	0.587566	0.0170849	365314	7300	358014	outcome	TRUE	reported	textfile	1	921716	0.0144	4.01e-06	10265	GCST90274760.csv	TRUE	reported	SEQsqk	2	TRUE	0.00206706235603101	21.2582029911061	GCST90274760.csv-dat.xlsx
75	rs1370215	T	C	T	C	-0.07	-0.0105675	0.7417	0.291638	FALSE	FALSE	FALSE	mzgtmU	18	57021708	0.5711	0.0186563	365314	7300	358014	outcome	TRUE	reported	textfile	18	54688939	0.0153	4.76e-06	11330	GCST90274760.csv	TRUE	reported	SEQsqk	2	TRUE	0.00184408821259944	20.9284251344251	GCST90274760.csv-dat.xlsx
76	rs138311590	A	G	A	G	-0.0811	-0.0361942	0.84	0.163313	FALSE	FALSE	FALSE	mzgtmU	4	4422317	0.115888	0.0230203	365314	7300	358014	outcome	TRUE	reported	textfile	4	4424044	0.0176	4.07e-06	11758	GCST90274760.csv	TRUE	reported	SEQsqk	2	TRUE	0.00180259993593561	21.2296333826345	GCST90274760.csv-dat.xlsx
77	rs141429639	A	G	A	G	-0.293	-0.131086	0.0147	0.9775603	FALSE	FALSE	FALSE	mzgtmU	8	52991126	0.0244884	0.0582765	365314	7300	358014	outcome	TRUE	reported	textfile	8	53903686	0.0644	5.37e-06	11330	GCST90274760.csv	TRUE	reported	SEQsqk	2	TRUE	0.00182364740535668	20.696020051148	GCST90274760.csv-dat.xlsx
78	rs141625055	A	G	A	G	0.1852	0.0177172	0.0327	0.9626058	FALSE	FALSE	FALSE	mzgtmU	2	141426353	0.696493	0.045422	365314	7300	358014	outcome	TRUE	reported	textfile	2	142183922	0.0418	9.4e-06	11765	GCST90274760.csv	TRUE	reported	SEQsqk	2	TRUE	0.00166576385566617	19.6270743051712	GCST90274760.csv-dat.xlsx
79	rs142585779	T	C	T	C	0.2119	0.0366383	0.038	0.960576	FALSE	FALSE	FALSE	mzgtmU	9	137345136	0.431109	0.0465368	365314	7300	358014	outcome	TRUE	reported	textfile	9	140239588	0.0435	1.11e-06	10266	GCST90274760.csv	TRUE	reported	SEQsqk	2	TRUE	0.00230610699677199	23.7245936663172	GCST90274760.csv-dat.xlsx
80	rs142970662	A	G	A	G	0.311	0.110284	0.0191	0.99011183	FALSE	FALSE	FALSE	mzgtmU	7	107321216	0.210754	0.0881222	365314	7300	358014	outcome	TRUE	reported	textfile	7	106961661	0.0639	1.13e-06	9834	GCST90274760.csv	TRUE	reported	SEQsqk	2	TRUE	0.00240294602469552	23.6826735009496	GCST90274760.csv-dat.xlsx
81	rs144163565	T	C	T	C	0.2364	0.0145785	0.9828	0.0224426	FALSE	FALSE	FALSE	mzgtmU	4	154482685	0.800411	0.0576644	365314	7300	358014	outcome	TRUE	reported	textfile	4	155403837	0.0535	9.93e-06	11776	GCST90274760.csv	TRUE	reported	SEQsqk	2	TRUE	0.00165527482916864	19.5215193181861	GCST90274760.csv-dat.xlsx
82	rs17340161	A	G	A	G	-0.0873	0.0131279	0.8494	0.127162	FALSE	FALSE	FALSE	mzgtmU	5	104130863	0.608972	0.0256634	365314	7300	358014	outcome	TRUE	reported	textfile	5	103466564	0.0189	3.86e-06	11330	GCST90274760.csv	TRUE	reported	SEQsqk	2	TRUE	0.00187956744978315	21.3318346932771	GCST90274760.csv-dat.xlsx
83	rs17491469	A	G	A	G	-0.0897	-0.0393132	0.1327	0.868021	FALSE	FALSE	FALSE	mzgtmU	3	189446785	0.118152	0.0251592	365314	7300	358014	outcome	TRUE	reported	textfile	3	189164574	0.0197	5.28e-06	11777	GCST90274760.csv	TRUE	reported	SEQsqk	2	TRUE	0.00175733228428657	20.7290154154854	GCST90274760.csv-dat.xlsx
84	rs184082936	C	G	C	G	-0.429	0.0111993	0.0088	0.0506041	FALSE	TRUE	FALSE	mzgtmU	19	49037608	0.772883	0.0388049	365314	7300	358014	outcome	TRUE	reported	textfile	19	49540865	0.0926	3.61e-06	9368	GCST90274760.csv	TRUE	reported	SEQsqk	2	TRUE	0.00228587170091291	21.4585257875915	GCST90274760.csv-dat.xlsx
85	rs3003450	T	G	T	G	0.0632	0.00224358	0.6627	0.342462	FALSE	FALSE	FALSE	mzgtmU	1	17301888	0.900196	0.0178894	365314	7300	358014	outcome	TRUE	reported	textfile	1	17628383	0.0137	3.97e-06	11762	GCST90274760.csv	TRUE	reported	SEQsqk	2	TRUE	0.00180603759257048	21.2774299269502	GCST90274760.csv-dat.xlsx
86	rs4561132	A	G	A	G	-0.0716	0.00193628	0.2386	0.719441	FALSE	FALSE	FALSE	mzgtmU	10	95918265	0.918606	0.018948	365314	7300	358014	outcome	TRUE	reported	textfile	10	97678022	0.0159	6.7e-06	11329	GCST90274760.csv	TRUE	reported	SEQsqk	2	TRUE	0.00178674900893052	20.2747318812512	GCST90274760.csv-dat.xlsx
87	rs4740350	A	G	A	G	0.0877	0.00886366	0.1326	0.856374	FALSE	FALSE	FALSE	mzgtmU	9	130578719	0.715743	0.0243405	365314	7300	358014	outcome	TRUE	reported	textfile	9	133454106	0.0194	6.17e-06	11778	GCST90274760.csv	TRUE	reported	SEQsqk	2	TRUE	0.00173209331718308	20.4325219378497	GCST90274760.csv-dat.xlsx
88	rs55885546	A	G	A	G	-0.2047	-0.0258223	0.0245	0.9574961	FALSE	FALSE	FALSE	mzgtmU	8	19635666	0.540113	0.0421492	365314	7300	358014	outcome	TRUE	reported	textfile	8	19493177	0.044	3.28e-06	11778	GCST90274760.csv	TRUE	reported	SEQsqk	2	TRUE	0.00183426230371489	21.6399662629163	GCST90274760.csv-dat.xlsx
89	rs62277657	A	G	A	G	0.0833	0.0260647	0.1972	0.833021	FALSE	FALSE	FALSE	mzgtmU	3	112001336	0.2533	0.0228163	365314	7300	358014	outcome	TRUE	reported	textfile	3	111720183	0.0166	5.22e-07	11777	GCST90274760.csv	TRUE	reported	SEQsqk	2	TRUE	0.00213359288368739	25.1767731895304	GCST90274760.csv-dat.xlsx
90	rs62589336	T	C	T	C	0.1224	-0.00849445	0.1056	0.9578856	FALSE	FALSE	FALSE	mzgtmU	9	137405222	0.843457	0.0430156	365314	7300	358014	outcome	TRUE	reported	textfile	9	140299674	0.0273	7.34e-06	10266	GCST90274760.csv	TRUE	reported	SEQsqk	2	TRUE	0.00195427968867051	20.0980038452116	GCST90274760.csv-dat.xlsx
91	rs6509909	C	G	C	G	-0.0881	0.00632891	0.8122	0.789323	FALSE	TRUE	FALSE	mzgtmU	19	54910674	0.761523	0.0208543	365314	7300	358014	outcome	TRUE	reported	textfile	19	55422034	0.0176	5.57e-07	11330	GCST90274760.csv	TRUE	reported	SEQsqk	2	TRUE	0.00220666886963672	25.052427366824	GCST90274760.csv-dat.xlsx
92	rs73200305	T	C	T	C	0.179	0.0105973	0.9692	0.0490673	FALSE	FALSE	FALSE	mzgtmU	3	108088216	0.788519	0.0395077	365314	7300	358014	outcome	TRUE	reported	textfile	3	107807063	0.0385	3.33e-06	11778	GCST90274760.csv	TRUE	reported	SEQsqk	2	TRUE	0.00183196305839432	21.6127908100042	GCST90274760.csv-dat.xlsx
93	rs74383279	C	G	C	G	-0.1899	0.0375888	0.9634	0.9742509	FALSE	TRUE	FALSE	mzgtmU	8	111074468	0.491812	0.0546801	365314	7300	358014	outcome	TRUE	reported	textfile	8	112086697	0.0421	6.46e-06	11761	GCST90274760.csv	TRUE	reported	SEQsqk	2	TRUE	0.00172699394740366	20.3428538129275	GCST90274760.csv-dat.xlsx
94	rs76198814	T	G	T	G	0.1929	0.104055	0.9754	0.0134622	FALSE	FALSE	FALSE	mzgtmU	3	107862493	0.159145	0.0739053	365314	7300	358014	outcome	TRUE	reported	textfile	3	107581340	0.0433	8.39e-06	11772	GCST90274760.csv	TRUE	reported	SEQsqk	2	TRUE	0.00168308805381511	19.8433444894618	GCST90274760.csv-dat.xlsx
95	rs76672219	A	C	A	C	-0.3226	-0.144475	0.9882	0.0113917	FALSE	FALSE	FALSE	mzgtmU	1	224869887	0.0717348	0.0802285	365314	7300	358014	outcome	TRUE	reported	textfile	1	225057589	0.0682	2.24e-06	11291	GCST90274760.csv	TRUE	reported	SEQsqk	2	TRUE	0.00197773363741141	22.3708786719855	GCST90274760.csv-dat.xlsx
96	rs77502336	C	G	C	G	0.0679	0.00146731	0.318	0.313619	FALSE	TRUE	FALSE	mzgtmU	11	123523928	0.936577	0.0184398	365314	7300	358014	outcome	TRUE	reported	textfile	11	123394636	0.0141	1.47e-06	11775	GCST90274760.csv	TRUE	reported	SEQsqk	2	TRUE	0.00196555832905326	23.1860918238466	GCST90274760.csv-dat.xlsx
97	rs79259958	T	C	T	C	-0.3099	-0.029129	0.0147	0.9765577	FALSE	FALSE	FALSE	mzgtmU	4	40378862	0.613913	0.0577389	365314	7300	358014	outcome	TRUE	reported	textfile	4	40380879	0.0697	8.74e-06	9945	GCST90274760.csv	TRUE	reported	SEQsqk	2	TRUE	0.00198385704879633	19.7647009775335	GCST90274760.csv-dat.xlsx
98	rs79664530	C	G	C	G	-0.3211	0.0306122	0.0125	0.00276293000000005	FALSE	TRUE	FALSE	mzgtmU	1	197220261	0.852433	0.164569	365314	7300	358014	outcome	TRUE	reported	textfile	1	197189391	0.0718	7.74e-06	10843	GCST90274760.csv	TRUE	reported	SEQsqk	2	TRUE	0.00184111933943702	19.9963905001054	GCST90274760.csv-dat.xlsx
99	rs9496445	T	C	T	C	0.0853	0.00199103	0.1545	0.865723	FALSE	FALSE	FALSE	mzgtmU	6	142726761	0.936226	0.0248833	365314	7300	358014	outcome	TRUE	reported	textfile	6	143047898	0.0181	2.44e-06	11768	GCST90274760.csv	TRUE	reported	SEQsqk	2	TRUE	0.00188373317547865	22.2058344096485	GCST90274760.csv-dat.xlsx
100	rs9684768	C	G	C	G	0.0692	0.0185227	0.626	0.644715	FALSE	TRUE	FALSE	mzgtmU	4	156009623	0.29744	0.0177771	365314	7300	358014	outcome	TRUE	reported	textfile	4	156930775	0.014	7.7e-07	11330	GCST90274760.csv	TRUE	reported	SEQsqk	2	TRUE	0.00215174454221921	24.4275239656321	GCST90274760.csv-dat.xlsx
101	rs9941952	T	C	T	C	0.0765	0.0347924	0.7151	0.251934	FALSE	FALSE	FALSE	mzgtmU	22	25250526	0.078906	0.0198014	365314	7300	358014	outcome	TRUE	reported	textfile	22	25646493	0.0167	4.63e-06	11774	GCST90274760.csv	TRUE	reported	SEQsqk	2	TRUE	0.00177906808545319	20.9805152670829	GCST90274760.csv-dat.xlsx
102	rs10860902	C	G	C	G	0.0659	-0.0244442	0.7403	0.735606	FALSE	TRUE	FALSE	HoJi8V	12	102681269	0.205937	0.0193263	365314	7300	358014	outcome	TRUE	reported	textfile	12	103075047	0.0149	9.74e-06	11778	GCST90274761.csv	TRUE	reported	BCa5Gq	2	TRUE	0.00165808216848792	19.5580043944514	GCST90274761.csv-dat.xlsx
103	rs11202576	A	G	A	G	-0.0767	0.0138405	0.7946	0.189571	FALSE	FALSE	FALSE	HoJi8V	10	87824527	0.523873	0.0217145	365314	7300	358014	outcome	TRUE	reported	textfile	10	89584284	0.0172	8.22e-06	11345	GCST90274761.csv	TRUE	reported	BCa5Gq	2	TRUE	0.00174972087890786	19.8818716553991	GCST90274761.csv-dat.xlsx
104	rs113946880	T	C	T	C	0.1331	0.0494103	0.0539	0.9646436	FALSE	FALSE	FALSE	HoJi8V	11	134836818	0.288934	0.0465932	365314	7300	358014	outcome	TRUE	reported	textfile	11	134706712	0.0293	5.55e-06	11792	GCST90274761.csv	TRUE	reported	BCa5Gq	2	TRUE	0.00174692418241012	20.6322791379797	GCST90274761.csv-dat.xlsx
105	rs115455827	A	G	A	G	0.1447	-0.0265632	0.9489	0.0733343	FALSE	FALSE	FALSE	HoJi8V	5	79492030	0.419064	0.0328734	365314	7300	358014	outcome	TRUE	reported	textfile	5	78787853	0.0305	2.09e-06	11792	GCST90274761.csv	TRUE	reported	BCa5Gq	2	TRUE	0.00190511739273724	22.5042072169508	GCST90274761.csv-dat.xlsx
106	rs117097664	A	C	A	C	0.2444	-0.00844103	0.0197	0.9816688	FALSE	FALSE	FALSE	HoJi8V	6	151013394	0.894199	0.0634696	365314	7300	358014	outcome	TRUE	reported	textfile	6	151334530	0.0522	2.84e-06	11345	GCST90274761.csv	TRUE	reported	BCa5Gq	2	TRUE	0.00192849516104798	21.917187802388	GCST90274761.csv-dat.xlsx
107	rs138101212	C	G	C	G	-0.1575	-0.0322375	0.9519	0.9598263	FALSE	TRUE	FALSE	HoJi8V	7	84063158	0.460981	0.0437277	365314	7300	358014	outcome	TRUE	reported	textfile	7	83692474	0.0341	3.86e-06	9898	GCST90274761.csv	TRUE	reported	BCa5Gq	2	TRUE	0.00215065073699668	21.3287102998447	GCST90274761.csv-dat.xlsx
108	rs148317708	A	G	A	G	-0.212	-0.0662849	0.0295	0.9896267	FALSE	FALSE	FALSE	HoJi8V	18	52987448	0.439519	0.0857496	365314	7300	358014	outcome	TRUE	reported	textfile	18	50513818	0.042	4.47e-07	10919	GCST90274761.csv	TRUE	reported	BCa5Gq	2	TRUE	0.00232797370359359	25.4737912382647	GCST90274761.csv-dat.xlsx
109	rs2470622	A	G	A	G	-0.1229	-0.0200359	0.9127	0.0785	FALSE	FALSE	FALSE	HoJi8V	8	101477476	0.53093	0.0319763	365314	7300	358014	outcome	TRUE	reported	textfile	8	102489704	0.0242	3.8e-07	11345	GCST90274761.csv	TRUE	reported	BCa5Gq	2	TRUE	0.00226820522070656	25.7867414400338	GCST90274761.csv-dat.xlsx
110	rs2691530	T	C	T	C	-0.067	0.00323195	0.5969	0.439536	FALSE	FALSE	FALSE	HoJi8V	7	78330926	0.851009	0.0172067	365314	7300	358014	outcome	TRUE	reported	textfile	7	77960243	0.0133	4.71e-07	11793	GCST90274761.csv	TRUE	reported	BCa5Gq	2	TRUE	0.00214727897062364	25.3730493579302	GCST90274761.csv-dat.xlsx
111	rs2712427	A	G	A	G	0.0626	0.000245678	0.4935	0.533947	FALSE	FALSE	FALSE	HoJi8V	3	128712779	0.988597	0.0171895	365314	7300	358014	outcome	TRUE	reported	textfile	3	128431622	0.0134	2.99e-06	11345	GCST90274761.csv	TRUE	reported	BCa5Gq	2	TRUE	0.00191999423662684	21.8203896484242	GCST90274761.csv-dat.xlsx
112	rs428324	T	C	T	C	0.0692	0.00656871	0.6047	0.445516	FALSE	FALSE	FALSE	HoJi8V	18	79493338	0.70338	0.0172515	365314	7300	358014	outcome	TRUE	reported	textfile	18	77253338	0.0148	2.93e-06	10281	GCST90274761.csv	TRUE	reported	BCa5Gq	2	TRUE	0.00212192914405764	21.8576901415015	GCST90274761.csv-dat.xlsx
113	rs7171268	T	C	T	C	0.1554	0.0203941	0.9514	0.0383489	FALSE	FALSE	FALSE	HoJi8V	15	80929430	0.64621	0.0444284	365314	7300	358014	outcome	TRUE	reported	textfile	15	81221771	0.0329	2.32e-06	11345	GCST90274761.csv	TRUE	reported	BCa5Gq	2	TRUE	0.00196269360860957	22.3066146524664	GCST90274761.csv-dat.xlsx
114	rs72984228	A	G	A	G	-0.1557	-0.130521	0.9611	0.0420669	FALSE	FALSE	FALSE	HoJi8V	11	101460401	0.00308511	0.0441079	365314	7300	358014	outcome	TRUE	reported	textfile	11	101331132	0.035	8.64e-06	11792	GCST90274761.csv	TRUE	reported	BCa5Gq	2	TRUE	0.00167542668052029	19.7864312782101	GCST90274761.csv-dat.xlsx
115	rs9962377	T	C	T	C	-0.0843	0.0284149	0.1481	0.9099047	FALSE	FALSE	FALSE	HoJi8V	18	72438296	0.338162	0.0296668	365314	7300	358014	outcome	TRUE	reported	textfile	18	70105531	0.0186	5.84e-06	11793	GCST90274761.csv	TRUE	reported	BCa5Gq	2	TRUE	0.00173879809042045	20.5378795098205	GCST90274761.csv-dat.xlsx
116	rs11025264	T	C	T	C	0.1739	-0.0256558	0.9748	0.014304	FALSE	FALSE	FALSE	9E5uk2	11	19816212	0.721466	0.0719656	365314	7300	358014	outcome	TRUE	reported	textfile	11	19837758	0.0384	5.94e-06	14743	GCST90274762.csv	TRUE	reported	A7LkWw	2	TRUE	0.00138914356969381	20.5058509318195	GCST90274762.csv-dat.xlsx
117	rs11102920	T	C	T	C	-0.0764	0.0613868	0.8385	0.151565	FALSE	FALSE	FALSE	9E5uk2	1	115298489	0.00881658	0.0234382	365314	7300	358014	outcome	TRUE	reported	textfile	1	115841110	0.0159	1.55e-06	13218	GCST90274762.csv	TRUE	reported	A7LkWw	2	TRUE	0.00174368802863542	23.0848337346719	GCST90274762.csv-dat.xlsx
118	rs117164089	T	C	T	C	-0.271	-0.18607	0.014	0.99576453	FALSE	FALSE	FALSE	9E5uk2	19	43276244	0.172591	0.136422	365314	7300	358014	outcome	TRUE	reported	textfile	19	43780396	0.0565	1.61e-06	13421	GCST90274762.csv	TRUE	reported	A7LkWw	2	TRUE	0.00171124813375804	23.0026018664146	GCST90274762.csv-dat.xlsx
119	rs12188775	T	G	T	G	0.1213	0.0637705	0.9435	0.051756	FALSE	FALSE	FALSE	9E5uk2	5	133636071	0.0979219	0.0385318	365314	7300	358014	outcome	TRUE	reported	textfile	5	132971762	0.0247	9.06e-07	14737	GCST90274762.csv	TRUE	reported	A7LkWw	2	TRUE	0.0016338360163635	24.1139719770298	GCST90274762.csv-dat.xlsx
120	rs12259196	A	G	A	G	-0.075	0.00555393	0.1928	0.850198	FALSE	FALSE	FALSE	9E5uk2	10	88079673	0.815854	0.0238487	365314	7300	358014	outcome	TRUE	reported	textfile	10	89839430	0.0148	4.03e-07	13244	GCST90274762.csv	TRUE	reported	A7LkWw	2	TRUE	0.00193525696063246	25.6763630329784	GCST90274762.csv-dat.xlsx
121	rs12533747	A	G	A	G	0.1389	-0.0336081	0.0802	0.9351599	FALSE	FALSE	FALSE	9E5uk2	7	30905284	0.336878	0.0349956	365314	7300	358014	outcome	TRUE	reported	textfile	7	30944899	0.0276	4.84e-07	14295	GCST90274762.csv	TRUE	reported	A7LkWw	2	TRUE	0.00176861534082009	25.3236067857877	GCST90274762.csv-dat.xlsx
122	rs12539643	C	G	C	G	0.1867	0.00741281	0.966	0.9508225	FALSE	TRUE	FALSE	9E5uk2	7	151321935	0.851931	0.0397138	365314	7300	358014	outcome	TRUE	reported	textfile	7	151019021	0.0408	4.74e-06	11344	GCST90274762.csv	TRUE	reported	A7LkWw	2	TRUE	0.00184247319323736	20.9359048010703	GCST90274762.csv-dat.xlsx
123	rs1294389	T	C	T	C	0.0622	0.0224237	0.2932	0.746101	FALSE	FALSE	FALSE	9E5uk2	1	115222982	0.252059	0.0195778	365314	7300	358014	outcome	TRUE	reported	textfile	1	115765603	0.0122	3.43e-07	14740	GCST90274762.csv	TRUE	reported	A7LkWw	2	TRUE	0.00176034763667128	25.989754472124	GCST90274762.csv-dat.xlsx
124	rs13058191	C	G	C	G	-0.2164	0.0172003	0.0256	0.0137566	FALSE	TRUE	FALSE	9E5uk2	22	49380054	0.816405	0.0740848	365314	7300	358014	outcome	TRUE	reported	textfile	22	49775973	0.0467	3.59e-06	14295	GCST90274762.csv	TRUE	reported	A7LkWw	2	TRUE	0.00149983930688915	21.4694038691852	GCST90274762.csv-dat.xlsx
125	rs140072192	A	G	A	G	0.2773	0.0420808	0.0196	0.99575074	FALSE	FALSE	FALSE	9E5uk2	16	3277943	0.752146	0.133246	365314	7300	358014	outcome	TRUE	reported	textfile	16	3327943	0.0602	4.1e-06	11925	GCST90274762.csv	TRUE	reported	A7LkWw	2	TRUE	0.00177613640853937	21.2145543413715	GCST90274762.csv-dat.xlsx
126	rs140882208	T	C	T	C	-0.1722	-0.0414959	0.0258	0.9725	FALSE	FALSE	FALSE	9E5uk2	17	49287924	0.421955	0.0516739	365314	7300	358014	outcome	TRUE	reported	textfile	17	47365286	0.0388	9.07e-06	14731	GCST90274762.csv	TRUE	reported	A7LkWw	2	TRUE	0.00133533519981835	19.6944508515877	GCST90274762.csv-dat.xlsx
127	rs146718647	T	C	T	C	0.2608	-0.0832664	0.0156	0.9878094	FALSE	FALSE	FALSE	9E5uk2	1	115285163	0.282138	0.0774191	365314	7300	358014	outcome	TRUE	reported	textfile	1	115827784	0.0499	1.73e-07	12373	GCST90274762.csv	TRUE	reported	A7LkWw	2	TRUE	0.00220283179841999	27.3113945867085	GCST90274762.csv-dat.xlsx
128	rs148834134	T	C	T	C	0.2541	0.0379345	0.0235	0.99539091	FALSE	FALSE	FALSE	9E5uk2	21	42522516	0.77082	0.130224	365314	7300	358014	outcome	TRUE	reported	textfile	21	43942626	0.0556	4.87e-06	13421	GCST90274762.csv	TRUE	reported	A7LkWw	2	TRUE	0.00155381579596392	20.883102660823	GCST90274762.csv-dat.xlsx
129	rs1611257	T	G	T	G	0.0752	-0.00199105	0.7383	0.224011	FALSE	FALSE	FALSE	9E5uk2	6	29783404	0.922701	0.0205195	365314	7300	358014	outcome	TRUE	reported	textfile	6	29751181	0.0161	3e-06	11768	GCST90274762.csv	TRUE	reported	A7LkWw	2	TRUE	0.0018504480009269	21.8127345098744	GCST90274762.csv-dat.xlsx
130	rs17647697	A	C	A	C	-0.1617	-0.0358711	0.9727	0.0256109	FALSE	FALSE	FALSE	9E5uk2	7	130617216	0.50299	0.0535554	365314	7300	358014	outcome	TRUE	reported	textfile	7	130302087	0.0352	4.35e-06	14741	GCST90274762.csv	TRUE	reported	A7LkWw	2	TRUE	0.00142950768744898	21.0996759542899	GCST90274762.csv-dat.xlsx
131	rs17689534	A	G	A	G	0.2208	-0.0449321	0.0229	0.99631317	FALSE	FALSE	FALSE	9E5uk2	4	165886488	0.751659	0.141987	365314	7300	358014	outcome	TRUE	reported	textfile	4	166807640	0.0462	1.76e-06	13421	GCST90274762.csv	TRUE	reported	A7LkWw	2	TRUE	0.00169898999395711	22.8375474935886	GCST90274762.csv-dat.xlsx
132	rs183185212	A	C	A	C	-0.2977	-0.0123064	0.9883	0.0168815	FALSE	FALSE	FALSE	9E5uk2	11	9413371	0.853021	0.0664257	365314	7300	358014	outcome	TRUE	reported	textfile	11	9434918	0.0657	5.86e-06	13808	GCST90274762.csv	TRUE	reported	A7LkWw	2	TRUE	0.00148474153390922	20.5288216112391	GCST90274762.csv-dat.xlsx
133	rs1878359	A	G	A	G	0.0626	-0.00504419	0.719	0.312072	FALSE	FALSE	FALSE	9E5uk2	8	121936573	0.785227	0.0185098	365314	7300	358014	outcome	TRUE	reported	textfile	8	122948812	0.0126	6.76e-07	14740	GCST90274762.csv	TRUE	reported	A7LkWw	2	TRUE	0.00167179658227503	24.6801983007385	GCST90274762.csv-dat.xlsx
134	rs2237172	A	G	A	G	0.0619	-0.0321791	0.7375	0.274936	FALSE	FALSE	FALSE	9E5uk2	6	16601356	0.0920047	0.0190983	365314	7300	358014	outcome	TRUE	reported	textfile	6	16601587	0.0136	5.33e-06	14295	GCST90274762.csv	TRUE	reported	A7LkWw	2	TRUE	0.00144707290104703	20.7129861756597	GCST90274762.csv-dat.xlsx
135	rs3128517	T	C	T	C	-0.0775	-0.00399043	0.4965	0.530298	FALSE	FALSE	FALSE	9E5uk2	9	87747125	0.8156	0.0171111	365314	7300	358014	outcome	TRUE	reported	textfile	9	90362040	0.0118	5.11e-11	14295	GCST90274762.csv	TRUE	reported	A7LkWw	2	TRUE	0.00300847700538065	43.1299172020519	GCST90274762.csv-dat.xlsx
136	rs34559191	T	C	T	C	0.0607	0.0158128	0.3088	0.702561	FALSE	FALSE	FALSE	9E5uk2	19	16324126	0.397799	0.018701	365314	7300	358014	outcome	TRUE	reported	textfile	19	16434937	0.0124	9.82e-07	13675	GCST90274762.csv	TRUE	reported	A7LkWw	2	TRUE	0.00174922764233065	23.95909947267	GCST90274762.csv-dat.xlsx
137	rs397081	T	C	T	C	0.1203	-0.09437	0.9514	0.0348322	FALSE	FALSE	FALSE	9E5uk2	6	32224840	0.039414	0.0458143	365314	7300	358014	outcome	TRUE	reported	textfile	6	32192617	0.0262	4.4e-06	14743	GCST90274762.csv	TRUE	reported	A7LkWw	2	TRUE	0.0014279802449871	21.0799585557375	GCST90274762.csv-dat.xlsx
138	rs4017	T	C	T	C	-0.1187	0.0469916	0.9491	0.0259502	FALSE	FALSE	FALSE	9E5uk2	4	163142947	0.383524	0.0539252	365314	7300	358014	outcome	TRUE	reported	textfile	4	164064099	0.0258	4.21e-06	14742	GCST90274762.csv	TRUE	reported	A7LkWw	2	TRUE	0.00143377990603655	21.1642607067061	GCST90274762.csv-dat.xlsx
139	rs4087847	T	G	T	G	-0.1546	-0.0290037	0.0301	0.9373597	FALSE	FALSE	FALSE	9E5uk2	18	2455419	0.411088	0.0352852	365314	7300	358014	outcome	TRUE	reported	textfile	18	2455418	0.0343	6.57e-06	14743	GCST90274762.csv	TRUE	reported	A7LkWw	2	TRUE	0.0013760899835988	20.3128948193287	GCST90274762.csv-dat.xlsx
140	rs4980184	T	C	T	C	0.2352	-0.0634344	0.9836	0.00715951	FALSE	FALSE	FALSE	9E5uk2	10	123299353	0.537581	0.102898	365314	7300	358014	outcome	TRUE	reported	textfile	10	125058869	0.0521	6.35e-06	14295	GCST90274762.csv	TRUE	reported	A7LkWw	2	TRUE	0.00142362732264727	20.3769144547665	GCST90274762.csv-dat.xlsx
141	rs62092633	T	C	T	C	-0.1249	0.00158024	0.1005	0.859288	FALSE	FALSE	FALSE	9E5uk2	18	57774394	0.94918	0.0247933	365314	7300	358014	outcome	TRUE	reported	textfile	18	55441626	0.0259	1.42e-06	11344	GCST90274762.csv	TRUE	reported	A7LkWw	2	TRUE	0.00204583087049661	23.2513821285128	GCST90274762.csv-dat.xlsx
142	rs62494116	T	C	T	C	0.0578	9.49266e-05	0.6636	0.302036	FALSE	FALSE	FALSE	9E5uk2	8	13474533	0.995907	0.0185033	365314	7300	358014	outcome	TRUE	reported	textfile	8	13332042	0.0117	7.81e-07	14729	GCST90274762.csv	TRUE	reported	A7LkWw	2	TRUE	0.00165421395536671	24.4019750082828	GCST90274762.csv-dat.xlsx
143	rs6328	A	C	A	C	-0.0797	-0.0118449	0.3498	0.671091	FALSE	FALSE	FALSE	9E5uk2	1	115287322	0.513034	0.018108	365314	7300	358014	outcome	TRUE	reported	textfile	1	115829943	0.0122	6.46e-11	13224	GCST90274762.csv	TRUE	reported	A7LkWw	2	TRUE	0.00321687966840072	42.670849965281	GCST90274762.csv-dat.xlsx
144	rs7149605	A	G	A	G	0.0862	-0.0558683	0.0949	0.9170965	FALSE	FALSE	FALSE	9E5uk2	14	94387704	0.0713839	0.0309857	365314	7300	358014	outcome	TRUE	reported	textfile	14	94854041	0.0195	9.85e-06	14731	GCST90274762.csv	TRUE	reported	A7LkWw	2	TRUE	0.00132476047382175	19.5382805607339	GCST90274762.csv-dat.xlsx
145	rs72673086	A	G	A	G	0.0584	0.00243559	0.3152	0.641916	FALSE	FALSE	FALSE	9E5uk2	4	95902992	0.890793	0.017739	365314	7300	358014	outcome	TRUE	reported	textfile	4	96824143	0.0126	3.57e-06	12858	GCST90274762.csv	TRUE	reported	A7LkWw	2	TRUE	0.00166796214909051	21.4791477942231	GCST90274762.csv-dat.xlsx
146	rs72699523	T	C	T	C	0.1226	-0.0764077	0.9385	0.0563705	FALSE	FALSE	FALSE	9E5uk2	1	115246245	0.0410336	0.0373963	365314	7300	358014	outcome	TRUE	reported	textfile	1	115788866	0.0258	2.01e-06	14295	GCST90274762.csv	TRUE	reported	A7LkWw	2	TRUE	0.00157714593988831	22.5777553339803	GCST90274762.csv-dat.xlsx
147	rs73688756	A	C	A	C	0.1052	-0.0386966	0.0816	0.9749551	FALSE	FALSE	FALSE	9E5uk2	7	31074648	0.479826	0.0547658	365314	7300	358014	outcome	TRUE	reported	textfile	7	31114263	0.0229	4.35e-06	14295	GCST90274762.csv	TRUE	reported	A7LkWw	2	TRUE	0.00147412963326064	21.1008402220523	GCST90274762.csv-dat.xlsx
148	rs73782207	A	G	A	G	0.0925	0.0540603	0.0825	0.877319	FALSE	FALSE	FALSE	9E5uk2	6	150131335	0.0374818	0.0259845	365314	7300	358014	outcome	TRUE	reported	textfile	6	150452471	0.0205	6.42e-06	14734	GCST90274762.csv	TRUE	reported	A7LkWw	2	TRUE	0.00137992464260758	20.3571411556286	GCST90274762.csv-dat.xlsx
149	rs74639669	A	T	A	T	-0.1748	0.0225544	0.0281	0.01862	FALSE	TRUE	FALSE	9E5uk2	18	5679361	0.718358	0.0625375	365314	7300	358014	outcome	TRUE	reported	textfile	18	5679360	0.0386	5.94e-06	14733	GCST90274762.csv	TRUE	reported	A7LkWw	2	TRUE	0.00138999414748405	20.5045049284351	GCST90274762.csv-dat.xlsx
150	rs77156963	T	C	T	C	0.1835	0.0712583	0.9809	0.0348129	FALSE	FALSE	FALSE	9E5uk2	9	86603868	0.124979	0.0464463	365314	7300	358014	outcome	TRUE	reported	textfile	9	89218783	0.0413	8.87e-06	14740	GCST90274762.csv	TRUE	reported	A7LkWw	2	TRUE	0.0013374984682803	19.7384525756011	GCST90274762.csv-dat.xlsx
151	rs773574	A	G	A	G	-0.0589	-0.0214621	0.5886	0.314113	FALSE	FALSE	FALSE	9E5uk2	1	113275158	0.24382	0.0184146	365314	7300	358014	outcome	TRUE	reported	textfile	1	113817780	0.012	9.19e-07	14295	GCST90274762.csv	TRUE	reported	A7LkWw	2	TRUE	0.00168249052070492	24.0883654589794	GCST90274762.csv-dat.xlsx
152	rs77493302	T	C	T	C	0.0853	0.0488681	0.8904	0.112856	FALSE	FALSE	FALSE	9E5uk2	6	838092	0.0693713	0.0269099	365314	7300	358014	outcome	TRUE	reported	textfile	6	838092	0.0185	4.01e-06	14743	GCST90274762.csv	TRUE	reported	A7LkWw	2	TRUE	0.001439935150366	21.2566923099829	GCST90274762.csv-dat.xlsx
153	rs77515437	A	C	A	C	-0.0957	0.549918	0.1577	0.999814938	FALSE	FALSE	FALSE	9E5uk2	6	47694544	0.50371	0.822415	365314	7300	358014	outcome	TRUE	reported	textfile	6	47662280	0.0213	7.02e-06	10894	GCST90274762.csv	TRUE	reported	A7LkWw	2	TRUE	0.00184958072674395	20.1829632956152	GCST90274762.csv-dat.xlsx
154	rs78167655	T	C	T	C	-0.1646	-0.0102611	0.0262	0.9843998	FALSE	FALSE	FALSE	9E5uk2	4	118344933	0.88295	0.0696941	365314	7300	358014	outcome	TRUE	reported	textfile	4	119266088	0.0365	6.5e-06	14743	GCST90274762.csv	TRUE	reported	A7LkWw	2	TRUE	0.00137749305291007	20.3336345332573	GCST90274762.csv-dat.xlsx
155	rs9479501	T	G	T	G	0.0629	0.0089716	0.2135	0.782881	FALSE	FALSE	FALSE	9E5uk2	6	153079283	0.664329	0.0206745	365314	7300	358014	outcome	TRUE	reported	textfile	6	153400418	0.0137	4.41e-06	14729	GCST90274762.csv	TRUE	reported	A7LkWw	2	TRUE	0.00142911045265662	21.0766304691844	GCST90274762.csv-dat.xlsx
156	rs9599159	T	C	T	C	-0.175	-0.0131778	0.9756	0.0239952	FALSE	FALSE	FALSE	9E5uk2	13	66853914	0.81543	0.0564535	365314	7300	358014	outcome	TRUE	reported	textfile	13	67428046	0.0387	6.13e-06	14730	GCST90274762.csv	TRUE	reported	A7LkWw	2	TRUE	0.00138627359730195	20.4453804321429	GCST90274762.csv-dat.xlsx
157	rs10024203	A	C	A	C	0.0922	-0.0218327	0.094	0.866574	FALSE	FALSE	FALSE	gnGbGC	4	5784867	0.384532	0.0251074	365314	7300	358014	outcome	TRUE	reported	textfile	4	5786594	0.0203	5.58e-06	14735	GCST90274763.csv	TRUE	reported	iEulkS	2	TRUE	0.00139801570687793	20.625800602642	GCST90274763.csv-dat.xlsx
158	rs1032417	C	G	C	G	-0.0858	-0.00657224	0.1545	0.123555	FALSE	TRUE	FALSE	gnGbGC	12	62251705	0.801136	0.0260931	365314	7300	358014	outcome	TRUE	reported	textfile	12	62645486	0.0165	1.99e-07	14296	GCST90274763.csv	TRUE	reported	iEulkS	2	TRUE	0.00188786738010925	27.036217123671	GCST90274763.csv-dat.xlsx
159	rs1034059	A	G	A	G	0.0681	0.00497209	0.6981	0.298275	FALSE	FALSE	FALSE	gnGbGC	6	157772666	0.79405	0.0190461	365314	7300	358014	outcome	TRUE	reported	textfile	6	158193698	0.0145	2.65e-06	14296	GCST90274763.csv	TRUE	reported	iEulkS	2	TRUE	0.00154054402605797	22.0545122555755	GCST90274763.csv-dat.xlsx
160	rs10804112	T	C	T	C	0.0764	-0.00477591	0.6178	0.383982	FALSE	FALSE	FALSE	gnGbGC	2	201319442	0.784961	0.0175032	365314	7300	358014	outcome	TRUE	reported	textfile	2	202184165	0.0121	2.72e-10	14296	GCST90274763.csv	TRUE	reported	iEulkS	2	TRUE	0.00278094248268314	39.8616447888959	GCST90274763.csv-dat.xlsx
161	rs111764025	C	G	C	G	0.1095	0.0481629	0.9304	0.9478968	FALSE	TRUE	FALSE	gnGbGC	8	5700253	0.212551	0.038636	365314	7300	358014	outcome	TRUE	reported	textfile	8	5557775	0.0238	4.21e-06	14731	GCST90274763.csv	TRUE	reported	iEulkS	2	TRUE	0.00143488958256449	21.1648578957033	GCST90274763.csv-dat.xlsx
162	rs11216018	A	G	A	G	-0.0539	0.000284379	0.3708	0.630428	FALSE	FALSE	FALSE	gnGbGC	11	98584989	0.987113	0.0176063	365314	7300	358014	outcome	TRUE	reported	textfile	11	98455719	0.0121	8.41e-06	14296	GCST90274763.csv	TRUE	reported	iEulkS	2	TRUE	0.0013860849997431	19.8401991888155	GCST90274763.csv-dat.xlsx
163	rs11695193	A	T	A	T	-0.0806	-0.015704	0.1582	0.109099	FALSE	TRUE	FALSE	gnGbGC	2	230225300	0.561998	0.0270816	365314	7300	358014	outcome	TRUE	reported	textfile	2	231090015	0.0162	6.51e-07	14743	GCST90274763.csv	TRUE	reported	iEulkS	2	TRUE	0.00167619914256019	24.7503380559071	GCST90274763.csv-dat.xlsx
164	rs11709039	T	C	T	C	0.0781	-0.00571381	0.856	0.119964	FALSE	FALSE	FALSE	gnGbGC	3	152614884	0.827769	0.0262628	365314	7300	358014	outcome	TRUE	reported	textfile	3	152332673	0.0168	3.34e-06	14743	GCST90274763.csv	TRUE	reported	iEulkS	2	TRUE	0.00146373171357336	21.6084982339326	GCST90274763.csv-dat.xlsx
165	rs137887001	C	G	C	G	0.2318	0.0427103	0.9827	0.9857799	FALSE	TRUE	FALSE	gnGbGC	20	45938222	0.552023	0.0718144	365314	7300	358014	outcome	TRUE	reported	textfile	20	44566861	0.0486	1.85e-06	14296	GCST90274763.csv	TRUE	reported	iEulkS	2	TRUE	0.00158872694471997	22.7453991763672	GCST90274763.csv-dat.xlsx
166	rs140844269	C	G	C	G	-0.3615	-0.105734	0.0099	0.0112678	FALSE	TRUE	FALSE	gnGbGC	11	64049923	0.199859	0.0824784	365314	7300	358014	outcome	TRUE	reported	textfile	11	63817395	0.0776	3.19e-06	12330	GCST90274763.csv	TRUE	reported	iEulkS	2	TRUE	0.00175697817637747	21.6981501346358	GCST90274763.csv-dat.xlsx
167	rs1467702	A	G	A	G	-0.0962	0.0168053	0.0863	0.9241855	FALSE	FALSE	FALSE	gnGbGC	10	128163637	0.603241	0.0323337	365314	7300	358014	outcome	TRUE	reported	textfile	10	129961901	0.0215	7.66e-06	14743	GCST90274763.csv	TRUE	reported	iEulkS	2	TRUE	0.001356119633894	20.017705927265	GCST90274763.csv-dat.xlsx
168	rs148608719	A	G	A	G	0.3474	0.0669906	0.0145	0.9654402	FALSE	FALSE	FALSE	gnGbGC	5	180912648	0.168566	0.0486557	365314	7300	358014	outcome	TRUE	reported	textfile	5	180339648	0.0683	3.65e-07	12745	GCST90274763.csv	TRUE	reported	iEulkS	2	TRUE	0.00202580525167312	25.8672383092838	GCST90274763.csv-dat.xlsx
169	rs187405204	T	C	T	C	0.4195	0.0139884	0.9851	0.0119484	FALSE	FALSE	FALSE	gnGbGC	7	62263786	0.859027	0.0787579	365314	7300	358014	outcome	TRUE	reported	textfile	7	61833768	0.0912	4.23e-06	6257	GCST90274763.csv	TRUE	reported	iEulkS	2	TRUE	0.00337009399304612	21.1512195243682	GCST90274763.csv-dat.xlsx
170	rs2411067	A	G	A	G	-0.0706	0.0218226	0.685	0.310108	FALSE	FALSE	FALSE	gnGbGC	17	77037794	0.237253	0.0184643	365314	7300	358014	outcome	TRUE	reported	textfile	17	75033876	0.0157	6.9e-06	11345	GCST90274763.csv	TRUE	reported	iEulkS	2	TRUE	0.00177923043496818	20.2177829185403	GCST90274763.csv-dat.xlsx
171	rs34154371	T	C	T	C	-0.2016	0.078657	0.9714	0.0142552	FALSE	FALSE	FALSE	gnGbGC	1	2406576	0.27199	0.0716046	365314	7300	358014	outcome	TRUE	reported	textfile	1	2338015	0.0422	1.78e-06	13232	GCST90274763.csv	TRUE	reported	iEulkS	2	TRUE	0.00172179820001268	22.8186793471945	GCST90274763.csv-dat.xlsx
172	rs56097553	A	G	A	G	0.1384	-0.0831356	0.0405	0.9807448	FALSE	FALSE	FALSE	gnGbGC	12	82073260	0.182196	0.0623195	365314	7300	358014	outcome	TRUE	reported	textfile	12	82467039	0.0312	9.17e-06	14744	GCST90274763.csv	TRUE	reported	iEulkS	2	TRUE	0.00133281064153708	19.6745168830085	GCST90274763.csv-dat.xlsx
173	rs56328050	C	G	C	G	-0.1987	-0.0338163	0.8696	0.894468	FALSE	TRUE	FALSE	gnGbGC	2	201300082	0.221997	0.0276902	365314	7300	358014	outcome	TRUE	reported	textfile	2	202164805	0.0173	1.56e-30	14743	GCST90274763.csv	TRUE	reported	iEulkS	2	TRUE	0.00886847512801101	131.899943227913	GCST90274763.csv-dat.xlsx
174	rs6435091	T	C	T	C	0.0585	-0.00521104	0.4638	0.521031	FALSE	FALSE	FALSE	gnGbGC	2	201625133	0.759528	0.017024	365314	7300	358014	outcome	TRUE	reported	textfile	2	202489856	0.0117	5.73e-07	14737	GCST90274763.csv	TRUE	reported	iEulkS	2	TRUE	0.00169353746104864	24.9966071792088	GCST90274763.csv-dat.xlsx
175	rs7146962	T	C	T	C	-0.0613	-0.0226222	0.7483	0.197538	FALSE	FALSE	FALSE	gnGbGC	14	53678599	0.292016	0.0214691	365314	7300	358014	outcome	TRUE	reported	textfile	14	54145317	0.0135	5.61e-06	14295	GCST90274763.csv	TRUE	reported	iEulkS	2	TRUE	0.00144026796498844	20.6154417839653	GCST90274763.csv-dat.xlsx
176	rs7287303	T	C	T	C	0.0985	0.0474253	0.1249	0.844301	FALSE	FALSE	FALSE	gnGbGC	22	48318300	0.0459685	0.023764	365314	7300	358014	outcome	TRUE	reported	textfile	22	48714112	0.0222	9.12e-06	11791	GCST90274763.csv	TRUE	reported	iEulkS	2	TRUE	0.00166683025016366	19.6830701559314	GCST90274763.csv-dat.xlsx
177	rs73260589	A	G	A	G	0.0847	0.035197	0.1155	0.9335051	FALSE	FALSE	FALSE	gnGbGC	6	165992440	0.310054	0.0346732	365314	7300	358014	outcome	TRUE	reported	textfile	6	166405928	0.0183	3.68e-06	14730	GCST90274763.csv	TRUE	reported	iEulkS	2	TRUE	0.00145221442806974	21.4193195414887	GCST90274763.csv-dat.xlsx
178	rs73306603	T	C	T	C	0.2044	-0.0148979	0.978	0.00682801	FALSE	FALSE	FALSE	gnGbGC	10	82267770	0.887057	0.104893	365314	7300	358014	outcome	TRUE	reported	textfile	10	84027526	0.0412	7.01e-07	14741	GCST90274763.csv	TRUE	reported	iEulkS	2	TRUE	0.00166692424990771	24.6098192238398	GCST90274763.csv-dat.xlsx
179	rs7418913	A	G	A	G	-0.0614	0.0082484	0.2714	0.779852	FALSE	FALSE	FALSE	gnGbGC	1	203674140	0.68983	0.0206682	365314	7300	358014	outcome	TRUE	reported	textfile	1	203643268	0.0138	8.62e-06	14296	GCST90274763.csv	TRUE	reported	iEulkS	2	TRUE	0.00138281176812444	19.7932817965688	GCST90274763.csv-dat.xlsx
180	rs7729397	A	G	A	G	-0.0676	0.00542218	0.8105	0.230893	FALSE	FALSE	FALSE	gnGbGC	5	180519806	0.787938	0.0201577	365314	7300	358014	outcome	TRUE	reported	textfile	5	179946806	0.0149	5.71e-06	14738	GCST90274763.csv	TRUE	reported	iEulkS	2	TRUE	0.00139468514769762	20.5807840503151	GCST90274763.csv-dat.xlsx
181	rs78449258	A	G	A	G	-0.2001	0.0588682	0.9804	0.00800181	FALSE	FALSE	FALSE	gnGbGC	9	22742537	0.542	0.0965381	365314	7300	358014	outcome	TRUE	reported	textfile	9	22742536	0.0428	2.94e-06	14744	GCST90274763.csv	TRUE	reported	iEulkS	2	TRUE	0.00148029392642316	21.8548446571391	GCST90274763.csv-dat.xlsx
182	rs1024612	A	G	A	G	0.0742	-0.0086624	0.4063	0.630277	FALSE	FALSE	FALSE	1MYwqS	17	34222337	0.623841	0.0176635	365314	7300	358014	outcome	TRUE	reported	textfile	17	32549356	0.0117	2.27e-10	14708	GCST90274764.csv	TRUE	reported	uvC9oY	2	TRUE	0.00272707131984657	40.2139772135797	GCST90274764.csv-dat.xlsx
183	rs10911109	A	G	A	G	-0.0767	0.0249889	0.1696	0.799999	FALSE	FALSE	FALSE	1MYwqS	1	172148092	0.239115	0.0212274	365314	7300	358014	outcome	TRUE	reported	textfile	1	172117232	0.0172	8.22e-06	11774	GCST90274764.csv	TRUE	reported	uvC9oY	2	TRUE	0.00168607516479056	19.8819993853044	GCST90274764.csv-dat.xlsx
184	rs114305427	T	C	T	C	-0.2541	0.18974	0.0147	0.9875855	FALSE	FALSE	FALSE	1MYwqS	3	42782352	0.0155855	0.0784542	365314	7300	358014	outcome	TRUE	reported	textfile	3	42823844	0.0553	4.33e-06	12790	GCST90274764.csv	TRUE	reported	uvC9oY	2	TRUE	0.00164805685717987	21.1101418035717	GCST90274764.csv-dat.xlsx
185	rs114744647	T	C	T	C	0.2107	0.109368	0.9774	0.0166998	FALSE	FALSE	FALSE	1MYwqS	16	23995558	0.100664	0.066621	365314	7300	358014	outcome	TRUE	reported	textfile	16	24006879	0.0451	2.99e-06	14730	GCST90274764.csv	TRUE	reported	uvC9oY	2	TRUE	0.00147955189844755	21.8231288119993	GCST90274764.csv-dat.xlsx
186	rs12075	A	G	A	G	0.0749	-0.0161483	0.5547	0.467043	FALSE	FALSE	FALSE	1MYwqS	1	159205564	0.344743	0.0170911	365314	7300	358014	outcome	TRUE	reported	textfile	1	159175354	0.0114	5.03e-11	14731	GCST90274764.csv	TRUE	reported	uvC9oY	2	TRUE	0.00292180294795017	43.1613445641431	GCST90274764.csv-dat.xlsx
187	rs12453306	C	G	C	G	-0.1089	0.00244	0.9022	0.9032779	FALSE	TRUE	FALSE	1MYwqS	17	79257242	0.933158	0.0290919	365314	7300	358014	outcome	TRUE	reported	textfile	17	77253324	0.0244	8.08e-06	11335	GCST90274764.csv	TRUE	reported	uvC9oY	2	TRUE	0.0017542522864574	19.9158786380593	GCST90274764.csv-dat.xlsx
188	rs12530862	T	C	T	C	0.0667	-0.0285166	0.6861	0.34209	FALSE	FALSE	FALSE	1MYwqS	7	75793000	0.115313	0.0181086	365314	7300	358014	outcome	TRUE	reported	textfile	7	75422318	0.0135	7.78e-07	14286	GCST90274764.csv	TRUE	reported	uvC9oY	2	TRUE	0.00170581538191124	24.4075016068952	GCST90274764.csv-dat.xlsx
189	rs13070345	A	G	A	G	-0.0563	0.000675684	0.5335	0.475945	FALSE	FALSE	FALSE	1MYwqS	3	42750768	0.968373	0.0170418	365314	7300	358014	outcome	TRUE	reported	textfile	3	42792260	0.0114	7.87e-07	14722	GCST90274764.csv	TRUE	reported	uvC9oY	2	TRUE	0.0016539462024919	24.3864219306253	GCST90274764.csv-dat.xlsx
190	rs13081156	A	G	A	G	-0.0713	0.00256934	0.6264	0.379183	FALSE	FALSE	FALSE	1MYwqS	3	42963725	0.884122	0.0176288	365314	7300	358014	outcome	TRUE	reported	textfile	3	43005217	0.0121	3.8e-09	14285	GCST90274764.csv	TRUE	reported	uvC9oY	2	TRUE	0.00242478771821069	34.7174253658383	GCST90274764.csv-dat.xlsx
191	rs13228034	T	C	T	C	-0.0613	0.0155631	0.4808	0.535832	FALSE	FALSE	FALSE	1MYwqS	7	75859666	0.362125	0.0170774	365314	7300	358014	outcome	TRUE	reported	textfile	7	75488984	0.0118	2.05e-07	14286	GCST90274764.csv	TRUE	reported	uvC9oY	2	TRUE	0.00188550050567746	26.9833663740399	GCST90274764.csv-dat.xlsx
192	rs139476527	T	G	T	G	0.2826	0.175764	0.0125	0.99816037	FALSE	FALSE	FALSE	1MYwqS	20	50417093	0.374398	0.197873	365314	7300	358014	outcome	TRUE	reported	textfile	20	49033630	0.0606	3.11e-06	12933	GCST90274764.csv	TRUE	reported	uvC9oY	2	TRUE	0.00167868856210303	21.7436225670563	GCST90274764.csv-dat.xlsx
193	rs139597204	A	C	A	C	-0.3374	0.0383918	0.0128	0.99587222	FALSE	FALSE	FALSE	1MYwqS	4	103585903	0.78293	0.139351	365314	7300	358014	outcome	TRUE	reported	textfile	4	104507060	0.0714	2.3e-06	12303	GCST90274764.csv	TRUE	reported	uvC9oY	2	TRUE	0.0018117370590923	22.3266275424176	GCST90274764.csv-dat.xlsx
194	rs140965534	T	C	T	C	-0.2283	0.0235976	0.0172	0.9852218	FALSE	FALSE	FALSE	1MYwqS	8	48387727	0.744574	0.0724293	365314	7300	358014	outcome	TRUE	reported	textfile	8	49300287	0.0514	8.93e-06	14238	GCST90274764.csv	TRUE	reported	uvC9oY	2	TRUE	0.00138367870212194	19.7253435411579	GCST90274764.csv-dat.xlsx
195	rs142738647	T	G	T	G	0.1546	-0.0532802	0.9685	0.0480375	FALSE	FALSE	FALSE	1MYwqS	3	42887835	0.180203	0.0397575	365314	7300	358014	outcome	TRUE	reported	textfile	3	42929327	0.0346	7.89e-06	14722	GCST90274764.csv	TRUE	reported	uvC9oY	2	TRUE	0.00135428918162876	19.9621713062172	GCST90274764.csv-dat.xlsx
196	rs143921262	T	C	T	C	-0.2339	0.0728087	0.9754	0.0097085	FALSE	FALSE	FALSE	1MYwqS	7	76072357	0.400576	0.086616	365314	7300	358014	outcome	TRUE	reported	textfile	7	75701675	0.0432	6.15e-08	13377	GCST90274764.csv	TRUE	reported	uvC9oY	2	TRUE	0.00218667139517836	29.3108230488405	GCST90274764.csv-dat.xlsx
197	rs148554043	T	C	T	C	0.4043	0.0699114	0.0083	0.9712492	FALSE	FALSE	FALSE	1MYwqS	3	176246761	0.177421	0.0518346	365314	7300	358014	outcome	TRUE	reported	textfile	3	175964549	0.0898	6.72e-06	11726	GCST90274764.csv	TRUE	reported	uvC9oY	2	TRUE	0.00172565839354077	20.2665922208464	GCST90274764.csv-dat.xlsx
198	rs1491961	T	C	T	C	0.0931	-0.0267731	0.2587	0.742729	FALSE	FALSE	FALSE	1MYwqS	3	46208857	0.171532	0.019581	365314	7300	358014	outcome	TRUE	reported	textfile	3	46250348	0.0134	3.71e-12	14286	GCST90274764.csv	TRUE	reported	uvC9oY	2	TRUE	0.00336755069795376	48.264627750439	GCST90274764.csv-dat.xlsx
199	rs151240414	A	G	A	G	0.2299	-0.0677261	0.0222	0.99104177	FALSE	FALSE	FALSE	1MYwqS	5	131336368	0.45923	0.0915074	365314	7300	358014	outcome	TRUE	reported	textfile	5	130672061	0.0508	6.02e-06	11335	GCST90274764.csv	TRUE	reported	uvC9oY	2	TRUE	0.00180361975783697	20.4773560795798	GCST90274764.csv-dat.xlsx
200	rs1564995	A	G	A	G	-0.0609	-0.0246045	0.6155	0.442852	FALSE	FALSE	FALSE	1MYwqS	11	24751561	0.15526	0.0173125	365314	7300	358014	outcome	TRUE	reported	textfile	11	24773107	0.0131	3.34e-06	14286	GCST90274764.csv	TRUE	reported	uvC9oY	2	TRUE	0.00151051431077511	21.6088268573187	GCST90274764.csv-dat.xlsx
201	rs170520	A	G	A	G	0.0554	-0.031096	0.3264	0.700987	FALSE	FALSE	FALSE	1MYwqS	18	40757886	0.0941738	0.0185783	365314	7300	358014	outcome	TRUE	reported	textfile	18	38337850	0.0125	9.34e-06	14285	GCST90274764.csv	TRUE	reported	uvC9oY	2	TRUE	0.00137316425976585	19.6398738951348	GCST90274764.csv-dat.xlsx
202	rs1979672	A	G	A	G	0.0723	-0.00612724	0.7895	0.13939	FALSE	FALSE	FALSE	1MYwqS	3	46232618	0.804089	0.0247007	365314	7300	358014	outcome	TRUE	reported	textfile	3	46274109	0.0144	5.14e-07	14720	GCST90274764.csv	TRUE	reported	uvC9oY	2	TRUE	0.00170962430975622	25.2053422568501	GCST90274764.csv-dat.xlsx
203	rs2112920	C	G	C	G	0.0817	0.0197943	0.8362	0.835291	FALSE	TRUE	FALSE	1MYwqS	19	37464346	0.387717	0.0229163	365314	7300	358014	outcome	TRUE	reported	textfile	19	37955248	0.016	3.29e-07	14286	GCST90274764.csv	TRUE	reported	uvC9oY	2	TRUE	0.00182180370551373	26.0701388050364	GCST90274764.csv-dat.xlsx
204	rs2228467	T	C	T	C	-0.3316	-0.050114	0.9289	0.0762456	FALSE	FALSE	FALSE	1MYwqS	3	42864624	0.118901	0.0321366	365314	7300	358014	outcome	TRUE	reported	textfile	3	42906116	0.0225	3.69e-49	14733	GCST90274764.csv	TRUE	reported	uvC9oY	2	TRUE	0.0145283717547097	217.172608712951	GCST90274764.csv-dat.xlsx
205	rs34536806	T	G	T	G	0.1017	0.00652755	0.9023	0.0712979	FALSE	FALSE	FALSE	1MYwqS	11	95541323	0.846174	0.0336467	365314	7300	358014	outcome	TRUE	reported	textfile	11	95274487	0.0208	1.01e-06	14286	GCST90274764.csv	TRUE	reported	uvC9oY	2	TRUE	0.00167062294189498	23.9031111879612	GCST90274764.csv-dat.xlsx
206	rs35543857	A	G	A	G	-0.1138	0.0305908	0.9282	0.093788	FALSE	FALSE	FALSE	1MYwqS	12	105364216	0.293528	0.0291226	365314	7300	358014	outcome	TRUE	reported	textfile	12	105757994	0.0244	3.1e-06	14286	GCST90274764.csv	TRUE	reported	uvC9oY	2	TRUE	0.00152031457491676	21.7492390732674	GCST90274764.csv-dat.xlsx
207	rs3919627	A	G	A	G	-0.1549	0.00439827	0.3641	0.669302	FALSE	FALSE	FALSE	1MYwqS	3	42867668	0.80737	0.018039	365314	7300	358014	outcome	TRUE	reported	textfile	3	42909160	0.0119	9.82e-39	14711	GCST90274764.csv	TRUE	reported	uvC9oY	2	TRUE	0.0113865778489288	169.414221805194	GCST90274764.csv-dat.xlsx
208	rs4504148	T	C	T	C	-0.0845	-0.04941	0.8427	0.176951	FALSE	FALSE	FALSE	1MYwqS	3	43236921	0.0264868	0.0222668	365314	7300	358014	outcome	TRUE	reported	textfile	3	43278413	0.0159	1.07e-07	14720	GCST90274764.csv	TRUE	reported	uvC9oY	2	TRUE	0.00191504449325372	28.2397051435345	GCST90274764.csv-dat.xlsx
209	rs4841168	T	G	T	G	0.0651	0.00522094	0.3165	0.637559	FALSE	FALSE	FALSE	1MYwqS	8	9529387	0.773001	0.0180999	365314	7300	358014	outcome	TRUE	reported	textfile	8	9386897	0.0137	2.02e-06	14286	GCST90274764.csv	TRUE	reported	uvC9oY	2	TRUE	0.00157806290703189	22.5766779821311	GCST90274764.csv-dat.xlsx
210	rs6894241	A	C	A	C	-0.0656	0.00210566	0.2333	0.760739	FALSE	FALSE	FALSE	1MYwqS	5	118722431	0.916082	0.0199835	365314	7300	358014	outcome	TRUE	reported	textfile	5	118058126	0.0137	1.68e-06	14715	GCST90274764.csv	TRUE	reported	uvC9oY	2	TRUE	0.00155571526582949	22.9249033282246	GCST90274764.csv-dat.xlsx
211	rs73171545	A	G	A	G	-0.0861	0.0203277	0.1199	0.884849	FALSE	FALSE	FALSE	1MYwqS	22	44607229	0.445796	0.0266614	365314	7300	358014	outcome	TRUE	reported	textfile	22	45003109	0.0187	4.14e-06	14286	GCST90274764.csv	TRUE	reported	uvC9oY	2	TRUE	0.00148172790723675	21.196408737329	GCST90274764.csv-dat.xlsx
212	rs73209015	A	T	A	T	-0.0913	0.0106656	0.1104	0.100529	FALSE	TRUE	FALSE	1MYwqS	8	11843458	0.70676	0.0283502	365314	7300	358014	outcome	TRUE	reported	textfile	8	11700967	0.0189	1.36e-06	14728	GCST90274764.csv	TRUE	reported	uvC9oY	2	TRUE	0.00158192760557166	23.3323760494244	GCST90274764.csv-dat.xlsx
213	rs74796877	A	G	A	G	0.2955	0.543609	0.0105	0.999319157	FALSE	FALSE	FALSE	1MYwqS	3	1726363	0.111899	0.341954	365314	7300	358014	outcome	TRUE	reported	textfile	3	1768047	0.0664	8.57e-06	13120	GCST90274764.csv	TRUE	reported	uvC9oY	2	TRUE	0.0015072659404825	19.8021617311748	GCST90274764.csv-dat.xlsx
214	rs757973	A	G	A	G	0.2002	0.0357458	0.09	0.93098	FALSE	FALSE	FALSE	1MYwqS	7	75866349	0.288193	0.033656	365314	7300	358014	outcome	TRUE	reported	textfile	7	75495667	0.0205	1.58e-22	14713	GCST90274764.csv	TRUE	reported	uvC9oY	2	TRUE	0.00644040400517591	95.3589333765907	GCST90274764.csv-dat.xlsx
215	rs79432525	T	G	T	G	0.1929	0.0287888	0.9754	0.00899458	FALSE	FALSE	FALSE	1MYwqS	10	126494626	0.745509	0.088699	365314	7300	358014	outcome	TRUE	reported	textfile	10	128183195	0.0422	4.85e-06	14247	GCST90274764.csv	TRUE	reported	uvC9oY	2	TRUE	0.00146446721259317	20.8919309913343	GCST90274764.csv-dat.xlsx
216	rs79684468	T	C	T	C	0.1502	0.0405314	0.0433	0.956513	FALSE	FALSE	FALSE	1MYwqS	3	43137828	0.332611	0.0418338	365314	7300	358014	outcome	TRUE	reported	textfile	3	43179320	0.0303	7.16e-07	14286	GCST90274764.csv	TRUE	reported	uvC9oY	2	TRUE	0.00171710791880376	24.5693577509469	GCST90274764.csv-dat.xlsx
217	rs79722574	T	C	T	C	-0.1215	0.0298583	0.167	0.859282	FALSE	FALSE	FALSE	1MYwqS	17	34292033	0.223172	0.0245114	365314	7300	358014	outcome	TRUE	reported	textfile	17	32619052	0.0156	6.78e-15	14720	GCST90274764.csv	TRUE	reported	uvC9oY	2	TRUE	0.00410402056401415	60.6518912701795	GCST90274764.csv-dat.xlsx
218	rs9303380	A	G	A	G	0.1213	-0.0596378	0.0494	0.9579649	FALSE	FALSE	FALSE	1MYwqS	17	56040131	0.163843	0.0428352	365314	7300	358014	outcome	TRUE	reported	textfile	17	54117492	0.0272	8.21e-06	14286	GCST90274764.csv	TRUE	reported	uvC9oY	2	TRUE	0.00139017342833702	19.8848806831173	GCST90274764.csv-dat.xlsx
219	rs9940390	T	C	T	C	-0.0818	0.0375088	0.7358	0.315566	FALSE	FALSE	FALSE	1MYwqS	16	80018034	0.0402541	0.0182869	365314	7300	358014	outcome	TRUE	reported	textfile	16	80051931	0.0133	7.73e-10	14286	GCST90274764.csv	TRUE	reported	uvC9oY	2	TRUE	0.00264085316539241	37.8218285100068	GCST90274764.csv-dat.xlsx
220	rs10242459	A	G	A	G	0.0729	0.0200832	0.8219	0.155649	FALSE	FALSE	FALSE	VBLYwQ	7	3871648	0.390105	0.0233681	365314	7300	358014	outcome	TRUE	reported	textfile	7	3911280	0.0154	2.2e-06	14729	GCST90274765.csv	TRUE	reported	dx0dFZ	2	TRUE	0.00151907817419575	22.4054999773784	GCST90274765.csv-dat.xlsx
221	rs1048709	A	G	A	G	0.0942	-0.0221099	0.1997	0.797193	FALSE	FALSE	FALSE	VBLYwQ	6	31947158	0.295171	0.0211205	365314	7300	358014	outcome	TRUE	reported	textfile	6	31914935	0.0149	2.58e-10	14736	GCST90274765.csv	TRUE	reported	dx0dFZ	2	TRUE	0.00270503744498025	39.9641261720904	GCST90274765.csv-dat.xlsx
222	rs10496135	C	G	C	G	0.1856	0.00886888	0.9689	0.9674781	FALSE	TRUE	FALSE	VBLYwQ	2	66413231	0.854496	0.048362	365314	7300	358014	outcome	TRUE	reported	textfile	2	66640363	0.0384	1.34e-06	14288	GCST90274765.csv	TRUE	reported	dx0dFZ	2	TRUE	0.00163234726101446	23.3578410787607	GCST90274765.csv-dat.xlsx
223	rs111317412	A	C	A	C	-0.1236	0.0838355	0.9429	0.0342604	FALSE	FALSE	FALSE	VBLYwQ	14	48150001	0.0768564	0.0473854	365314	7300	358014	outcome	TRUE	reported	textfile	14	48619204	0.0274	6.45e-06	14288	GCST90274765.csv	TRUE	reported	dx0dFZ	2	TRUE	0.00142215293378751	20.3458116678421	GCST90274765.csv-dat.xlsx
224	rs11174279	A	T	A	T	-0.0694	-0.0395278	0.1741	0.200779	FALSE	TRUE	FALSE	VBLYwQ	12	62007612	0.0622888	0.0212033	365314	7300	358014	outcome	TRUE	reported	textfile	12	62401393	0.0156	8.64e-06	14730	GCST90274765.csv	TRUE	reported	dx0dFZ	2	TRUE	0.00134178791174891	19.7884042057941	GCST90274765.csv-dat.xlsx
225	rs112839089	A	G	A	G	-0.1994	-0.137182	0.0314	0.99075969	FALSE	FALSE	FALSE	VBLYwQ	3	132443184	0.13664	0.0921661	365314	7300	358014	outcome	TRUE	reported	textfile	3	132162028	0.0378	1.33e-07	14724	GCST90274765.csv	TRUE	reported	dx0dFZ	2	TRUE	0.00188634400887661	27.8232407020873	GCST90274765.csv-dat.xlsx
226	rs113539352	C	G	C	G	0.4485	-0.0911068	0.992	0.999438286	FALSE	TRUE	FALSE	VBLYwQ	3	58531127	0.839244	0.44911	365314	7300	358014	outcome	TRUE	reported	textfile	3	58516854	0.0922	1.15e-06	11439	GCST90274765.csv	TRUE	reported	dx0dFZ	2	TRUE	0.00206432248097524	23.6584949779629	GCST90274765.csv-dat.xlsx
227	rs115109204	T	C	T	C	0.3784	0.116808	0.0116	0.99545522	FALSE	FALSE	FALSE	VBLYwQ	5	23807410	0.353354	0.125857	365314	7300	358014	outcome	TRUE	reported	textfile	5	23807519	0.0842	6.99e-06	10795	GCST90274765.csv	TRUE	reported	dx0dFZ	2	TRUE	0.00186742708855169	20.192849240405	GCST90274765.csv-dat.xlsx
228	rs11574915	A	C	A	C	-0.1464	0.0344596	0.8639	0.154579	FALSE	FALSE	FALSE	VBLYwQ	9	34710087	0.14366	0.0235654	365314	7300	358014	outcome	TRUE	reported	textfile	9	34710084	0.017	7.19e-18	14733	GCST90274765.csv	TRUE	reported	dx0dFZ	2	TRUE	0.00500855524431555	74.1524238151907	GCST90274765.csv-dat.xlsx
229	rs117947316	T	G	T	G	0.1313	0.0368742	0.053	0.9721293	FALSE	FALSE	FALSE	VBLYwQ	9	35584912	0.478915	0.0520786	365314	7300	358014	outcome	TRUE	reported	textfile	9	35584909	0.0266	7.97e-07	14735	GCST90274765.csv	TRUE	reported	dx0dFZ	2	TRUE	0.00165081537971578	24.3616796247529	GCST90274765.csv-dat.xlsx
230	rs11877886	A	G	A	G	-0.1065	0.023152	0.0669	0.918162	FALSE	FALSE	FALSE	VBLYwQ	18	71559341	0.4559	0.0310508	365314	7300	358014	outcome	TRUE	reported	textfile	18	69226577	0.0239	8.35e-06	14722	GCST90274765.csv	TRUE	reported	dx0dFZ	2	TRUE	0.00134694925159433	19.8538350917868	GCST90274765.csv-dat.xlsx
231	rs11961362	T	C	T	C	-0.1185	0.0266365	0.0713	0.9174195	FALSE	FALSE	FALSE	VBLYwQ	6	80294862	0.387058	0.0307949	365314	7300	358014	outcome	TRUE	reported	textfile	6	81004579	0.0264	7.17e-06	12851	GCST90274765.csv	TRUE	reported	dx0dFZ	2	TRUE	0.00156535039685157	20.144720795838	GCST90274765.csv-dat.xlsx
232	rs12001648	A	G	A	G	0.1193	-0.0292596	0.0604	0.9278977	FALSE	FALSE	FALSE	VBLYwQ	9	34585387	0.377131	0.0331293	365314	7300	358014	outcome	TRUE	reported	textfile	9	34585385	0.0249	1.66e-06	14736	GCST90274765.csv	TRUE	reported	dx0dFZ	2	TRUE	0.00155534442537748	22.9521432515685	GCST90274765.csv-dat.xlsx
233	rs12521515	A	T	A	T	0.086	-0.021402	0.861	0.832035	FALSE	TRUE	FALSE	VBLYwQ	5	123785620	0.346378	0.0227285	365314	7300	358014	outcome	TRUE	reported	textfile	5	123121314	0.0192	7.49e-06	11780	GCST90274765.csv	TRUE	reported	dx0dFZ	2	TRUE	0.00170023957837737	20.0595277571449	GCST90274765.csv-dat.xlsx
234	rs13212719	A	G	A	G	0.0671	0.0183692	0.8005	0.146058	FALSE	FALSE	FALSE	VBLYwQ	6	133514298	0.44691	0.0241517	365314	7300	358014	outcome	TRUE	reported	textfile	6	133835436	0.015	7.7e-06	14288	GCST90274765.csv	TRUE	reported	dx0dFZ	2	TRUE	0.00139856696469842	20.0079100597238	GCST90274765.csv-dat.xlsx
235	rs1328133	A	T	A	T	0.3112	-0.139241	0.01	0.00482786999999996	FALSE	TRUE	FALSE	VBLYwQ	6	9709894	0.26497	0.124911	365314	7300	358014	outcome	TRUE	reported	textfile	6	9710127	0.0695	7.55e-06	13422	GCST90274765.csv	TRUE	reported	dx0dFZ	2	TRUE	0.00149157147109176	20.0467903626434	GCST90274765.csv-dat.xlsx
236	rs138108512	A	G	A	G	-0.2939	0.00158472	0.0119	0.99424706	FALSE	FALSE	FALSE	VBLYwQ	14	76388948	0.988949	0.114418	365314	7300	358014	outcome	TRUE	reported	textfile	14	76855291	0.0616	1.83e-06	13422	GCST90274765.csv	TRUE	reported	dx0dFZ	2	TRUE	0.00169310769221736	22.7600404290826	GCST90274765.csv-dat.xlsx
237	rs138440733	A	G	A	G	-0.1724	0.0583777	0.0585	0.9378738	FALSE	FALSE	FALSE	VBLYwQ	22	17250353	0.108042	0.0363258	365314	7300	358014	outcome	TRUE	reported	textfile	22	17731243	0.036	1.68e-06	12404	GCST90274765.csv	TRUE	reported	dx0dFZ	2	TRUE	0.00184546387649582	22.9297590383031	GCST90274765.csv-dat.xlsx
238	rs138618048	A	G	A	G	-0.2066	0.0847077	0.0209	0.99113932	FALSE	FALSE	FALSE	VBLYwQ	14	99676204	0.352561	0.0911193	365314	7300	358014	outcome	TRUE	reported	textfile	14	100142541	0.046	7.08e-06	14247	GCST90274765.csv	TRUE	reported	dx0dFZ	2	TRUE	0.00141386218703516	20.1689830167542	GCST90274765.csv-dat.xlsx
239	rs1415763	C	G	C	G	0.0757	0.0268361	0.1687	0.196503	FALSE	TRUE	FALSE	VBLYwQ	6	124706630	0.211864	0.0214955	365314	7300	358014	outcome	TRUE	reported	textfile	6	125027776	0.0157	1.42e-06	14731	GCST90274765.csv	TRUE	reported	dx0dFZ	2	TRUE	0.00157570663684889	23.2452106869016	GCST90274765.csv-dat.xlsx
240	rs147708384	T	C	T	C	-0.2707	0.0642955	0.0151	0.99401533	FALSE	FALSE	FALSE	VBLYwQ	17	15015108	0.56424	0.111517	365314	7300	358014	outcome	TRUE	reported	textfile	17	14918425	0.0574	2.4e-06	13801	GCST90274765.csv	TRUE	reported	dx0dFZ	2	TRUE	0.00160895111675568	22.2376958256444	GCST90274765.csv-dat.xlsx
241	rs150906309	T	C	T	C	0.3407	0.062861	0.989	0.0165141	FALSE	FALSE	FALSE	VBLYwQ	6	32125252	0.350519	0.0673332	365314	7300	358014	outcome	TRUE	reported	textfile	6	32093029	0.0621	4.1e-08	13801	GCST90274765.csv	TRUE	reported	dx0dFZ	2	TRUE	0.00217622781717624	30.0952617950986	GCST90274765.csv-dat.xlsx
242	rs151136880	T	G	T	G	0.4228	-0.0547636	0.0535	0.9780817	FALSE	FALSE	FALSE	VBLYwQ	6	31594861	0.355929	0.0593225	365314	7300	358014	outcome	TRUE	reported	textfile	6	31562638	0.082	2.52e-07	9354	GCST90274765.csv	TRUE	reported	dx0dFZ	2	TRUE	0.00283408135941176	26.5796577858893	GCST90274765.csv-dat.xlsx
243	rs17188303	A	G	A	G	0.1225	0.0554019	0.0612	0.9253513	FALSE	FALSE	FALSE	VBLYwQ	6	30259429	0.0874742	0.03242	365314	7300	358014	outcome	TRUE	reported	textfile	6	30227206	0.027	5.71e-06	14736	GCST90274765.csv	TRUE	reported	dx0dFZ	2	TRUE	0.00139495049070303	20.5819112772543	GCST90274765.csv-dat.xlsx
244	rs2070746	T	G	T	G	-0.0575	-0.0281893	0.307	0.713432	FALSE	FALSE	FALSE	VBLYwQ	19	51746449	0.1336	0.0187921	365314	7300	358014	outcome	TRUE	reported	textfile	19	52249702	0.0128	7.05e-06	14288	GCST90274765.csv	TRUE	reported	dx0dFZ	2	TRUE	0.00141036448310081	20.1769238223154	GCST90274765.csv-dat.xlsx
245	rs28371271	A	G	A	G	0.0863	0.027346	0.3786	0.684926	FALSE	FALSE	FALSE	VBLYwQ	6	32706566	0.134562	0.0182751	365314	7300	358014	outcome	TRUE	reported	textfile	6	32674343	0.0122	1.51e-12	14731	GCST90274765.csv	TRUE	reported	dx0dFZ	2	TRUE	0.00338529866411091	50.0314353750282	GCST90274765.csv-dat.xlsx
246	rs3104408	A	G	A	G	-0.0837	0.0030156	0.5163	0.470699	FALSE	FALSE	FALSE	VBLYwQ	6	32715335	0.860229	0.0171261	365314	7300	358014	outcome	TRUE	reported	textfile	6	32683112	0.0126	3.08e-11	14288	GCST90274765.csv	TRUE	reported	dx0dFZ	2	TRUE	0.00307892536284792	44.1213741515643	GCST90274765.csv-dat.xlsx
247	rs374784992	A	G	A	G	0.1335	-0.0662555	0.9401	0.0754154	FALSE	FALSE	FALSE	VBLYwQ	4	118663884	0.0404045	0.0323262	365314	7300	358014	outcome	TRUE	reported	textfile	4	119585039	0.0298	7.47e-06	11760	GCST90274765.csv	TRUE	reported	dx0dFZ	2	TRUE	0.00170365699872088	20.0657842046552	GCST90274765.csv-dat.xlsx
248	rs3792790	A	C	A	C	0.0551	-0.0156635	0.4736	0.545526	FALSE	FALSE	FALSE	VBLYwQ	5	151062610	0.359416	0.0170909	365314	7300	358014	outcome	TRUE	reported	textfile	5	150442171	0.012	4.4e-06	14288	GCST90274765.csv	TRUE	reported	dx0dFZ	2	TRUE	0.00147342790480101	21.0804515735816	GCST90274765.csv-dat.xlsx
249	rs4356912	T	C	T	C	-0.0592	0.0120575	0.6909	0.285064	FALSE	FALSE	FALSE	VBLYwQ	4	7443119	0.522947	0.0188749	365314	7300	358014	outcome	TRUE	reported	textfile	4	7444846	0.0133	8.54e-06	14288	GCST90274765.csv	TRUE	reported	dx0dFZ	2	TRUE	0.00138473570380817	19.8097655542505	GCST90274765.csv-dat.xlsx
250	rs454265	A	G	A	G	-0.0561	0.0332286	0.6505	0.318883	FALSE	FALSE	FALSE	VBLYwQ	8	80426907	0.0687401	0.0182563	365314	7300	358014	outcome	TRUE	reported	textfile	8	81339142	0.0124	6.06e-06	14728	GCST90274765.csv	TRUE	reported	dx0dFZ	2	TRUE	0.00138782731935836	20.4655477511459	GCST90274765.csv-dat.xlsx
251	rs4554017	T	C	T	C	0.0596	-0.000201021	0.3904	0.563393	FALSE	FALSE	FALSE	VBLYwQ	4	144202871	0.990637	0.0171294	365314	7300	358014	outcome	TRUE	reported	textfile	4	145124024	0.0122	1.03e-06	14288	GCST90274765.csv	TRUE	reported	dx0dFZ	2	TRUE	0.00166754133532348	23.8622868661358	GCST90274765.csv-dat.xlsx
252	rs4767002	T	C	T	C	-0.0563	0.0216852	0.5634	0.335289	FALSE	FALSE	FALSE	VBLYwQ	12	112731965	0.228848	0.018021	365314	7300	358014	outcome	TRUE	reported	textfile	12	113169770	0.0118	1.83e-06	14728	GCST90274765.csv	TRUE	reported	dx0dFZ	2	TRUE	0.00154325699415386	22.7611287670743	GCST90274765.csv-dat.xlsx
253	rs4907572	A	G	A	G	-0.0671	0.0245885	0.2653	0.717847	FALSE	FALSE	FALSE	VBLYwQ	13	112993007	0.193779	0.0189218	365314	7300	358014	outcome	TRUE	reported	textfile	13	113647321	0.0137	9.69e-07	14722	GCST90274765.csv	TRUE	reported	dx0dFZ	2	TRUE	0.00162678445517686	23.9852860707363	GCST90274765.csv-dat.xlsx
254	rs56219567	A	G	A	G	0.2428	0.0987911	0.0224	0.956623	FALSE	FALSE	FALSE	VBLYwQ	6	32835797	0.0174836	0.0415722	365314	7300	358014	outcome	TRUE	reported	textfile	6	32803574	0.0449	6.39e-08	14735	GCST90274765.csv	TRUE	reported	dx0dFZ	2	TRUE	0.00198058521371423	29.2378700467468	GCST90274765.csv-dat.xlsx
255	rs62292952	T	G	T	G	0.2346	0.000837253	0.8822	0.13007	FALSE	FALSE	FALSE	VBLYwQ	3	132481875	0.97361	0.0253093	365314	7300	358014	outcome	TRUE	reported	textfile	3	132200719	0.0185	7.53e-37	14728	GCST90274765.csv	TRUE	reported	dx0dFZ	2	TRUE	0.0108007167367524	160.787980093075	GCST90274765.csv-dat.xlsx
256	rs6486995	A	T	A	T	-0.0697	-0.0169932	0.2452	0.244123	FALSE	TRUE	FALSE	VBLYwQ	12	19661047	0.389429	0.0197446	365314	7300	358014	outcome	TRUE	reported	textfile	12	19813981	0.0135	2.43e-07	14735	GCST90274765.csv	TRUE	reported	dx0dFZ	2	TRUE	0.00180577207733658	26.6525684793492	GCST90274765.csv-dat.xlsx
257	rs6535499	T	C	T	C	-0.1216	-0.00372716	0.0583	0.964284	FALSE	FALSE	FALSE	VBLYwQ	4	75503551	0.93465	0.0454551	365314	7300	358014	outcome	TRUE	reported	textfile	4	76428761	0.0272	7.8e-06	14288	GCST90274765.csv	TRUE	reported	dx0dFZ	2	TRUE	0.00139685340391119	19.9833615548848	GCST90274765.csv-dat.xlsx
258	rs6870560	T	C	T	C	0.0863	-0.00222814	0.8559	0.160724	FALSE	FALSE	FALSE	VBLYwQ	5	174760916	0.923423	0.0231801	365314	7300	358014	outcome	TRUE	reported	textfile	5	174187919	0.0169	3.28e-07	14732	GCST90274765.csv	TRUE	reported	dx0dFZ	2	TRUE	0.00176692626688661	26.0728927903648	GCST90274765.csv-dat.xlsx
259	rs7185085	T	C	T	C	-0.3558	-0.326674	0.9931	0.000972191	FALSE	FALSE	FALSE	VBLYwQ	16	82112680	0.241577	0.278957	365314	7300	358014	outcome	TRUE	reported	textfile	16	82146285	0.0803	9.38e-06	12291	GCST90274765.csv	TRUE	reported	dx0dFZ	2	TRUE	0.00159477868261731	19.6295400026299	GCST90274765.csv-dat.xlsx
260	rs73257451	T	C	T	C	-0.3645	0.0445887	0.989	0.0216848	FALSE	FALSE	FALSE	VBLYwQ	8	60505571	0.44398	0.0582485	365314	7300	358014	outcome	TRUE	reported	textfile	8	61418130	0.0756	1.43e-06	11337	GCST90274765.csv	TRUE	reported	dx0dFZ	2	TRUE	0.00204627374393318	23.2420725302558	GCST90274765.csv-dat.xlsx
261	rs7451194	T	C	T	C	-0.0595	-0.0202023	0.6657	0.448879	FALSE	FALSE	FALSE	VBLYwQ	6	32767868	0.238057	0.0171226	365314	7300	358014	outcome	TRUE	reported	textfile	6	32735645	0.0125	1.94e-06	14735	GCST90274765.csv	TRUE	reported	dx0dFZ	2	TRUE	0.001535311403349	22.6545246555819	GCST90274765.csv-dat.xlsx
262	rs74764632	A	T	A	T	0.1349	0.022025	0.9557	0.9376798	FALSE	TRUE	FALSE	VBLYwQ	16	57266675	0.531494	0.0351991	365314	7300	358014	outcome	TRUE	reported	textfile	16	57300587	0.0294	4.47e-06	14734	GCST90274765.csv	TRUE	reported	dx0dFZ	2	TRUE	0.00142688326012929	21.0508813384174	GCST90274765.csv-dat.xlsx
263	rs7595241	C	G	C	G	0.0615	0.0135791	0.6941	0.651005	FALSE	TRUE	FALSE	VBLYwQ	2	7285344	0.446892	0.017853	365314	7300	358014	outcome	TRUE	reported	textfile	2	7425475	0.013	2.24e-06	14288	GCST90274765.csv	TRUE	reported	dx0dFZ	2	TRUE	0.00156391215587394	22.3770447911766	GCST90274765.csv-dat.xlsx
264	rs76295077	T	C	T	C	0.0928	0.00441622	0.8962	0.0939238	FALSE	FALSE	FALSE	VBLYwQ	13	22683813	0.880921	0.0294805	365314	7300	358014	outcome	TRUE	reported	textfile	13	23257952	0.0208	8.14e-06	14288	GCST90274765.csv	TRUE	reported	dx0dFZ	2	TRUE	0.00139121171066105	19.9025391440328	GCST90274765.csv-dat.xlsx
265	rs77480678	A	G	A	G	-0.1141	0.0535782	0.063	0.9456228	FALSE	FALSE	FALSE	VBLYwQ	8	60006273	0.1527	0.0374658	365314	7300	358014	outcome	TRUE	reported	textfile	8	60918832	0.0258	9.76e-06	14288	GCST90274765.csv	TRUE	reported	dx0dFZ	2	TRUE	0.0013669931918451	19.5555971068065	GCST90274765.csv-dat.xlsx
266	rs79086127	T	C	T	C	-0.2096	0.136736	0.0195	0.99498629	FALSE	FALSE	FALSE	VBLYwQ	4	122918108	0.258877	0.121107	365314	7300	358014	outcome	TRUE	reported	textfile	4	123839263	0.045	3.2e-06	14247	GCST90274765.csv	TRUE	reported	dx0dFZ	2	TRUE	0.00152045397204099	21.6918482886152	GCST90274765.csv-dat.xlsx
267	rs805262	T	C	T	C	-0.0558	-0.0185679	0.4753	0.590219	FALSE	FALSE	FALSE	VBLYwQ	6	31660956	0.283412	0.0173097	365314	7300	358014	outcome	TRUE	reported	textfile	6	31628733	0.0118	2.26e-06	14736	GCST90274765.csv	TRUE	reported	dx0dFZ	2	TRUE	0.00151518699481723	22.3586427062874	GCST90274765.csv-dat.xlsx
268	rs9266630	A	C	A	C	0.0801	-0.0284223	0.2593	0.720551	FALSE	FALSE	FALSE	VBLYwQ	6	31379092	0.131999	0.0188694	365314	7300	358014	outcome	TRUE	reported	textfile	6	31346869	0.0134	2.26e-09	14736	GCST90274765.csv	TRUE	reported	dx0dFZ	2	TRUE	0.00241893400753021	35.7269949099246	GCST90274765.csv-dat.xlsx
269	rs9271344	T	C	T	C	0.1061	0.00926591	0.6461	0.400336	FALSE	FALSE	FALSE	VBLYwQ	6	32615551	0.592876	0.0173301	365314	7300	358014	outcome	TRUE	reported	textfile	6	32583328	0.0123	6.35e-18	14736	GCST90274765.csv	TRUE	reported	dx0dFZ	2	TRUE	0.00502404496447519	74.3980576937003	GCST90274765.csv-dat.xlsx
270	rs9271375	A	G	A	G	-0.1256	-0.024112	0.4706	0.583125	FALSE	FALSE	FALSE	VBLYwQ	6	32619290	0.162948	0.0172818	365314	7300	358014	outcome	TRUE	reported	textfile	6	32587067	0.0118	1.86e-26	14736	GCST90274765.csv	TRUE	reported	dx0dFZ	2	TRUE	0.00762973395446737	113.280802470118	GCST90274765.csv-dat.xlsx
271	rs9276933	T	C	T	C	0.1017	0.0793095	0.8947	0.0757178	FALSE	FALSE	FALSE	VBLYwQ	6	32963018	0.0147516	0.032525	365314	7300	358014	outcome	TRUE	reported	textfile	6	32930795	0.0195	1.83e-07	14736	GCST90274765.csv	TRUE	reported	dx0dFZ	2	TRUE	0.00184243499040257	27.1965450147447	GCST90274765.csv-dat.xlsx
272	rs9296009	A	T	A	T	0.077	-0.019317	0.8002	0.732743	FALSE	TRUE	FALSE	VBLYwQ	6	32146738	0.315468	0.0192436	365314	7300	358014	outcome	TRUE	reported	textfile	6	32114515	0.0149	2.37e-07	14731	GCST90274765.csv	TRUE	reported	dx0dFZ	2	TRUE	0.00180963113280489	26.7023784103745	GCST90274765.csv-dat.xlsx
273	rs9469127	C	G	C	G	-0.4884	0.0237999	0.9365	0.9038915	FALSE	TRUE	FALSE	VBLYwQ	6	32476316	0.408102	0.0287703	365314	7300	358014	outcome	TRUE	reported	textfile	6	32444093	0.0277	1.41e-69	14735	GCST90274765.csv	TRUE	reported	dx0dFZ	2	TRUE	0.0206620876522465	310.837080380947	GCST90274765.csv-dat.xlsx
274	rs10207134	T	C	T	C	-0.0996	0.00497847	0.326	0.769868	FALSE	FALSE	FALSE	CGd5vd	2	227797112	0.805159	0.0201822	365314	7300	358014	outcome	TRUE	reported	textfile	2	228661828	0.0128	7.18e-15	14287	GCST90274766.csv	TRUE	reported	ivZ1wP	2	TRUE	0.00422008361212095	60.5393756261155	GCST90274766.csv-dat.xlsx
275	rs1027232	A	C	A	C	0.1072	0.0340226	0.0762	0.848985	FALSE	FALSE	FALSE	CGd5vd	15	39785747	0.151012	0.0236932	365314	7300	358014	outcome	TRUE	reported	textfile	15	40077948	0.0238	6.66e-06	14730	GCST90274766.csv	TRUE	reported	ivZ1wP	2	TRUE	0.00137541945012655	20.2850781525022	GCST90274766.csv-dat.xlsx
276	rs10837780	T	C	T	C	0.1191	-0.0158137	0.9413	0.055752	FALSE	FALSE	FALSE	CGd5vd	11	42121237	0.669457	0.0370439	365314	7300	358014	outcome	TRUE	reported	textfile	11	42142787	0.026	4.63e-06	14288	GCST90274766.csv	TRUE	reported	ivZ1wP	2	TRUE	0.00146645265358348	20.9805095329718	GCST90274766.csv-dat.xlsx
277	rs111674022	T	C	T	C	-0.0953	-0.00170907	0.0967	0.9092485	FALSE	FALSE	FALSE	CGd5vd	1	238442722	0.954025	0.0296443	365314	7300	358014	outcome	TRUE	reported	textfile	1	238606022	0.0208	4.61e-06	14288	GCST90274766.csv	TRUE	reported	ivZ1wP	2	TRUE	0.00146706745415134	20.9893183959095	GCST90274766.csv-dat.xlsx
278	rs11242693	T	C	T	C	0.0637	-0.0282179	0.3674	0.565819	FALSE	FALSE	FALSE	CGd5vd	6	1447955	0.101344	0.0172231	365314	7300	358014	outcome	TRUE	reported	textfile	6	1448190	0.0135	2.38e-06	12404	GCST90274766.csv	TRUE	reported	ivZ1wP	2	TRUE	0.00179172245676067	22.2608271326255	GCST90274766.csv-dat.xlsx
279	rs1129474	T	C	T	C	0.0573	0.0241896	0.5396	0.452097	FALSE	FALSE	FALSE	CGd5vd	8	22727205	0.157827	0.0171264	365314	7300	358014	outcome	TRUE	reported	textfile	8	22584718	0.012	1.8e-06	14288	GCST90274766.csv	TRUE	reported	ivZ1wP	2	TRUE	0.00159324594042411	22.7974334231523	GCST90274766.csv-dat.xlsx
280	rs115232129	A	G	A	G	0.2451	-0.0124876	0.9779	0.0223914	FALSE	FALSE	FALSE	CGd5vd	6	41114593	0.830675	0.0583983	365314	7300	358014	outcome	TRUE	reported	textfile	6	41082332	0.0434	1.63e-08	14729	GCST90274766.csv	TRUE	reported	ivZ1wP	2	TRUE	0.00216070016902924	31.889535113203	GCST90274766.csv-dat.xlsx
281	rs11582772	T	C	T	C	0.2585	-0.0312703	0.9859	0.00457513	FALSE	FALSE	FALSE	CGd5vd	1	31794961	0.801415	0.124327	365314	7300	358014	outcome	TRUE	reported	textfile	1	32260562	0.0548	2.39e-06	14243	GCST90274766.csv	TRUE	reported	ivZ1wP	2	TRUE	0.00155984176348519	22.2484105537454	GCST90274766.csv-dat.xlsx
282	rs117753190	C	G	C	G	-0.185	-0.141592	0.9688	0.9892887	FALSE	TRUE	FALSE	CGd5vd	17	69140184	0.0925763	0.0841825	365314	7300	358014	outcome	TRUE	reported	textfile	17	67136325	0.0359	2.56e-07	14243	GCST90274766.csv	TRUE	reported	ivZ1wP	2	TRUE	0.00186099032178294	26.5517757702455	GCST90274766.csv-dat.xlsx
283	rs117900576	C	G	C	G	-0.2256	0.0515072	0.9694	0.9898149	FALSE	TRUE	FALSE	CGd5vd	17	74765056	0.553773	0.0869885	365314	7300	358014	outcome	TRUE	reported	textfile	17	72761195	0.0429	1.45e-07	13224	GCST90274766.csv	TRUE	reported	ivZ1wP	2	TRUE	0.00208686092135347	27.6501771763534	GCST90274766.csv-dat.xlsx
284	rs118164045	T	C	T	C	0.1297	-0.00215771	0.9526	0.0411655	FALSE	FALSE	FALSE	CGd5vd	14	92326295	0.960191	0.0432285	365314	7300	358014	outcome	TRUE	reported	textfile	14	92792639	0.0289	7.19e-06	14288	GCST90274766.csv	TRUE	reported	ivZ1wP	2	TRUE	0.00140767063440135	20.1383308199789	GCST90274766.csv-dat.xlsx
285	rs13049624	A	G	A	G	-0.1315	-0.0111384	0.9476	0.0712032	FALSE	FALSE	FALSE	CGd5vd	21	42584892	0.736105	0.0330502	365314	7300	358014	outcome	TRUE	reported	textfile	21	44005002	0.0276	1.89e-06	14288	GCST90274766.csv	TRUE	reported	ivZ1wP	2	TRUE	0.00158625298404598	22.6972136529674	GCST90274766.csv-dat.xlsx
286	rs13185268	T	C	T	C	0.1091	0.0267811	0.9296	0.0822616	FALSE	FALSE	FALSE	CGd5vd	5	133683851	0.389353	0.0311123	365314	7300	358014	outcome	TRUE	reported	textfile	5	133019542	0.0239	5e-06	14724	GCST90274766.csv	TRUE	reported	ivZ1wP	2	TRUE	0.00141323276325248	20.8350575265237	GCST90274766.csv-dat.xlsx
287	rs151092565	T	C	T	C	-0.1512	0.0350086	0.0376	0.975061	FALSE	FALSE	FALSE	CGd5vd	14	94159206	0.516779	0.0539991	365314	7300	358014	outcome	TRUE	reported	textfile	14	94625543	0.0328	4.03e-06	14728	GCST90274766.csv	TRUE	reported	ivZ1wP	2	TRUE	0.00144074115587362	21.2469656392289	GCST90274766.csv-dat.xlsx
288	rs2003431	A	T	A	T	-0.1602	-0.0184385	0.0632	0.0479219	FALSE	TRUE	FALSE	CGd5vd	14	106326275	0.655807	0.0413689	365314	7300	358014	outcome	TRUE	reported	textfile	14	106782532	0.0344	3.21e-06	9786	GCST90274766.csv	TRUE	reported	ivZ1wP	2	TRUE	0.00221126871603327	21.6830000573661	GCST90274766.csv-dat.xlsx
289	rs2796032	T	C	T	C	0.0636	0.00401832	0.3159	0.679507	FALSE	FALSE	FALSE	CGd5vd	9	112757624	0.824883	0.0181604	365314	7300	358014	outcome	TRUE	reported	textfile	9	115519904	0.0127	5.5e-07	14718	GCST90274766.csv	TRUE	reported	ivZ1wP	2	TRUE	0.00170105596627036	25.0753942486279	GCST90274766.csv-dat.xlsx
290	rs2856997	A	C	A	C	0.0545	0.0120554	0.4269	0.47377	FALSE	FALSE	FALSE	CGd5vd	6	32813999	0.478995	0.0170294	365314	7300	358014	outcome	TRUE	reported	textfile	6	32781776	0.0118	3.86e-06	14736	GCST90274766.csv	TRUE	reported	ivZ1wP	2	TRUE	0.00144551015105823	21.328977819642	GCST90274766.csv-dat.xlsx
291	rs34729167	T	C	T	C	0.0801	0.0284476	0.136	0.802616	FALSE	FALSE	FALSE	CGd5vd	6	162522101	0.183239	0.0213756	365314	7300	358014	outcome	TRUE	reported	textfile	6	162943133	0.0179	7.65e-06	14288	GCST90274766.csv	TRUE	reported	ivZ1wP	2	TRUE	0.00139952061127789	20.0215720554778	GCST90274766.csv-dat.xlsx
292	rs348389	T	C	T	C	-0.055	0.00643396	0.3574	0.646687	FALSE	FALSE	FALSE	CGd5vd	19	6535626	0.720084	0.0179545	365314	7300	358014	outcome	TRUE	reported	textfile	19	6535637	0.0124	9.19e-06	14288	GCST90274766.csv	TRUE	reported	ivZ1wP	2	TRUE	0.00137503257577175	19.6707633178275	GCST90274766.csv-dat.xlsx
293	rs35833676	T	C	T	C	0.0804	0.0155228	0.1452	0.875772	FALSE	FALSE	FALSE	CGd5vd	21	31588943	0.546136	0.0257187	365314	7300	358014	outcome	TRUE	reported	textfile	21	32961256	0.0166	1.28e-06	14732	GCST90274766.csv	TRUE	reported	ivZ1wP	2	TRUE	0.00158980266000456	23.4550821338342	GCST90274766.csv-dat.xlsx
294	rs3798304	C	G	C	G	-0.0624	0.0143491	0.7473	0.760114	FALSE	TRUE	FALSE	CGd5vd	6	166949946	0.473472	0.0200172	365314	7300	358014	outcome	TRUE	reported	textfile	6	167363434	0.0138	6.13e-06	14287	GCST90274766.csv	TRUE	reported	ivZ1wP	2	TRUE	0.00142905481421429	20.4432625638362	GCST90274766.csv-dat.xlsx
295	rs41302923	A	G	A	G	0.1939	-0.099239	0.9774	0.026734	FALSE	FALSE	FALSE	CGd5vd	10	126004910	0.0609621	0.052962	365314	7300	358014	outcome	TRUE	reported	textfile	10	127693479	0.0414	2.82e-06	14726	GCST90274766.csv	TRUE	reported	ivZ1wP	2	TRUE	0.00148738602047493	21.9328944460605	GCST90274766.csv-dat.xlsx
296	rs4981022	A	G	A	G	0.0635	-0.00711635	0.6933	0.317395	FALSE	FALSE	FALSE	CGd5vd	12	103756096	0.698514	0.018373	365314	7300	358014	outcome	TRUE	reported	textfile	12	104149874	0.0128	7.02e-07	14721	GCST90274766.csv	TRUE	reported	ivZ1wP	2	TRUE	0.00166903230014291	24.607557233654	GCST90274766.csv-dat.xlsx
297	rs55891514	T	C	T	C	0.0955	-0.00043654	0.9122	0.0433337	FALSE	FALSE	FALSE	CGd5vd	5	40408837	0.991622	0.0415739	365314	7300	358014	outcome	TRUE	reported	textfile	5	40408939	0.0213	7.34e-06	14735	GCST90274766.csv	TRUE	reported	ivZ1wP	2	TRUE	0.00136240211439012	20.0996541626393	GCST90274766.csv-dat.xlsx
298	rs56246713	T	G	T	G	0.0889	0.0112843	0.5492	0.452322	FALSE	FALSE	FALSE	CGd5vd	6	41137356	0.509693	0.0171151	365314	7300	358014	outcome	TRUE	reported	textfile	6	41105094	0.012	1.28e-13	14288	GCST90274766.csv	TRUE	reported	ivZ1wP	2	TRUE	0.00382652506030611	54.8757203305804	GCST90274766.csv-dat.xlsx
299	rs5769672	T	G	T	G	-0.1184	-0.0923933	0.9406	0.0196878	FALSE	FALSE	FALSE	CGd5vd	22	49484105	0.137545	0.0622178	365314	7300	358014	outcome	TRUE	reported	textfile	22	49877754	0.0257	4.09e-06	14732	GCST90274766.csv	TRUE	reported	ivZ1wP	2	TRUE	0.00143863362710622	21.221603439604	GCST90274766.csv-dat.xlsx
300	rs61945278	T	C	T	C	-0.2	-0.0732714	0.028	0.9769196	FALSE	FALSE	FALSE	CGd5vd	13	23950198	0.217102	0.0593641	365314	7300	358014	outcome	TRUE	reported	textfile	13	24524337	0.0451	9.22e-06	13386	GCST90274766.csv	TRUE	reported	ivZ1wP	2	TRUE	0.00146696085852764	19.6626484662088	GCST90274766.csv-dat.xlsx
301	rs62456601	T	C	T	C	0.0611	-0.0181142	0.6697	0.398084	FALSE	FALSE	FALSE	CGd5vd	7	55723460	0.298911	0.0174381	365314	7300	358014	outcome	TRUE	reported	textfile	7	55791153	0.0137	8.2e-06	12836	GCST90274766.csv	TRUE	reported	ivZ1wP	2	TRUE	0.00154717389233523	19.8871986888334	GCST90274766.csv-dat.xlsx
302	rs6420556	T	C	T	C	-0.0736	0.00436145	0.1755	0.821154	FALSE	FALSE	FALSE	CGd5vd	18	58820374	0.844078	0.0221754	365314	7300	358014	outcome	TRUE	reported	textfile	18	56487606	0.0158	3.19e-06	14288	GCST90274766.csv	TRUE	reported	ivZ1wP	2	TRUE	0.00151639014582893	21.6960492986721	GCST90274766.csv-dat.xlsx
303	rs6498926	A	T	A	T	0.0616	-0.0109128	0.3426	0.356609	FALSE	TRUE	FALSE	CGd5vd	16	63761918	0.539441	0.0177833	365314	7300	358014	outcome	TRUE	reported	textfile	16	63795822	0.0134	4.29e-06	12844	GCST90274766.csv	TRUE	reported	ivZ1wP	2	TRUE	0.001642621725674	21.1292555753609	GCST90274766.csv-dat.xlsx
304	rs73072893	A	G	A	G	0.2057	-0.00533305	0.9739	0.0345762	FALSE	FALSE	FALSE	CGd5vd	12	19504606	0.909724	0.047034	365314	7300	358014	outcome	TRUE	reported	textfile	12	19657540	0.0422	1.09e-06	13230	GCST90274766.csv	TRUE	reported	ivZ1wP	2	TRUE	0.00179268747546303	23.7562574706565	GCST90274766.csv-dat.xlsx
305	rs742493	T	C	T	C	0.1459	0.0339395	0.883	0.0968573	FALSE	FALSE	FALSE	CGd5vd	6	41030428	0.23889	0.0288169	365314	7300	358014	outcome	TRUE	reported	textfile	6	40998167	0.0185	3.11e-15	14735	GCST90274766.csv	TRUE	reported	ivZ1wP	2	TRUE	0.00420327380194984	62.1882270697591	GCST90274766.csv-dat.xlsx
306	rs748503	T	C	T	C	-0.0722	0.015002	0.1993	0.712711	FALSE	FALSE	FALSE	CGd5vd	10	71749708	0.431679	0.0190787	365314	7300	358014	outcome	TRUE	reported	textfile	10	73509465	0.0162	8.32e-06	14288	GCST90274766.csv	TRUE	reported	ivZ1wP	2	TRUE	0.00138825611028004	19.8601978324529	GCST90274766.csv-dat.xlsx
307	rs75358033	T	C	T	C	-0.1514	0.0790414	0.0473	0.9560606	FALSE	FALSE	FALSE	CGd5vd	2	227787305	0.0556314	0.0412984	365314	7300	358014	outcome	TRUE	reported	textfile	2	228652021	0.0281	7.13e-08	14726	GCST90274766.csv	TRUE	reported	ivZ1wP	2	TRUE	0.00196742882170081	29.0255276303477	GCST90274766.csv-dat.xlsx
308	rs7749768	T	G	T	G	-0.0622	-0.0193555	0.754	0.193061	FALSE	FALSE	FALSE	CGd5vd	6	107156397	0.372727	0.0217142	365314	7300	358014	outcome	TRUE	reported	textfile	6	107477601	0.0138	6.57e-06	14709	GCST90274766.csv	TRUE	reported	ivZ1wP	2	TRUE	0.00137924061838737	20.3125076101804	GCST90274766.csv-dat.xlsx
309	rs9274623	T	G	T	G	-0.076	-0.04212	0.215	0.858124	FALSE	FALSE	FALSE	CGd5vd	6	32668221	0.0859627	0.0245299	365314	7300	358014	outcome	TRUE	reported	textfile	6	32635998	0.0148	2.82e-07	14288	GCST90274766.csv	TRUE	reported	ivZ1wP	2	TRUE	0.00184217772555042	26.3659217008843	GCST90274766.csv-dat.xlsx
310	rs9357723	A	G	A	G	0.0522	-0.00347898	0.4744	0.538565	FALSE	FALSE	FALSE	CGd5vd	6	52088299	0.839378	0.0171642	365314	7300	358014	outcome	TRUE	reported	textfile	6	51953097	0.0116	6.8e-06	14735	GCST90274766.csv	TRUE	reported	ivZ1wP	2	TRUE	0.00137239287711154	20.2472514421446	GCST90274766.csv-dat.xlsx
311	rs1001495	T	C	T	C	0.0983	0.00733767	0.9113	0.092558	FALSE	FALSE	FALSE	z5zWTD	2	240707925	0.802333	0.0293122	365314	7300	358014	outcome	TRUE	reported	textfile	2	241647342	0.0215	4.83e-06	13650	GCST90274767.csv	TRUE	reported	Q1dq9T	2	TRUE	0.0015290894121104	20.9009717510901	GCST90274767.csv-dat.xlsx
312	rs1005107	T	C	T	C	0.2536	-0.0275211	0.1092	0.867745	FALSE	FALSE	FALSE	z5zWTD	17	36013552	0.277528	0.0253443	365314	7300	358014	outcome	TRUE	reported	textfile	17	34340592	0.0211	2.83e-33	14288	GCST90274767.csv	TRUE	reported	Q1dq9T	2	TRUE	0.0100090616824649	144.43511517257	GCST90274767.csv-dat.xlsx
313	rs11017721	A	G	A	G	0.0971	-0.000445563	0.1154	0.898399	FALSE	FALSE	FALSE	z5zWTD	10	131107162	0.987468	0.028368	365314	7300	358014	outcome	TRUE	reported	textfile	10	132905425	0.0186	1.79e-07	14288	GCST90274767.csv	TRUE	reported	Q1dq9T	2	TRUE	0.00190376591430281	27.2490757132692	GCST90274767.csv-dat.xlsx
314	rs113959305	T	C	T	C	-0.1397	-0.0864299	0.0559	0.9683099	FALSE	FALSE	FALSE	z5zWTD	22	50637853	0.0880015	0.0506613	365314	7300	358014	outcome	TRUE	reported	textfile	22	51076281	0.0285	9.5e-07	13224	GCST90274767.csv	TRUE	reported	Q1dq9T	2	TRUE	0.00181364332249193	24.0235621831241	GCST90274767.csv-dat.xlsx
315	rs11602862	A	G	A	G	-0.0577	0.0219925	0.2924	0.746885	FALSE	FALSE	FALSE	z5zWTD	11	86546672	0.262788	0.0196392	365314	7300	358014	outcome	TRUE	reported	textfile	11	86257714	0.013	9.06e-06	14288	GCST90274767.csv	TRUE	reported	Q1dq9T	2	TRUE	0.00137687685021872	19.6971832778945	GCST90274767.csv-dat.xlsx
316	rs11657605	A	G	A	G	0.1318	0.0304745	0.0465	0.9739281	FALSE	FALSE	FALSE	z5zWTD	17	36013794	0.575106	0.0543657	365314	7300	358014	outcome	TRUE	reported	textfile	17	34340834	0.0293	6.85e-06	14736	GCST90274767.csv	TRUE	reported	Q1dq9T	2	TRUE	0.00137126069337668	20.2318982630526	GCST90274767.csv-dat.xlsx
317	rs116683909	A	G	A	G	-0.21	-0.0330981	0.0278	0.9728146	FALSE	FALSE	FALSE	z5zWTD	3	14404403	0.531877	0.0529448	365314	7300	358014	outcome	TRUE	reported	textfile	3	14445911	0.0426	8.24e-07	14724	GCST90274767.csv	TRUE	reported	Q1dq9T	2	TRUE	0.0016476972106598	24.2974331481579	GCST90274767.csv-dat.xlsx
318	rs116923441	C	G	C	G	0.2486	-0.0801982	0.9598	0.9800285	FALSE	TRUE	FALSE	z5zWTD	17	36106788	0.191841	0.0614474	365314	7300	358014	outcome	TRUE	reported	textfile	17	34434181	0.0372	2.34e-11	14288	GCST90274767.csv	TRUE	reported	Q1dq9T	2	TRUE	0.00311594352384858	44.6535069876159	GCST90274767.csv-dat.xlsx
319	rs117503347	T	C	T	C	0.2077	0.0257803	0.9745	0.0385336	FALSE	FALSE	FALSE	z5zWTD	17	36036867	0.564491	0.0447431	365314	7300	358014	outcome	TRUE	reported	textfile	17	34363897	0.0443	2.75e-06	14288	GCST90274767.csv	TRUE	reported	Q1dq9T	2	TRUE	0.00153612464087737	21.978838855518	GCST90274767.csv-dat.xlsx
320	rs117639761	A	C	A	C	-0.3246	-0.122386	0.9561	0.0209276	FALSE	FALSE	FALSE	z5zWTD	17	35868176	0.0394158	0.0594161	365314	7300	358014	outcome	TRUE	reported	textfile	17	34195180	0.0413	3.85e-15	14736	GCST90274767.csv	TRUE	reported	Q1dq9T	2	TRUE	0.0041744625969472	61.764364934664	GCST90274767.csv-dat.xlsx
321	rs12103669	A	G	A	G	-0.1778	-0.125327	0.0234	0.99120576	FALSE	FALSE	FALSE	z5zWTD	17	49220739	0.167337	0.0907634	365314	7300	358014	outcome	TRUE	reported	textfile	17	47298101	0.0402	9.74e-06	14734	GCST90274767.csv	TRUE	reported	Q1dq9T	2	TRUE	0.00132591145748903	19.5592614405724	GCST90274767.csv-dat.xlsx
322	rs12195927	A	C	A	C	-0.1026	0.0788871	0.0748	0.9454869	FALSE	FALSE	FALSE	z5zWTD	6	86110044	0.0357495	0.0375696	365314	7300	358014	outcome	TRUE	reported	textfile	6	86819762	0.023	8.16e-06	14724	GCST90274767.csv	TRUE	reported	Q1dq9T	2	TRUE	0.00134966719425279	19.8966542953675	GCST90274767.csv-dat.xlsx
323	rs12204524	C	G	C	G	0.1164	0.0855679	0.9291	0.9501479	FALSE	TRUE	FALSE	z5zWTD	6	85435025	0.029705	0.0393596	365314	7300	358014	outcome	TRUE	reported	textfile	6	86144743	0.0237	9.04e-07	14727	GCST90274767.csv	TRUE	reported	Q1dq9T	2	TRUE	0.00163525023546424	24.118499499196	GCST90274767.csv-dat.xlsx
324	rs12949647	A	G	A	G	-0.0643	-0.0273274	0.7287	0.298995	FALSE	FALSE	FALSE	z5zWTD	17	21483148	0.141563	0.0185901	365314	7300	358014	outcome	TRUE	reported	textfile	17	21386459	0.0137	2.69e-06	14288	GCST90274767.csv	TRUE	reported	Q1dq9T	2	TRUE	0.00153936043192834	22.0252078640192	GCST90274767.csv-dat.xlsx
325	rs143566774	A	G	A	G	0.1738	0.0592886	0.0369	0.9731455	FALSE	FALSE	FALSE	z5zWTD	17	35949068	0.266649	0.0533741	365314	7300	358014	outcome	TRUE	reported	textfile	17	34276072	0.0372	2.98e-06	14288	GCST90274767.csv	TRUE	reported	Q1dq9T	2	TRUE	0.00152538422654973	21.8249304651665	GCST90274767.csv-dat.xlsx
326	rs144391957	T	C	T	C	0.2763	-0.0293406	0.9771	0.00894016	FALSE	FALSE	FALSE	z5zWTD	17	35959845	0.753819	0.0935578	365314	7300	358014	outcome	TRUE	reported	textfile	17	34286849	0.0452	9.79e-10	14288	GCST90274767.csv	TRUE	reported	Q1dq9T	2	TRUE	0.00260842979289238	37.3614828261709	GCST90274767.csv-dat.xlsx
327	rs146074782	A	G	A	G	-0.3061	0.0892432	0.0116	0.9884473	FALSE	FALSE	FALSE	z5zWTD	1	203472132	0.267522	0.0804872	365314	7300	358014	outcome	TRUE	reported	textfile	1	203441260	0.0626	1.01e-06	12935	GCST90274767.csv	TRUE	reported	Q1dq9T	2	TRUE	0.00184505587201415	23.9062158967769	GCST90274767.csv-dat.xlsx
328	rs148065954	A	G	A	G	0.3095	0.076919	0.0292	0.9780004	FALSE	FALSE	FALSE	z5zWTD	17	35840762	0.179902	0.057357	365314	7300	358014	outcome	TRUE	reported	textfile	17	34167766	0.039	2.09e-15	14288	GCST90274767.csv	TRUE	reported	Q1dq9T	2	TRUE	0.00438844419236064	62.9696525380397	GCST90274767.csv-dat.xlsx
329	rs17092563	C	G	C	G	-0.202	0.0608783	0.9774	0.99083887	FALSE	TRUE	FALSE	z5zWTD	10	114893332	0.498677	0.0899803	365314	7300	358014	outcome	TRUE	reported	textfile	10	116653091	0.0445	5.64e-06	14733	GCST90274767.csv	TRUE	reported	Q1dq9T	2	TRUE	0.00139664024060794	20.6026819190281	GCST90274767.csv-dat.xlsx
330	rs17735284	A	T	A	T	0.0927	-0.00128396	0.0922	0.0572104	FALSE	TRUE	FALSE	z5zWTD	11	84661469	0.972225	0.0368766	365314	7300	358014	outcome	TRUE	reported	textfile	11	84372512	0.0202	4.45e-06	14725	GCST90274767.csv	TRUE	reported	Q1dq9T	2	TRUE	0.00142817272609922	21.0570601653788	GCST90274767.csv-dat.xlsx
331	rs1926742	A	G	A	G	0.0574	-0.0261476	0.3093	0.685385	FALSE	FALSE	FALSE	z5zWTD	10	18006553	0.153185	0.0183059	365314	7300	358014	outcome	TRUE	reported	textfile	10	18295482	0.0125	4.39e-06	14725	GCST90274767.csv	TRUE	reported	Q1dq9T	2	TRUE	0.00142997018574921	21.0835999641426	GCST90274767.csv-dat.xlsx
332	rs2263318	A	G	A	G	-0.1027	0.130459	0.0765	0.986471	FALSE	FALSE	FALSE	z5zWTD	6	31464229	0.0794841	0.0743912	365314	7300	358014	outcome	TRUE	reported	textfile	6	31432006	0.0232	9.57e-06	14735	GCST90274767.csv	TRUE	reported	Q1dq9T	2	TRUE	0.0013281208610496	19.5932268191175	GCST90274767.csv-dat.xlsx
333	rs2702957	T	C	T	C	0.199	-0.0344518	0.0297	0.9514115	FALSE	FALSE	FALSE	z5zWTD	17	35948721	0.383086	0.0394988	365314	7300	358014	outcome	TRUE	reported	textfile	17	34275725	0.0405	8.94e-07	14288	GCST90274767.csv	TRUE	reported	Q1dq9T	2	TRUE	0.00168690813010828	24.1398913256641	GCST90274767.csv-dat.xlsx
334	rs28498569	C	G	C	G	0.0819	-0.0536767	0.8875	0.860735	FALSE	TRUE	FALSE	z5zWTD	17	35552984	0.0293366	0.0246344	365314	7300	358014	outcome	TRUE	reported	textfile	17	33880003	0.0185	9.55e-06	14731	GCST90274767.csv	TRUE	reported	Q1dq9T	2	TRUE	0.00132866257645632	19.595907437489	GCST90274767.csv-dat.xlsx
335	rs2870238	T	C	T	C	0.0574	0.00619842	0.4869	0.544739	FALSE	FALSE	FALSE	z5zWTD	4	76451926	0.716673	0.0170798	365314	7300	358014	outcome	TRUE	reported	textfile	4	77373079	0.0114	4.78e-07	14736	GCST90274767.csv	TRUE	reported	Q1dq9T	2	TRUE	0.00171746518577404	25.3486675011337	GCST90274767.csv-dat.xlsx
336	rs2905095	T	C	T	C	0.0664	0.00841322	0.3078	0.677644	FALSE	FALSE	FALSE	z5zWTD	9	133027406	0.646462	0.0183421	365314	7300	358014	outcome	TRUE	reported	textfile	9	135902793	0.0148	7.24e-06	11337	GCST90274767.csv	TRUE	reported	Q1dq9T	2	TRUE	0.0017723283561796	20.1250100432638	GCST90274767.csv-dat.xlsx
337	rs376974828	T	C	T	C	-0.1724	-0.00654831	0.0385	0.9793407	FALSE	FALSE	FALSE	z5zWTD	19	11515204	0.915302	0.0615709	365314	7300	358014	outcome	TRUE	reported	textfile	19	11626019	0.039	9.85e-06	10696	GCST90274767.csv	TRUE	reported	Q1dq9T	2	TRUE	0.00182360682651603	19.5372797194303	GCST90274767.csv-dat.xlsx
338	rs4317138	T	C	T	C	0.0585	-0.00378439	0.6736	0.338047	FALSE	FALSE	FALSE	z5zWTD	3	46420653	0.833857	0.0180417	365314	7300	358014	outcome	TRUE	reported	textfile	3	46462144	0.0127	4.1e-06	14288	GCST90274767.csv	TRUE	reported	Q1dq9T	2	TRUE	0.00148281984712239	21.2150223922508	GCST90274767.csv-dat.xlsx
339	rs438811	T	C	T	C	0.0669	0.0441275	0.2405	0.764414	FALSE	FALSE	FALSE	z5zWTD	19	44913484	0.0301148	0.0203486	365314	7300	358014	outcome	TRUE	reported	textfile	19	45416741	0.0138	1.25e-06	14720	GCST90274767.csv	TRUE	reported	Q1dq9T	2	TRUE	0.00159401875466648	23.4982246419619	GCST90274767.csv-dat.xlsx
340	rs4719850	T	C	T	C	-0.0548	-0.00146707	0.5907	0.290089	FALSE	FALSE	FALSE	z5zWTD	7	3199346	0.938019	0.0188668	365314	7300	358014	outcome	TRUE	reported	textfile	7	3238978	0.0118	3.42e-06	14726	GCST90274767.csv	TRUE	reported	Q1dq9T	2	TRUE	0.00146243547594662	21.5644365448601	GCST90274767.csv-dat.xlsx
341	rs530872918	T	C	T	C	0.171	0.0551023	0.9636	0.0239765	FALSE	FALSE	FALSE	z5zWTD	17	35394812	0.331648	0.0567598	365314	7300	358014	outcome	TRUE	reported	textfile	17	33721831	0.038	6.8e-06	12205	GCST90274767.csv	TRUE	reported	Q1dq9T	2	TRUE	0.00165640784442036	20.2466816878329	GCST90274767.csv-dat.xlsx
342	rs536720979	A	G	A	G	0.2618	-0.0902731	0.0138	0.9944674	FALSE	FALSE	FALSE	z5zWTD	13	45665768	0.432784	0.11508	365314	7300	358014	outcome	TRUE	reported	textfile	13	46239903	0.0591	9.43e-06	11760	GCST90274767.csv	TRUE	reported	Q1dq9T	2	TRUE	0.0016658386460751	19.6196139116261	GCST90274767.csv-dat.xlsx
343	rs56135703	T	C	T	C	-0.2887	-0.0299684	0.0313	0.953905	FALSE	FALSE	FALSE	z5zWTD	17	35746282	0.462674	0.0408038	365314	7300	358014	outcome	TRUE	reported	textfile	17	34073301	0.036	1.06e-15	14728	GCST90274767.csv	TRUE	reported	Q1dq9T	2	TRUE	0.00434762945902647	64.3027559697746	GCST90274767.csv-dat.xlsx
344	rs56675286	A	C	A	C	-0.2017	0.0551258	0.0383	0.9760758	FALSE	FALSE	FALSE	z5zWTD	17	36031023	0.325033	0.0560125	365314	7300	358014	outcome	TRUE	reported	textfile	17	34358060	0.0323	4.25e-10	14736	GCST90274767.csv	TRUE	reported	Q1dq9T	2	TRUE	0.00263924322214503	38.989512441531	GCST90274767.csv-dat.xlsx
345	rs62078063	T	C	T	C	0.6401	0.0265917	0.9682	0.042884	FALSE	FALSE	FALSE	z5zWTD	17	35959448	0.529009	0.0422413	365314	7300	358014	outcome	TRUE	reported	textfile	17	34286452	0.037	4.7e-67	14735	GCST90274767.csv	TRUE	reported	Q1dq9T	2	TRUE	0.019907158901418	299.249376993553	GCST90274767.csv-dat.xlsx
346	rs6497967	T	C	T	C	-0.0547	-0.00267973	0.3198	0.623744	FALSE	FALSE	FALSE	z5zWTD	16	26879150	0.878693	0.0175575	365314	7300	358014	outcome	TRUE	reported	textfile	16	26890471	0.0123	8.7e-06	14729	GCST90274767.csv	TRUE	reported	Q1dq9T	2	TRUE	0.00134093712641605	19.7744974184738	GCST90274767.csv-dat.xlsx
347	rs712048	A	C	A	C	-0.5147	0.0177904	0.1497	0.879036	FALSE	FALSE	FALSE	z5zWTD	17	35999179	0.496051	0.0261347	365314	7300	358014	outcome	TRUE	reported	textfile	17	34326215	0.0158	1e-200	14723	GCST90274767.csv	TRUE	reported	Q1dq9T	2	TRUE	0.0672313441883204	1061.04832278593	GCST90274767.csv-dat.xlsx
348	rs73071153	A	G	A	G	-0.1497	-0.0521618	0.0393	0.9680499	FALSE	FALSE	FALSE	z5zWTD	7	17506340	0.278101	0.0480933	365314	7300	358014	outcome	TRUE	reported	textfile	7	17545964	0.0319	2.7e-06	14728	GCST90274767.csv	TRUE	reported	Q1dq9T	2	TRUE	0.00149303352057922	22.0192871578755	GCST90274767.csv-dat.xlsx
349	rs73114426	A	G	A	G	0.0948	-0.006182	0.0846	0.89972	FALSE	FALSE	FALSE	z5zWTD	12	57011265	0.826285	0.028168	365314	7300	358014	outcome	TRUE	reported	textfile	12	57405049	0.0207	4.66e-06	14731	GCST90274767.csv	TRUE	reported	Q1dq9T	2	TRUE	0.00142175856424938	20.9708974458728	GCST90274767.csv-dat.xlsx
350	rs73290707	T	C	T	C	-0.9218	-0.0671909	0.0236	0.9714733	FALSE	FALSE	FALSE	z5zWTD	17	36030581	0.194916	0.0518379	365314	7300	358014	outcome	TRUE	reported	textfile	17	34357618	0.0454	1.19e-91	14724	GCST90274767.csv	TRUE	reported	Q1dq9T	2	TRUE	0.0272360035053624	412.194987736838	GCST90274767.csv-dat.xlsx
351	rs74127049	C	G	C	G	0.0603	-0.00698078	0.608	0.595016	FALSE	TRUE	FALSE	z5zWTD	1	161612410	0.697829	0.01798	365314	7300	358014	outcome	TRUE	reported	textfile	1	161582200	0.0132	4.92e-06	13422	GCST90274767.csv	TRUE	reported	Q1dq9T	2	TRUE	0.00155236848872945	20.8651755598001	GCST90274767.csv-dat.xlsx
352	rs74491711	A	G	A	G	0.1273	0.0180448	0.048	0.9450709	FALSE	FALSE	FALSE	z5zWTD	3	40012867	0.628139	0.037256	365314	7300	358014	outcome	TRUE	reported	textfile	3	40054358	0.0278	4.67e-06	14735	GCST90274767.csv	TRUE	reported	Q1dq9T	2	TRUE	0.00142101772864454	20.9656467518469	GCST90274767.csv-dat.xlsx
353	rs76654913	T	C	T	C	0.2248	0.0861456	0.9641	0.0386289	FALSE	FALSE	FALSE	z5zWTD	17	36468429	0.0533777	0.0445922	365314	7300	358014	outcome	TRUE	reported	textfile	17	34824281	0.037	1.23e-09	14734	GCST90274767.csv	TRUE	reported	Q1dq9T	2	TRUE	0.00249908944893706	36.908824214909	GCST90274767.csv-dat.xlsx
354	rs77083410	C	G	C	G	0.224	0.0449786	0.0223	0.0370835	FALSE	TRUE	FALSE	z5zWTD	11	115211066	0.316006	0.0448576	365314	7300	358014	outcome	TRUE	reported	textfile	11	115081786	0.0416	7.26e-08	14734	GCST90274767.csv	TRUE	reported	Q1dq9T	2	TRUE	0.0019639703624848	28.990147169972	GCST90274767.csv-dat.xlsx
355	rs77354000	A	G	A	G	-0.2064	-0.0611554	0.9788	0.0214145	FALSE	FALSE	FALSE	z5zWTD	10	34144868	0.298067	0.0587701	365314	7300	358014	outcome	TRUE	reported	textfile	10	34433796	0.0437	2.32e-06	14735	GCST90274767.csv	TRUE	reported	Q1dq9T	2	TRUE	0.00151164348506163	22.3047603110231	GCST90274767.csv-dat.xlsx
356	rs79960240	T	G	T	G	-0.2384	-0.144127	0.0143	0.99169985	FALSE	FALSE	FALSE	z5zWTD	14	94344719	0.138949	0.0974016	365314	7300	358014	outcome	TRUE	reported	textfile	14	94811056	0.0537	9.02e-06	14249	GCST90274767.csv	TRUE	reported	Q1dq9T	2	TRUE	0.00138127213510138	19.7062037389025	GCST90274767.csv-dat.xlsx
357	rs80014265	T	C	T	C	0.1307	0.00180769	0.0514	0.9617472	FALSE	FALSE	FALSE	z5zWTD	9	91417827	0.967486	0.0443473	365314	7300	358014	outcome	TRUE	reported	textfile	9	94180109	0.0289	6.11e-06	14736	GCST90274767.csv	TRUE	reported	Q1dq9T	2	TRUE	0.00138603281601046	20.4501520929915	GCST90274767.csv-dat.xlsx
358	rs8068547	C	G	C	G	-0.1133	0.00782997	0.1317	0.113888	FALSE	TRUE	FALSE	z5zWTD	17	35946932	0.769573	0.0267296	365314	7300	358014	outcome	TRUE	reported	textfile	17	34273936	0.0178	1.95e-10	14288	GCST90274767.csv	TRUE	reported	Q1dq9T	2	TRUE	0.00282760422041642	40.5096992895478	GCST90274767.csv-dat.xlsx
359	rs854658	A	G	A	G	-0.1036	-0.0361415	0.5451	0.44072	FALSE	FALSE	FALSE	z5zWTD	17	36025629	0.0358344	0.01722	365314	7300	358014	outcome	TRUE	reported	textfile	17	34352666	0.0119	3.15e-18	14288	GCST90274767.csv	TRUE	reported	Q1dq9T	2	TRUE	0.00527662789173855	75.7817783064744	GCST90274767.csv-dat.xlsx
360	rs854675	T	C	T	C	-0.2707	0.0292315	0.1133	0.859788	FALSE	FALSE	FALSE	z5zWTD	17	36032864	0.233743	0.0245484	365314	7300	358014	outcome	TRUE	reported	textfile	17	34359900	0.0189	1.58e-46	14736	GCST90274767.csv	TRUE	reported	Q1dq9T	2	TRUE	0.013729955605968	205.113363270224	GCST90274767.csv-dat.xlsx
361	rs854679	T	G	T	G	-0.2273	-0.000672332	0.5303	0.491299	FALSE	FALSE	FALSE	z5zWTD	17	36031803	0.968475	0.0170122	365314	7300	358014	outcome	TRUE	reported	textfile	17	34358839	0.0114	1.88e-88	14735	GCST90274767.csv	TRUE	reported	Q1dq9T	2	TRUE	0.026271031141566	397.493670402409	GCST90274767.csv-dat.xlsx
362	rs9892586	A	G	A	G	-0.5408	-0.0772742	0.9408	0.0751244	FALSE	FALSE	FALSE	z5zWTD	17	35986879	0.015939	0.0320599	365314	7300	358014	outcome	TRUE	reported	textfile	17	34313915	0.0243	1.01e-109	14735	GCST90274767.csv	TRUE	reported	Q1dq9T	2	TRUE	0.0325201548512573	495.224209399332	GCST90274767.csv-dat.xlsx
363	rs10401347	A	G	A	G	0.0767	-0.00475016	0.5493	0.493664	FALSE	FALSE	FALSE	SmLsb8	19	48589294	0.783948	0.0173251	365314	7300	358014	outcome	TRUE	reported	textfile	19	49092551	0.0136	1.7e-08	14288	GCST90274768.csv	TRUE	reported	UseiZT	2	TRUE	0.00222113915594311	31.8018302722516	GCST90274768.csv-dat.xlsx
364	rs10403298	T	C	T	C	-0.0909	0.0133991	0.7901	0.240031	FALSE	FALSE	FALSE	SmLsb8	19	48906211	0.50088	0.0199064	365314	7300	358014	outcome	TRUE	reported	textfile	19	49409468	0.0149	1.06e-09	14287	GCST90274768.csv	TRUE	reported	UseiZT	2	TRUE	0.00259827013805971	37.2129782924284	GCST90274768.csv-dat.xlsx
365	rs10407495	T	C	T	C	0.1227	0.00169687	0.1015	0.922587	FALSE	FALSE	FALSE	SmLsb8	19	48588017	0.958154	0.0323396	365314	7300	358014	outcome	TRUE	reported	textfile	19	49091274	0.0208	3.66e-09	14288	GCST90274768.csv	TRUE	reported	UseiZT	2	TRUE	0.00242959882418784	34.7937837384073	GCST90274768.csv-dat.xlsx
366	rs10445641	A	G	A	G	-0.1782	0.000551063	0.8725	0.116512	FALSE	FALSE	FALSE	SmLsb8	19	8172466	0.983415	0.0265083	365314	7300	358014	outcome	TRUE	reported	textfile	19	8237350	0.0179	2.39e-23	14287	GCST90274768.csv	TRUE	reported	UseiZT	2	TRUE	0.00688915596276262	99.094268800849	GCST90274768.csv-dat.xlsx
367	rs10792444	T	C	T	C	-0.0865	-0.0862888	0.8838	0.116062	FALSE	FALSE	FALSE	SmLsb8	11	64666679	0.0014338	0.0270688	365314	7300	358014	outcome	TRUE	reported	textfile	11	64434151	0.0181	1.76e-06	14732	GCST90274768.csv	TRUE	reported	UseiZT	2	TRUE	0.00154789177781175	22.8357932237379	GCST90274768.csv-dat.xlsx
368	rs11028036	A	G	A	G	0.0546	-0.00731593	0.5707	0.43157	FALSE	FALSE	FALSE	SmLsb8	11	24578600	0.670161	0.0171765	365314	7300	358014	outcome	TRUE	reported	textfile	11	24600146	0.0117	3.06e-06	14728	GCST90274768.csv	TRUE	reported	UseiZT	2	TRUE	0.00147648175490403	21.7748204478243	GCST90274768.csv-dat.xlsx
369	rs1104768	T	G	T	G	-0.513	0.0247096	0.672	0.342325	FALSE	FALSE	FALSE	SmLsb8	19	8050836	0.16893	0.0179621	365314	7300	358014	outcome	TRUE	reported	textfile	19	8115720	0.0121	1e-200	14288	GCST90274768.csv	TRUE	reported	UseiZT	2	TRUE	0.11174548201665	1797.22807345156	GCST90274768.csv-dat.xlsx
370	rs11140450	A	T	A	T	-0.2681	-0.0262805	0.9693	0.9786176	FALSE	TRUE	FALSE	SmLsb8	9	84223109	0.654966	0.0588098	365314	7300	358014	outcome	TRUE	reported	textfile	9	86838024	0.0579	3.65e-06	10797	GCST90274768.csv	TRUE	reported	UseiZT	2	TRUE	0.00198185481661044	21.4366069881208	GCST90274768.csv-dat.xlsx
371	rs111437511	T	C	T	C	0.1437	0.0383816	0.0428	0.9743233	FALSE	FALSE	FALSE	SmLsb8	8	10836491	0.481458	0.0545223	365314	7300	358014	outcome	TRUE	reported	textfile	8	10694001	0.0297	1.31e-06	14733	GCST90274768.csv	TRUE	reported	UseiZT	2	TRUE	0.00158642638920293	23.4067802732602	GCST90274768.csv-dat.xlsx
372	rs111627898	T	C	T	C	-0.1294	-0.00903776	0.137	0.87844	FALSE	FALSE	FALSE	SmLsb8	19	8051359	0.730683	0.0262561	365314	7300	358014	outcome	TRUE	reported	textfile	19	8116243	0.0193	2.02e-11	12404	GCST90274768.csv	TRUE	reported	UseiZT	2	TRUE	0.00361094708654678	44.9452607256244	GCST90274768.csv-dat.xlsx
373	rs112147548	T	C	T	C	0.1408	0.0361634	0.1067	0.9008488	FALSE	FALSE	FALSE	SmLsb8	19	8224323	0.204803	0.0285204	365314	7300	358014	outcome	TRUE	reported	textfile	19	8289207	0.0194	3.94e-13	14731	GCST90274768.csv	TRUE	reported	UseiZT	2	TRUE	0.00356302978452238	52.6675216445265	GCST90274768.csv-dat.xlsx
374	rs112186433	A	G	A	G	0.7525	-0.0231623	0.0251	0.9777438	FALSE	FALSE	FALSE	SmLsb8	19	8030542	0.687619	0.0576049	365314	7300	358014	outcome	TRUE	reported	textfile	19	8095426	0.0395	6.49e-81	14726	GCST90274768.csv	TRUE	reported	UseiZT	2	TRUE	0.0240525137142681	362.877323734606	GCST90274768.csv-dat.xlsx
375	rs112479210	T	C	T	C	0.4301	-0.124459	0.0439	0.9673325	FALSE	FALSE	FALSE	SmLsb8	19	8075227	0.00724469	0.0463467	365314	7300	358014	outcome	TRUE	reported	textfile	19	8140111	0.0285	1.85e-51	14736	GCST90274768.csv	TRUE	reported	UseiZT	2	TRUE	0.0152197970601522	227.714254627416	GCST90274768.csv-dat.xlsx
376	rs112560582	A	G	A	G	0.366	0.0680252	0.0269	0.9811658	FALSE	FALSE	FALSE	SmLsb8	19	8032004	0.276445	0.0625036	365314	7300	358014	outcome	TRUE	reported	textfile	19	8096888	0.0437	5.51e-17	13224	GCST90274768.csv	TRUE	reported	UseiZT	2	TRUE	0.00527641409623024	70.1348074671121	GCST90274768.csv-dat.xlsx
377	rs113972334	T	C	T	C	0.1778	-0.0184041	0.877	0.166908	FALSE	FALSE	FALSE	SmLsb8	19	8046381	0.422678	0.0229539	365314	7300	358014	outcome	TRUE	reported	textfile	19	8111265	0.0191	1.29e-20	14288	GCST90274768.csv	TRUE	reported	UseiZT	2	TRUE	0.0060283620835391	86.643499110261	GCST90274768.csv-dat.xlsx
378	rs116534774	T	C	T	C	0.3717	0.0684473	0.9916	0.00272168	FALSE	FALSE	FALSE	SmLsb8	9	122438583	0.670888	0.161079	365314	7300	358014	outcome	TRUE	reported	textfile	9	125200862	0.0777	1.72e-06	11139	GCST90274768.csv	TRUE	reported	UseiZT	2	TRUE	0.00205024403460069	22.8804783776505	GCST90274768.csv-dat.xlsx
379	rs11666229	A	G	A	G	-0.0663	-0.0210807	0.4596	0.489798	FALSE	FALSE	FALSE	SmLsb8	19	8238315	0.220919	0.0172216	365314	7300	358014	outcome	TRUE	reported	textfile	19	8303199	0.0128	2.22e-07	14288	GCST90274768.csv	TRUE	reported	UseiZT	2	TRUE	0.00187422164057372	26.8254071157697	GCST90274768.csv-dat.xlsx
380	rs11671705	T	C	T	C	-0.1201	0.0026304	0.175	0.9176907	FALSE	FALSE	FALSE	SmLsb8	19	48567707	0.933544	0.0315448	365314	7300	358014	outcome	TRUE	reported	textfile	19	49070964	0.0173	3.86e-12	14288	GCST90274768.csv	TRUE	reported	UseiZT	2	TRUE	0.00336170760345739	48.1873465924225	GCST90274768.csv-dat.xlsx
381	rs11672038	T	C	T	C	-0.0611	0.0155029	0.3911	0.527635	FALSE	FALSE	FALSE	SmLsb8	19	8109840	0.361879	0.0170027	365314	7300	358014	outcome	TRUE	reported	textfile	19	8174724	0.0118	2.24e-07	14725	GCST90274768.csv	TRUE	reported	UseiZT	2	TRUE	0.00181749429579638	26.8076913431097	GCST90274768.csv-dat.xlsx
382	rs11673355	T	C	T	C	-0.3332	0.0195665	0.6304	0.407244	FALSE	FALSE	FALSE	SmLsb8	19	8068126	0.258141	0.0173033	365314	7300	358014	outcome	TRUE	reported	textfile	19	8133010	0.0117	2.15e-178	14719	GCST90274768.csv	TRUE	reported	UseiZT	2	TRUE	0.0522234906747883	810.922305732244	GCST90274768.csv-dat.xlsx
383	rs117424304	A	G	A	G	0.3657	-0.0684054	0.0137	0.99206748	FALSE	FALSE	FALSE	SmLsb8	19	7910202	0.494049	0.100025	365314	7300	358014	outcome	TRUE	reported	textfile	19	7975087	0.0586	4.36e-10	13501	GCST90274768.csv	TRUE	reported	UseiZT	2	TRUE	0.00287632383313559	38.9394980297306	GCST90274768.csv-dat.xlsx
384	rs117495972	A	G	A	G	0.2693	-0.0181436	0.9723	0.0253216	FALSE	FALSE	FALSE	SmLsb8	19	7968674	0.74064	0.0548133	365314	7300	358014	outcome	TRUE	reported	textfile	19	8033558	0.0406	3.29e-11	14288	GCST90274768.csv	TRUE	reported	UseiZT	2	TRUE	0.00306982726160784	43.9905957895386	GCST90274768.csv-dat.xlsx
385	rs11793170	A	G	A	G	-0.0815	0.0079203	0.2917	0.630895	FALSE	FALSE	FALSE	SmLsb8	9	133179918	0.653927	0.0176668	365314	7300	358014	outcome	TRUE	reported	textfile	9	136055305	0.0145	1.9e-08	11768	GCST90274768.csv	TRUE	reported	UseiZT	2	TRUE	0.00267739357363064	31.5867830372537	GCST90274768.csv-dat.xlsx
386	rs118047385	A	G	A	G	-0.3441	-0.0413052	0.0156	0.9871765	FALSE	FALSE	FALSE	SmLsb8	19	7991225	0.587027	0.0760475	365314	7300	358014	outcome	TRUE	reported	textfile	19	8056109	0.0515	2.36e-11	14736	GCST90274768.csv	TRUE	reported	UseiZT	2	TRUE	0.00302037978594673	44.6370967508688	GCST90274768.csv-dat.xlsx
387	rs11878235	A	G	A	G	0.1214	-0.00152303	0.5576	0.450242	FALSE	FALSE	FALSE	SmLsb8	19	7911813	0.929109	0.0171192	365314	7300	358014	outcome	TRUE	reported	textfile	19	7976698	0.0124	1.24e-22	13224	GCST90274768.csv	TRUE	reported	UseiZT	2	TRUE	0.00719605800649805	95.8359197999034	GCST90274768.csv-dat.xlsx
388	rs12114935	A	G	A	G	0.0769	-0.00946345	0.7856	0.27533	FALSE	FALSE	FALSE	SmLsb8	8	42243291	0.619826	0.0190758	365314	7300	358014	outcome	TRUE	reported	textfile	8	42100809	0.0142	6.11e-08	14732	GCST90274768.csv	TRUE	reported	UseiZT	2	TRUE	0.00198678363096384	29.3235824978053	GCST90274768.csv-dat.xlsx
389	rs12370101	T	C	T	C	-0.1758	0.0196074	0.0447	0.9376786	FALSE	FALSE	FALSE	SmLsb8	12	463623	0.576052	0.0350658	365314	7300	358014	outcome	TRUE	reported	textfile	12	572789	0.0318	3.23e-08	14728	GCST90274768.csv	TRUE	reported	UseiZT	2	TRUE	0.00207080618690284	30.5579715448656	GCST90274768.csv-dat.xlsx
390	rs12606983	T	C	T	C	-0.0673	0.0206993	0.2475	0.703553	FALSE	FALSE	FALSE	SmLsb8	18	2511739	0.265799	0.0186013	365314	7300	358014	outcome	TRUE	reported	textfile	18	2511738	0.0134	5.1e-07	14715	GCST90274768.csv	TRUE	reported	UseiZT	2	TRUE	0.00171126172633702	25.2209534319063	GCST90274768.csv-dat.xlsx
391	rs12611321	A	G	A	G	-0.1009	0.00104295	0.1176	0.832649	FALSE	FALSE	FALSE	SmLsb8	19	48549991	0.963493	0.0227864	365314	7300	358014	outcome	TRUE	reported	textfile	19	49053248	0.0185	4.92e-08	14736	GCST90274768.csv	TRUE	reported	UseiZT	2	TRUE	0.00201457509854293	29.7426683409354	GCST90274768.csv-dat.xlsx
392	rs12976110	C	G	C	G	0.2641	0.05642	0.9583	0.9767131	FALSE	TRUE	FALSE	SmLsb8	19	8067584	0.323691	0.0571689	365314	7300	358014	outcome	TRUE	reported	textfile	19	8132468	0.0316	6.4e-17	14714	GCST90274768.csv	TRUE	reported	UseiZT	2	TRUE	0.00472470946292099	69.8398988494771	GCST90274768.csv-dat.xlsx
393	rs139412173	A	G	A	G	0.1439	-0.0701651	0.9503	0.0312079	FALSE	FALSE	FALSE	SmLsb8	19	8170367	0.153776	0.049193	365314	7300	358014	outcome	TRUE	reported	textfile	19	8235251	0.0294	9.85e-07	14288	GCST90274768.csv	TRUE	reported	UseiZT	2	TRUE	0.00167389384920205	23.9533428830202	GCST90274768.csv-dat.xlsx
394	rs140376515	T	G	T	G	0.1929	0.0659077	0.0277	0.9680321	FALSE	FALSE	FALSE	SmLsb8	19	8147649	0.177385	0.0488621	365314	7300	358014	outcome	TRUE	reported	textfile	19	8212533	0.0395	1.04e-06	14288	GCST90274768.csv	TRUE	reported	UseiZT	2	TRUE	0.00166638181823156	23.8456666405895	GCST90274768.csv-dat.xlsx
395	rs140695433	A	G	A	G	0.1413	-0.0498293	0.0648	0.9383321	FALSE	FALSE	FALSE	SmLsb8	19	8314685	0.15964	0.0354334	365314	7300	358014	outcome	TRUE	reported	textfile	19	8379569	0.026	5.49e-08	13224	GCST90274768.csv	TRUE	reported	UseiZT	2	TRUE	0.0022284654078932	29.5305774935835	GCST90274768.csv-dat.xlsx
396	rs141140761	A	G	A	G	0.1852	0.0559077	0.0854	0.891199	FALSE	FALSE	FALSE	SmLsb8	19	48767752	0.0438874	0.0277434	365314	7300	358014	outcome	TRUE	reported	textfile	19	49271009	0.0241	1.53e-14	13224	GCST90274768.csv	TRUE	reported	UseiZT	2	TRUE	0.00444580026857222	59.0448728626926	GCST90274768.csv-dat.xlsx
397	rs141247883	A	G	A	G	-0.5803	-0.259538	0.9919	0.00127915	FALSE	FALSE	FALSE	SmLsb8	8	143911903	0.281495	0.24099	365314	7300	358014	outcome	TRUE	reported	textfile	8	144986071	0.13	8.05e-06	6780	GCST90274768.csv	TRUE	reported	UseiZT	2	TRUE	0.0029303146405343	19.9200446319666	GCST90274768.csv-dat.xlsx
398	rs142015555	A	T	A	T	-0.2379	0.188181	0.0212	0.0109118	FALSE	TRUE	FALSE	SmLsb8	1	242978322	0.0231452	0.0828617	365314	7300	358014	outcome	TRUE	reported	textfile	1	243141624	0.0524	5.62e-06	12935	GCST90274768.csv	TRUE	reported	UseiZT	2	TRUE	0.00159099336019181	20.6091060782908	GCST90274768.csv-dat.xlsx
399	rs143132666	A	C	A	C	-0.1934	0.00117491	0.0225	0.9746771	FALSE	FALSE	FALSE	SmLsb8	1	160792288	0.982816	0.0545483	365314	7300	358014	outcome	TRUE	reported	textfile	1	160762078	0.0406	1.9e-06	14734	GCST90274768.csv	TRUE	reported	UseiZT	2	TRUE	0.00153770093279161	22.6882979588207	GCST90274768.csv-dat.xlsx
400	rs143904904	A	G	A	G	-0.8533	-0.0638208	0.9734	0.0288791	FALSE	FALSE	FALSE	SmLsb8	19	8084416	0.210953	0.0510179	365314	7300	358014	outcome	TRUE	reported	textfile	19	8149300	0.0438	1.57e-84	14722	GCST90274768.csv	TRUE	reported	UseiZT	2	TRUE	0.0251324073558396	379.486444179087	GCST90274768.csv-dat.xlsx
401	rs146052929	T	C	T	C	-0.2545	-0.0394843	0.9709	0.0476316	FALSE	FALSE	FALSE	SmLsb8	19	8030043	0.323486	0.0399913	365314	7300	358014	outcome	TRUE	reported	textfile	19	8094927	0.038	2.12e-11	14728	GCST90274768.csv	TRUE	reported	UseiZT	2	TRUE	0.00303629491694808	44.8486526831512	GCST90274768.csv-dat.xlsx
402	rs146498677	C	G	C	G	0.2285	0.0370026	0.0168	0.00380122999999999	FALSE	TRUE	FALSE	SmLsb8	13	94158777	0.792846	0.140899	365314	7300	358014	outcome	TRUE	reported	textfile	13	94811031	0.0507	6.58e-06	13422	GCST90274768.csv	TRUE	reported	UseiZT	2	TRUE	0.00151106279671832	20.3091511346723	GCST90274768.csv-dat.xlsx
403	rs147164700	A	G	A	G	0.4747	-0.712859	0.0099	0.999378364	FALSE	FALSE	FALSE	SmLsb8	19	7875233	0.010181	0.277418	365314	7300	358014	outcome	TRUE	reported	textfile	19	7940118	0.0808	4.23e-09	9731	GCST90274768.csv	TRUE	reported	UseiZT	2	TRUE	0.00353443958572336	34.5085310476827	GCST90274768.csv-dat.xlsx
404	rs147278971	T	C	T	C	0.2184	0.020394	0.9656	0.0338378	FALSE	FALSE	FALSE	SmLsb8	9	133298920	0.668874	0.0476834	365314	7300	358014	outcome	TRUE	reported	textfile	9	136174495	0.0397	3.77e-08	11764	GCST90274768.csv	TRUE	reported	UseiZT	2	TRUE	0.0025659808752199	30.2587103263427	GCST90274768.csv-dat.xlsx
405	rs147851492	A	G	A	G	0.2127	0.0242895	0.0215	0.9755104	FALSE	FALSE	FALSE	SmLsb8	15	56345958	0.660846	0.055361	365314	7300	358014	outcome	TRUE	reported	textfile	15	56638156	0.0449	2.17e-06	14727	GCST90274768.csv	TRUE	reported	UseiZT	2	TRUE	0.0015214817124041	22.4379571566279	GCST90274768.csv-dat.xlsx
406	rs149395110	T	C	T	C	-0.2782	-0.090843	0.0129	0.99525603	FALSE	FALSE	FALSE	SmLsb8	2	130201646	0.465376	0.124439	365314	7300	358014	outcome	TRUE	reported	textfile	2	130959219	0.0609	4.92e-06	12880	GCST90274768.csv	TRUE	reported	UseiZT	2	TRUE	0.00161756125678482	20.8647038013784	GCST90274768.csv-dat.xlsx
407	rs149462828	A	G	A	G	0.3017	-0.0231452	0.0169	0.979143	FALSE	FALSE	FALSE	SmLsb8	19	7836732	0.701297	0.0603414	365314	7300	358014	outcome	TRUE	reported	textfile	19	7901618	0.0521	7.01e-09	14288	GCST90274768.csv	TRUE	reported	UseiZT	2	TRUE	0.00234145415712973	33.528519580309	GCST90274768.csv-dat.xlsx
408	rs149782588	T	C	T	C	-0.262	0.0393797	0.0192	0.99897523	FALSE	FALSE	FALSE	SmLsb8	19	7925154	0.887095	0.277359	365314	7300	358014	outcome	TRUE	reported	textfile	19	7990039	0.0508	2.5e-07	13855	GCST90274768.csv	TRUE	reported	UseiZT	2	TRUE	0.00191617709482675	26.595763487449	GCST90274768.csv-dat.xlsx
409	rs150460081	A	C	A	C	0.222	0.0198688	0.927	0.125175	FALSE	FALSE	FALSE	SmLsb8	19	8133728	0.440515	0.0257594	365314	7300	358014	outcome	TRUE	reported	textfile	19	8198612	0.0295	5.25e-14	11337	GCST90274768.csv	TRUE	reported	UseiZT	2	TRUE	0.00497049600046474	56.622011647701	GCST90274768.csv-dat.xlsx
410	rs1705699	T	C	T	C	-0.0546	-0.00768216	0.5447	0.487178	FALSE	FALSE	FALSE	SmLsb8	8	23923940	0.651244	0.0169946	365314	7300	358014	outcome	TRUE	reported	textfile	8	23781453	0.0116	2.52e-06	14714	GCST90274768.csv	TRUE	reported	UseiZT	2	TRUE	0.00150343663841339	22.1518637479056	GCST90274768.csv-dat.xlsx
411	rs17369703	A	G	A	G	-0.1717	-0.0200803	0.9619	0.0448888	FALSE	FALSE	FALSE	SmLsb8	19	48706643	0.62804	0.0414465	365314	7300	358014	outcome	TRUE	reported	textfile	19	49209900	0.0343	5.56e-07	14288	GCST90274768.csv	TRUE	reported	UseiZT	2	TRUE	0.00175073296263965	25.0548354305317	GCST90274768.csv-dat.xlsx
412	rs17628153	A	T	A	T	0.2545	-0.0580338	0.0151	0.00617482999999996	FALSE	TRUE	FALSE	SmLsb8	6	66105742	0.59553	0.109325	365314	7300	358014	outcome	TRUE	reported	textfile	6	66815635	0.055	3.71e-06	12935	GCST90274768.csv	TRUE	reported	UseiZT	2	TRUE	0.00165259127806284	21.4083422388484	GCST90274768.csv-dat.xlsx
413	rs1822910	A	T	A	T	-0.0885	0.00956359	0.8972	0.88768	FALSE	TRUE	FALSE	SmLsb8	3	145274083	0.724701	0.0271552	365314	7300	358014	outcome	TRUE	reported	textfile	3	144991870	0.02	9.64e-06	14288	GCST90274768.csv	TRUE	reported	UseiZT	2	TRUE	0.00136854898904335	19.5778841510358	GCST90274768.csv-dat.xlsx
414	rs188748536	T	C	T	C	0.269	-0.0383865	0.9823	0.0339254	FALSE	FALSE	FALSE	SmLsb8	19	8206256	0.415728	0.0471662	365314	7300	358014	outcome	TRUE	reported	textfile	19	8271140	0.0497	6.22e-08	14731	GCST90274768.csv	TRUE	reported	UseiZT	2	TRUE	0.00198470858626628	29.2909066811055	GCST90274768.csv-dat.xlsx
415	rs2317999	A	G	A	G	-0.0577	-0.0196551	0.4566	0.604329	FALSE	FALSE	FALSE	SmLsb8	20	1708990	0.258679	0.0174013	365314	7300	358014	outcome	TRUE	reported	textfile	20	1689636	0.013	9.06e-06	11760	GCST90274768.csv	TRUE	reported	UseiZT	2	TRUE	0.00167236355147914	19.6965904983295	GCST90274768.csv-dat.xlsx
416	rs2617800	T	G	T	G	-0.2168	0.0323808	0.046	0.993595	FALSE	FALSE	FALSE	SmLsb8	19	48612877	0.775045	0.113306	365314	7300	358014	outcome	TRUE	reported	textfile	19	49116134	0.0358	1.4e-09	12358	GCST90274768.csv	TRUE	reported	UseiZT	2	TRUE	0.0029588122693977	36.6675768770308	GCST90274768.csv-dat.xlsx
417	rs2812175	A	T	A	T	-0.114	0.0113649	0.9431	0.926051	FALSE	TRUE	FALSE	SmLsb8	6	66490711	0.727602	0.0326279	365314	7300	358014	outcome	TRUE	reported	textfile	6	67200604	0.0254	7.18e-06	14730	GCST90274768.csv	TRUE	reported	UseiZT	2	TRUE	0.00136567076943757	20.1411052109273	GCST90274768.csv-dat.xlsx
418	rs28362819	T	C	T	C	-0.2173	-0.0743028	0.048	0.9137538	FALSE	FALSE	FALSE	SmLsb8	19	48687731	0.0161946	0.0309015	365314	7300	358014	outcome	TRUE	reported	textfile	19	49190988	0.0341	1.86e-10	13224	GCST90274768.csv	TRUE	reported	UseiZT	2	TRUE	0.00306137320966272	40.6017737606161	GCST90274768.csv-dat.xlsx
419	rs28362834	C	G	C	G	-0.1446	0.0596483	0.9032	0.9064782	FALSE	TRUE	FALSE	SmLsb8	19	48702748	0.04101	0.0291903	365314	7300	358014	outcome	TRUE	reported	textfile	19	49206005	0.0205	1.74e-12	14715	GCST90274768.csv	TRUE	reported	UseiZT	2	TRUE	0.00336978851242455	49.7473363859797	GCST90274768.csv-dat.xlsx
420	rs28745907	T	G	T	G	-0.1649	-0.0175069	0.8091	0.151215	FALSE	FALSE	FALSE	SmLsb8	19	48753884	0.462577	0.0238315	365314	7300	358014	outcome	TRUE	reported	textfile	19	49257141	0.0157	8.35e-26	14288	GCST90274768.csv	TRUE	reported	UseiZT	2	TRUE	0.00766179060877775	110.301447229517	GCST90274768.csv-dat.xlsx
421	rs2890071	T	C	T	C	-0.1106	-0.0129264	0.7922	0.253974	FALSE	FALSE	FALSE	SmLsb8	19	48590136	0.512316	0.0197278	365314	7300	358014	outcome	TRUE	reported	textfile	19	49093393	0.016	4.76e-12	13224	GCST90274768.csv	TRUE	reported	UseiZT	2	TRUE	0.00360031937589771	47.7754295929749	GCST90274768.csv-dat.xlsx
422	rs3124747	A	G	A	G	-0.0895	0.0133188	0.3195	0.762202	FALSE	FALSE	FALSE	SmLsb8	9	133402955	0.507512	0.0200973	365314	7300	358014	outcome	TRUE	reported	textfile	9	136268084	0.0147	1.14e-09	11337	GCST90274768.csv	TRUE	reported	UseiZT	2	TRUE	0.00325908390018941	37.0625058246809	GCST90274768.csv-dat.xlsx
423	rs34214383	T	C	T	C	-0.2867	-0.0163	0.219	0.75821	FALSE	FALSE	FALSE	SmLsb8	19	8039842	0.413376	0.0199275	365314	7300	358014	outcome	TRUE	reported	textfile	19	8104726	0.0147	1.03e-84	14288	GCST90274768.csv	TRUE	reported	UseiZT	2	TRUE	0.0259321476216792	380.329419576638	GCST90274768.csv-dat.xlsx
424	rs34439264	T	C	T	C	0.1514	0.0331016	0.1495	0.80107	FALSE	FALSE	FALSE	SmLsb8	19	48599986	0.12279	0.0214504	365314	7300	358014	outcome	TRUE	reported	textfile	19	49103243	0.0164	2.66e-20	14729	GCST90274768.csv	TRUE	reported	UseiZT	2	TRUE	0.00575287761086657	85.2128476586858	GCST90274768.csv-dat.xlsx
425	rs34520165	T	C	T	C	0.055	-0.00799125	0.4114	0.627927	FALSE	FALSE	FALSE	SmLsb8	12	119088439	0.649636	0.0175914	365314	7300	358014	outcome	TRUE	reported	textfile	12	119526244	0.0122	6.54e-06	14727	GCST90274768.csv	TRUE	reported	UseiZT	2	TRUE	0.00137813734218801	20.321077599592	GCST90274768.csv-dat.xlsx
426	rs34714080	A	G	A	G	0.0864	0.0177038	0.5606	0.474277	FALSE	FALSE	FALSE	SmLsb8	19	8134662	0.304159	0.0172291	365314	7300	358014	outcome	TRUE	reported	textfile	19	8199546	0.0131	4.24e-11	14288	GCST90274768.csv	TRUE	reported	UseiZT	2	TRUE	0.00303524155106204	43.4934739979509	GCST90274768.csv-dat.xlsx
427	rs35882350	A	G	A	G	0.0831	-0.0478731	0.7414	0.271824	FALSE	FALSE	FALSE	SmLsb8	12	513963	0.0123965	0.0191443	365314	7300	358014	outcome	TRUE	reported	textfile	12	623129	0.0137	1.31e-09	14288	GCST90274768.csv	TRUE	reported	UseiZT	2	TRUE	0.00256845859675546	36.7874866495866	GCST90274768.csv-dat.xlsx
428	rs3745706	T	C	T	C	0.0872	-0.0125684	0.3398	0.582207	FALSE	FALSE	FALSE	SmLsb8	19	48758381	0.468495	0.0173375	365314	7300	358014	outcome	TRUE	reported	textfile	19	49261638	0.0141	6.23e-10	13224	GCST90274768.csv	TRUE	reported	UseiZT	2	TRUE	0.00288388302068966	38.2409838235018	GCST90274768.csv-dat.xlsx
429	rs3813771	T	C	T	C	0.0984	0.00352038	0.2089	0.784303	FALSE	FALSE	FALSE	SmLsb8	19	8148706	0.864597	0.0206443	365314	7300	358014	outcome	TRUE	reported	textfile	19	8213590	0.0147	2.17e-11	14288	GCST90274768.csv	TRUE	reported	UseiZT	2	TRUE	0.0031262538839892	44.80172455206	GCST90274768.csv-dat.xlsx
430	rs41285780	A	G	A	G	0.4366	0.0247904	0.0661	0.9339216	FALSE	FALSE	FALSE	SmLsb8	19	7909980	0.473844	0.0346119	365314	7300	358014	outcome	TRUE	reported	textfile	19	7974865	0.028	8.14e-55	11728	GCST90274768.csv	TRUE	reported	UseiZT	2	TRUE	0.0203102838051091	243.09573119101	GCST90274768.csv-dat.xlsx
431	rs4801774	T	C	T	C	-0.1206	0.0340119	0.6813	0.297489	FALSE	FALSE	FALSE	SmLsb8	19	48776355	0.0699504	0.018768	365314	7300	358014	outcome	TRUE	reported	textfile	19	49279612	0.0131	3.38e-20	14288	GCST90274768.csv	TRUE	reported	UseiZT	2	TRUE	0.0058967413704437	84.740540267709	GCST90274768.csv-dat.xlsx
432	rs4804822	T	C	T	C	0.1191	0.0131028	0.2646	0.735433	FALSE	FALSE	FALSE	SmLsb8	19	7799768	0.497917	0.0193322	365314	7300	358014	outcome	TRUE	reported	textfile	19	7864654	0.0139	1.05e-17	14288	GCST90274768.csv	TRUE	reported	UseiZT	2	TRUE	0.00511206825415024	73.4062649153197	GCST90274768.csv-dat.xlsx
433	rs4962125	T	C	T	C	0.0958	0.0188158	0.2755	0.662036	FALSE	FALSE	FALSE	SmLsb8	9	133301494	0.295477	0.0179852	365314	7300	358014	outcome	TRUE	reported	textfile	9	136176977	0.0149	1.28e-10	11766	GCST90274768.csv	TRUE	reported	UseiZT	2	TRUE	0.00350111562859298	41.3318317769605	GCST90274768.csv-dat.xlsx
434	rs521795	T	C	T	C	-0.0624	0.0271878	0.3844	0.484165	FALSE	FALSE	FALSE	SmLsb8	13	21710787	0.111197	0.0170688	365314	7300	358014	outcome	TRUE	reported	textfile	13	22284926	0.0122	3.14e-07	14288	GCST90274768.csv	TRUE	reported	UseiZT	2	TRUE	0.00182761043540325	26.1570475732751	GCST90274768.csv-dat.xlsx
435	rs55942656	T	G	T	G	0.1869	0.0226778	0.352	0.567559	FALSE	FALSE	FALSE	SmLsb8	19	8084803	0.188086	0.0172289	365314	7300	358014	outcome	TRUE	reported	textfile	19	8149687	0.0128	2.74e-48	14288	GCST90274768.csv	TRUE	reported	UseiZT	2	TRUE	0.0147026139011467	213.175783428606	GCST90274768.csv-dat.xlsx
436	rs573593	A	G	A	G	-0.0793	-0.0429906	0.1728	0.9163133	FALSE	FALSE	FALSE	SmLsb8	19	7852221	0.166854	0.0310989	365314	7300	358014	outcome	TRUE	reported	textfile	19	7917107	0.0161	8.42e-07	14288	GCST90274768.csv	TRUE	reported	UseiZT	2	TRUE	0.00169506516539262	24.2568178397424	GCST90274768.csv-dat.xlsx
437	rs58009080	C	G	C	G	-0.1333	0.000735319	0.0782	0.0992766	FALSE	TRUE	FALSE	SmLsb8	19	7809676	0.979345	0.0284018	365314	7300	358014	outcome	TRUE	reported	textfile	19	7874562	0.0242	3.62e-08	13224	GCST90274768.csv	TRUE	reported	UseiZT	2	TRUE	0.00228913511761971	30.3363886176944	GCST90274768.csv-dat.xlsx
438	rs60163624	A	C	A	C	-0.0766	0.0190035	0.1735	0.845625	FALSE	FALSE	FALSE	SmLsb8	19	8168968	0.422565	0.0236958	365314	7300	358014	outcome	TRUE	reported	textfile	19	8233852	0.0171	7.48e-06	12404	GCST90274768.csv	TRUE	reported	UseiZT	2	TRUE	0.001615107974266	20.0629729644693	GCST90274768.csv-dat.xlsx
439	rs60484807	A	G	A	G	-0.091	-0.00240798	0.6701	0.309965	FALSE	FALSE	FALSE	SmLsb8	9	133253080	0.895551	0.0183418	365314	7300	358014	outcome	TRUE	reported	textfile	9	136128467	0.0141	1.09e-10	11784	GCST90274768.csv	TRUE	reported	UseiZT	2	TRUE	0.00352224396808171	41.645764976423	GCST90274768.csv-dat.xlsx
440	rs61345716	T	C	T	C	-0.1048	0.0584705	0.1035	0.897467	FALSE	FALSE	FALSE	SmLsb8	19	8194417	0.0384999	0.0282536	365314	7300	358014	outcome	TRUE	reported	textfile	19	8259301	0.0212	7.68e-07	14288	GCST90274768.csv	TRUE	reported	UseiZT	2	TRUE	0.00170740775784558	24.4337455953648	GCST90274768.csv-dat.xlsx
441	rs62123270	A	G	A	G	-0.4187	-0.0520705	0.9856	0.0110427	FALSE	FALSE	FALSE	SmLsb8	19	8135887	0.525715	0.0820576	365314	7300	358014	outcome	TRUE	reported	textfile	19	8200771	0.064	6.06e-11	12737	GCST90274768.csv	TRUE	reported	UseiZT	2	TRUE	0.00334905214146207	42.7934966731934	GCST90274768.csv-dat.xlsx
442	rs62125151	A	G	A	G	0.3748	0.0551668	0.9846	0.0139456	FALSE	FALSE	FALSE	SmLsb8	19	7866327	0.450692	0.0731401	365314	7300	358014	outcome	TRUE	reported	textfile	19	7931213	0.0555	1.45e-11	14288	GCST90274768.csv	TRUE	reported	UseiZT	2	TRUE	0.00318168927240076	45.5986938204813	GCST90274768.csv-dat.xlsx
443	rs62126082	T	C	T	C	0.393	0.00195317	0.0965	0.916626	FALSE	FALSE	FALSE	SmLsb8	19	8116243	0.949184	0.0306466	365314	7300	358014	outcome	TRUE	reported	textfile	19	8181127	0.0195	2.49e-90	14721	GCST90274768.csv	TRUE	reported	UseiZT	2	TRUE	0.0268508460613817	406.122331379437	GCST90274768.csv-dat.xlsx
444	rs62130341	T	C	T	C	0.1371	-0.0461473	0.1414	0.838891	FALSE	FALSE	FALSE	SmLsb8	19	48675495	0.046565	0.0231868	365314	7300	358014	outcome	TRUE	reported	textfile	19	49178752	0.0181	3.6e-14	14288	GCST90274768.csv	TRUE	reported	UseiZT	2	TRUE	0.00399950159245568	57.3663164237118	GCST90274768.csv-dat.xlsx
445	rs62132801	A	T	A	T	-0.1698	-0.0281437	0.9029	0.88891	FALSE	TRUE	FALSE	SmLsb8	19	48764625	0.303606	0.0273577	365314	7300	358014	outcome	TRUE	reported	textfile	19	49267882	0.0217	5.08e-15	14718	GCST90274768.csv	TRUE	reported	UseiZT	2	TRUE	0.00414289695052716	61.2205017539841	GCST90274768.csv-dat.xlsx
446	rs635634	T	C	T	C	-0.2482	-0.0019028	0.1875	0.798127	FALSE	FALSE	FALSE	SmLsb8	9	133279427	0.928374	0.021168	365314	7300	358014	outcome	TRUE	reported	textfile	9	136155000	0.0166	1.52e-50	11785	GCST90274768.csv	TRUE	reported	UseiZT	2	TRUE	0.0186164372609621	223.518600244017	GCST90274768.csv-dat.xlsx
447	rs636479	A	G	A	G	0.0548	-0.0317875	0.3757	0.640207	FALSE	FALSE	FALSE	SmLsb8	11	75708598	0.073274	0.0177473	365314	7300	358014	outcome	TRUE	reported	textfile	11	75419643	0.0119	4.12e-06	14731	GCST90274768.csv	TRUE	reported	UseiZT	2	TRUE	0.00143750781302375	21.2035328221223	GCST90274768.csv-dat.xlsx
448	rs67021766	T	C	T	C	-0.1247	0.0192723	0.1364	0.839508	FALSE	FALSE	FALSE	SmLsb8	19	7801634	0.408063	0.0232952	365314	7300	358014	outcome	TRUE	reported	textfile	19	7866520	0.0188	3.29e-11	14288	GCST90274768.csv	TRUE	reported	UseiZT	2	TRUE	0.00306980308231359	43.9902482335511	GCST90274768.csv-dat.xlsx
449	rs6744934	T	C	T	C	-0.0544	-0.0265151	0.6208	0.415291	FALSE	FALSE	FALSE	SmLsb8	2	114422336	0.126998	0.017375	365314	7300	358014	outcome	TRUE	reported	textfile	2	115179913	0.0122	8.23e-06	14288	GCST90274768.csv	TRUE	reported	UseiZT	2	TRUE	0.00138964146108298	19.8800440464866	GCST90274768.csv-dat.xlsx
450	rs71370193	T	C	T	C	0.167	-0.00786982	0.1211	0.893115	FALSE	FALSE	FALSE	SmLsb8	19	48686866	0.776158	0.0276785	365314	7300	358014	outcome	TRUE	reported	textfile	19	49190123	0.0184	1.13e-19	14288	GCST90274768.csv	TRUE	reported	UseiZT	2	TRUE	0.00573230360450391	82.3638237376349	GCST90274768.csv-dat.xlsx
451	rs7137942	A	G	A	G	-0.0637	-0.00327853	0.6502	0.349	FALSE	FALSE	FALSE	SmLsb8	12	80783986	0.854198	0.0178409	365314	7300	358014	outcome	TRUE	reported	textfile	12	81177765	0.0133	1.67e-06	12404	GCST90274768.csv	TRUE	reported	UseiZT	2	TRUE	0.00184591378974059	22.9353595167675	GCST90274768.csv-dat.xlsx
452	rs7252764	T	C	T	C	0.2321	-0.0618538	0.0471	0.9123394	FALSE	FALSE	FALSE	SmLsb8	19	7762251	0.0405359	0.0301985	365314	7300	358014	outcome	TRUE	reported	textfile	19	7827137	0.0295	3.61e-15	14736	GCST90274768.csv	TRUE	reported	UseiZT	2	TRUE	0.00418317559908553	61.8938220028628	GCST90274768.csv-dat.xlsx
453	rs7260355	A	G	A	G	0.111	0.0188598	0.1691	0.826029	FALSE	FALSE	FALSE	SmLsb8	19	7911227	0.414426	0.0231088	365314	7300	358014	outcome	TRUE	reported	textfile	19	7976112	0.0216	2.76e-07	10474	GCST90274768.csv	TRUE	reported	UseiZT	2	TRUE	0.00251496690053716	26.4031363965327	GCST90274768.csv-dat.xlsx
454	rs72633578	T	C	T	C	-0.0528	-0.00259607	0.5686	0.48183	FALSE	FALSE	FALSE	SmLsb8	13	86028882	0.879194	0.0170804	365314	7300	358014	outcome	TRUE	reported	textfile	13	86603017	0.0119	9.12e-06	14288	GCST90274768.csv	TRUE	reported	UseiZT	2	TRUE	0.0013759558506434	19.6839895829223	GCST90274768.csv-dat.xlsx
455	rs7296588	A	G	A	G	-0.1159	0.0224892	0.4365	0.569858	FALSE	FALSE	FALSE	SmLsb8	12	468934	0.19159	0.0172214	365314	7300	358014	outcome	TRUE	reported	textfile	12	578100	0.0116	1.66e-23	14725	GCST90274768.csv	TRUE	reported	UseiZT	2	TRUE	0.00673381592077568	99.8141015879713	GCST90274768.csv-dat.xlsx
456	rs73005538	A	G	A	G	0.5555	0.0204105	0.0231	0.9717209	FALSE	FALSE	FALSE	SmLsb8	19	8081129	0.692132	0.0515465	365314	7300	358014	outcome	TRUE	reported	textfile	19	8146013	0.0445	9.23e-36	13659	GCST90274768.csv	TRUE	reported	UseiZT	2	TRUE	0.0112798310037188	155.806118706138	GCST90274768.csv-dat.xlsx
457	rs73053569	A	G	A	G	0.0879	0.0226416	0.1782	0.789653	FALSE	FALSE	FALSE	SmLsb8	19	48588855	0.277675	0.0208571	365314	7300	358014	outcome	TRUE	reported	textfile	19	49092112	0.0166	1.19e-07	14288	GCST90274768.csv	TRUE	reported	UseiZT	2	TRUE	0.00195856821902862	28.0350140646099	GCST90274768.csv-dat.xlsx
458	rs74176259	T	C	T	C	-0.3943	-0.0345601	0.0176	0.9688808	FALSE	FALSE	FALSE	SmLsb8	19	7946257	0.488586	0.049902	365314	7300	358014	outcome	TRUE	reported	textfile	19	8011142	0.0541	3.14e-13	14288	GCST90274768.csv	TRUE	reported	UseiZT	2	TRUE	0.00370404241023517	53.1126814974073	GCST90274768.csv-dat.xlsx
459	rs75294874	T	C	T	C	0.2121	-0.0442168	0.0499	0.9742924	FALSE	FALSE	FALSE	SmLsb8	19	7781692	0.417119	0.0544925	365314	7300	358014	outcome	TRUE	reported	textfile	19	7846578	0.028	3.59e-14	14736	GCST90274768.csv	TRUE	reported	UseiZT	2	TRUE	0.00387880407153385	57.3728371844463	GCST90274768.csv-dat.xlsx
460	rs75744398	T	G	T	G	0.2982	-0.361368	0.9654	0.00170525	FALSE	FALSE	FALSE	SmLsb8	19	7962900	0.0934867	0.215449	365314	7300	358014	outcome	TRUE	reported	textfile	19	8027784	0.045	3.43e-11	12358	GCST90274768.csv	TRUE	reported	UseiZT	2	TRUE	0.003540801498447	43.9056043444642	GCST90274768.csv-dat.xlsx
461	rs759817	T	C	T	C	0.3919	0.0195605	0.3275	0.655182	FALSE	FALSE	FALSE	SmLsb8	19	7972156	0.273974	0.0178805	365314	7300	358014	outcome	TRUE	reported	textfile	19	8037040	0.0123	1e-200	14288	GCST90274768.csv	TRUE	reported	UseiZT	2	TRUE	0.0663374540598704	1015.03147236676	GCST90274768.csv-dat.xlsx
462	rs7611785	A	G	A	G	0.0941	-0.0152457	0.103	0.863177	FALSE	FALSE	FALSE	SmLsb8	3	144494572	0.537815	0.0247446	365314	7300	358014	outcome	TRUE	reported	textfile	3	144213414	0.0198	2.01e-06	14736	GCST90274768.csv	TRUE	reported	UseiZT	2	TRUE	0.00153039698494091	22.5834307905108	GCST90274768.csv-dat.xlsx
463	rs77941029	T	C	T	C	-0.2419	-0.00976006	0.0357	0.9819506	FALSE	FALSE	FALSE	SmLsb8	19	8036382	0.880162	0.0647373	365314	7300	358014	outcome	TRUE	reported	textfile	19	8101266	0.0381	2.17e-10	13224	GCST90274768.csv	TRUE	reported	UseiZT	2	TRUE	0.00303904474805866	40.3047375598347	GCST90274768.csv-dat.xlsx
464	rs78027839	T	C	T	C	0.2834	-0.0327673	0.9662	0.0467346	FALSE	FALSE	FALSE	SmLsb8	19	7838008	0.418333	0.0404876	365314	7300	358014	outcome	TRUE	reported	textfile	19	7902894	0.0437	8.87e-11	13224	GCST90274768.csv	TRUE	reported	UseiZT	2	TRUE	0.00317026060175949	42.0504967094665	GCST90274768.csv-dat.xlsx
465	rs7806274	T	C	T	C	-0.0755	0.00879294	0.1668	0.823492	FALSE	FALSE	FALSE	SmLsb8	7	155354082	0.694306	0.0223728	365314	7300	358014	outcome	TRUE	reported	textfile	7	155146782	0.0161	2.74e-06	13667	GCST90274768.csv	TRUE	reported	UseiZT	2	TRUE	0.00160646296459816	21.9876387385464	GCST90274768.csv-dat.xlsx
466	rs7875786	A	G	A	G	-0.116	0.0141555	0.0982	0.9056783	FALSE	FALSE	FALSE	SmLsb8	9	133488541	0.630509	0.0294285	365314	7300	358014	outcome	TRUE	reported	textfile	9	136353663	0.0237	9.85e-07	11772	GCST90274768.csv	TRUE	reported	UseiZT	2	TRUE	0.00203088874317551	23.9522047702178	GCST90274768.csv-dat.xlsx
467	rs78865157	A	G	A	G	-0.392	0.0818171	0.0207	0.9897552	FALSE	FALSE	FALSE	SmLsb8	19	8042328	0.335347	0.0849255	365314	7300	358014	outcome	TRUE	reported	textfile	19	8107212	0.0448	2.13e-18	14726	GCST90274768.csv	TRUE	reported	UseiZT	2	TRUE	0.0051722463593719	76.5521017248404	GCST90274768.csv-dat.xlsx
468	rs79158370	A	G	A	G	-0.1121	0.0047275	0.097	0.890667	FALSE	FALSE	FALSE	SmLsb8	9	133306763	0.862388	0.0272737	365314	7300	358014	outcome	TRUE	reported	textfile	9	136182159	0.0222	4.43e-07	11775	GCST90274768.csv	TRUE	reported	UseiZT	2	TRUE	0.00216075209368129	25.4936197912493	GCST90274768.csv-dat.xlsx
469	rs7975994	C	G	C	G	-0.097	-0.00973683	0.9114	0.9271719	FALSE	TRUE	FALSE	SmLsb8	12	479389	0.766738	0.0328233	365314	7300	358014	outcome	TRUE	reported	textfile	12	588555	0.0208	3.11e-06	14736	GCST90274768.csv	TRUE	reported	UseiZT	2	TRUE	0.00147365802066123	21.7449218549228	GCST90274768.csv-dat.xlsx
470	rs79990760	A	G	A	G	0.2192	-0.00313326	0.9825	0.0254727	FALSE	FALSE	FALSE	SmLsb8	10	29157864	0.953728	0.0539972	365314	7300	358014	outcome	TRUE	reported	textfile	10	29446793	0.0478	4.52e-06	14725	GCST90274768.csv	TRUE	reported	UseiZT	2	TRUE	0.00142610076615673	21.0264674414534	GCST90274768.csv-dat.xlsx
471	rs8105886	A	G	A	G	-0.2504	-0.0113447	0.0611	0.970118	FALSE	FALSE	FALSE	SmLsb8	19	8086534	0.82321	0.050778	365314	7300	358014	outcome	TRUE	reported	textfile	19	8151418	0.0278	2.11e-19	14288	GCST90274768.csv	TRUE	reported	UseiZT	2	TRUE	0.00564610040490739	81.1181918403019	GCST90274768.csv-dat.xlsx
472	rs8113590	A	G	A	G	-0.092	0.000584016	0.1622	0.823214	FALSE	FALSE	FALSE	SmLsb8	19	8055624	0.979227	0.0224299	365314	7300	358014	outcome	TRUE	reported	textfile	19	8120508	0.0167	3.61e-08	14288	GCST90274768.csv	TRUE	reported	UseiZT	2	TRUE	0.00211957980071703	30.3446349082551	GCST90274768.csv-dat.xlsx
473	rs851850	A	G	A	G	-0.0777	0.0137377	0.846	0.141424	FALSE	FALSE	FALSE	SmLsb8	6	66375184	0.573102	0.0243797	365314	7300	358014	outcome	TRUE	reported	textfile	6	67085077	0.0163	1.87e-06	14288	GCST90274768.csv	TRUE	reported	UseiZT	2	TRUE	0.00158783456387582	22.7198799902656	GCST90274768.csv-dat.xlsx
474	rs9530655	A	G	A	G	0.1539	0.0235333	0.0337	0.98988	FALSE	FALSE	FALSE	SmLsb8	13	77432061	0.788216	0.0876058	365314	7300	358014	outcome	TRUE	reported	textfile	13	78006196	0.0343	7.23e-06	14724	GCST90274768.csv	TRUE	reported	UseiZT	2	TRUE	0.00136543108735678	20.1293617243335	GCST90274768.csv-dat.xlsx
475	rs9825982	A	G	A	G	0.059	-0.010193	0.356	0.645975	FALSE	FALSE	FALSE	SmLsb8	3	132893946	0.566505	0.0177824	365314	7300	358014	outcome	TRUE	reported	textfile	3	132612790	0.0133	9.16e-06	12196	GCST90274768.csv	TRUE	reported	UseiZT	2	TRUE	0.00161095397612319	19.6756693826711	GCST90274768.csv-dat.xlsx
476	rs10736168	A	C	A	C	-0.1171	-0.0271957	0.0559	0.899935	FALSE	FALSE	FALSE	y5iu40	10	82006889	0.336407	0.0282909	365314	7300	358014	outcome	TRUE	reported	textfile	10	83766645	0.0256	4.78e-06	14286	GCST90274769.csv	TRUE	reported	5rKFCW	2	TRUE	0.00146247215246769	20.9205479446319	GCST90274769.csv-dat.xlsx
477	rs112641086	T	C	T	C	-0.1056	-0.013234	0.0895	0.887693	FALSE	FALSE	FALSE	y5iu40	2	206211398	0.622971	0.0269179	365314	7300	358014	outcome	TRUE	reported	textfile	2	207076122	0.0198	9.64e-08	14731	GCST90274769.csv	TRUE	reported	5rKFCW	2	TRUE	0.00192720292091693	28.4405825960371	GCST90274769.csv-dat.xlsx
478	rs116782490	A	C	A	C	0.2298	-0.00352608	0.9815	0.00360035	FALSE	FALSE	FALSE	y5iu40	5	85629171	0.980671	0.145541	365314	7300	358014	outcome	TRUE	reported	textfile	5	84924989	0.0488	2.49e-06	12633	GCST90274769.csv	TRUE	reported	5rKFCW	2	TRUE	0.00175223461407213	22.1713247730522	GCST90274769.csv-dat.xlsx
479	rs11754249	A	G	A	G	0.0934	-0.0122539	0.1058	0.9002876	FALSE	FALSE	FALSE	y5iu40	6	144786564	0.665978	0.028387	365314	7300	358014	outcome	TRUE	reported	textfile	6	145107700	0.0205	5.21e-06	11779	GCST90274769.csv	TRUE	reported	5rKFCW	2	TRUE	0.00175919073435017	20.7545004032474	GCST90274769.csv-dat.xlsx
480	rs118111688	A	T	A	T	0.1874	-0.171051	0.9776	0.99172451	FALSE	TRUE	FALSE	y5iu40	7	12515011	0.0779363	0.0970346	365314	7300	358014	outcome	TRUE	reported	textfile	7	12554637	0.0424	9.88e-06	13374	GCST90274769.csv	TRUE	reported	5rKFCW	2	TRUE	0.00145851953959823	19.5318108112195	GCST90274769.csv-dat.xlsx
481	rs12589600	A	G	A	G	0.051	-0.0222098	0.5556	0.408324	FALSE	FALSE	FALSE	y5iu40	14	86470484	0.199107	0.017296	365314	7300	358014	outcome	TRUE	reported	textfile	14	86936828	0.0114	7.69e-06	14711	GCST90274769.csv	TRUE	reported	5rKFCW	2	TRUE	0.00135862002566429	20.011129478742	GCST90274769.csv-dat.xlsx
482	rs139902	A	C	A	C	0.0684	0.0222238	0.3659	0.633442	FALSE	FALSE	FALSE	y5iu40	22	38010775	0.207215	0.0176203	365314	7300	358014	outcome	TRUE	reported	textfile	22	38406782	0.0121	1.58e-08	14285	GCST90274769.csv	TRUE	reported	5rKFCW	2	TRUE	0.00223198256079	31.9507203664261	GCST90274769.csv-dat.xlsx
483	rs140404587	T	G	T	G	-0.2617	-0.0187404	0.0119	0.9829159	FALSE	FALSE	FALSE	y5iu40	12	106059641	0.778649	0.066673	365314	7300	358014	outcome	TRUE	reported	textfile	12	106453419	0.0587	8.26e-06	14241	GCST90274769.csv	TRUE	reported	5rKFCW	2	TRUE	0.00139375049933547	19.87331179828	GCST90274769.csv-dat.xlsx
484	rs140474227	A	G	A	G	-0.1096	0.0225022	0.9205	0.133403	FALSE	FALSE	FALSE	y5iu40	17	7366850	0.368169	0.025005	365314	7300	358014	outcome	TRUE	reported	textfile	17	7270169	0.0241	5.42e-06	12404	GCST90274769.csv	TRUE	reported	5rKFCW	2	TRUE	0.00166456880024906	20.6784028849701	GCST90274769.csv-dat.xlsx
485	rs141430371	A	G	A	G	-0.4948	-1.25761	0.9936	0.00133397	FALSE	FALSE	FALSE	y5iu40	6	29588602	0.000349591	0.351732	365314	7300	358014	outcome	TRUE	reported	textfile	6	29556379	0.112	9.97e-06	6941	GCST90274769.csv	TRUE	reported	5rKFCW	2	TRUE	0.00280402453438135	19.5118379163004	GCST90274769.csv-dat.xlsx
486	rs143400203	T	C	T	C	0.1812	-0.0749756	0.0244	0.9679523	FALSE	FALSE	FALSE	y5iu40	7	115920724	0.120079	0.0482331	365314	7300	358014	outcome	TRUE	reported	textfile	7	115560778	0.0392	3.79e-06	14722	GCST90274769.csv	TRUE	reported	5rKFCW	2	TRUE	0.00144926423650921	21.3641318336261	GCST90274769.csv-dat.xlsx
487	rs150193318	A	G	A	G	0.2249	0.0704456	0.0212	0.9729854	FALSE	FALSE	FALSE	y5iu40	19	30894548	0.183722	0.0529912	365314	7300	358014	outcome	TRUE	reported	textfile	19	31385455	0.0501	7.16e-06	14286	GCST90274769.csv	TRUE	reported	5rKFCW	2	TRUE	0.00140857716894913	20.148496994124	GCST90274769.csv-dat.xlsx
488	rs1514964	T	C	T	C	-0.1263	-0.0534629	0.9486	0.0402551	FALSE	FALSE	FALSE	y5iu40	1	64370963	0.217595	0.0433618	365314	7300	358014	outcome	TRUE	reported	textfile	1	64836646	0.0264	1.72e-06	14734	GCST90274769.csv	TRUE	reported	5rKFCW	2	TRUE	0.00155097243821844	22.8844190630655	GCST90274769.csv-dat.xlsx
489	rs17098842	A	G	A	G	0.1458	-0.0964272	0.9674	0.0190547	FALSE	FALSE	FALSE	y5iu40	1	76369363	0.119178	0.0618824	365314	7300	358014	outcome	TRUE	reported	textfile	1	76835048	0.0321	5.57e-06	14732	GCST90274769.csv	TRUE	reported	5rKFCW	2	TRUE	0.00139841323235348	20.6274726432611	GCST90274769.csv-dat.xlsx
490	rs189161501	A	G	A	G	0.2555	-0.0609827	0.0201	0.99106161	FALSE	FALSE	FALSE	y5iu40	5	131263906	0.50552	0.0915889	365314	7300	358014	outcome	TRUE	reported	textfile	5	130599599	0.0561	5.25e-06	9453	GCST90274769.csv	TRUE	reported	5rKFCW	2	TRUE	0.00218944742582638	20.7378721021763	GCST90274769.csv-dat.xlsx
491	rs2477954	T	C	T	C	-0.058	-0.00322992	0.6211	0.391646	FALSE	FALSE	FALSE	y5iu40	10	88504383	0.853617	0.0175059	365314	7300	358014	outcome	TRUE	reported	textfile	10	90264140	0.012	1.34e-06	14286	GCST90274769.csv	TRUE	reported	5rKFCW	2	TRUE	0.00163257541197778	23.3578406209654	GCST90274769.csv-dat.xlsx
492	rs2631360	A	G	A	G	0.0597	-0.00818754	0.5481	0.344952	FALSE	FALSE	FALSE	y5iu40	5	132371737	0.647796	0.0179227	365314	7300	358014	outcome	TRUE	reported	textfile	5	131707429	0.0128	3.1e-06	11780	GCST90274769.csv	TRUE	reported	5rKFCW	2	TRUE	0.00184324126432628	21.7497857137528	GCST90274769.csv-dat.xlsx
493	rs28384995	A	T	A	T	-0.0866	-0.00291115	0.8668	0.873964	FALSE	TRUE	FALSE	y5iu40	15	90752599	0.910603	0.0259282	365314	7300	358014	outcome	TRUE	reported	textfile	15	91295829	0.0194	8.05e-06	14286	GCST90274769.csv	TRUE	reported	5rKFCW	2	TRUE	0.00139288843639605	19.9237700143436	GCST90274769.csv-dat.xlsx
494	rs2866626	C	G	C	G	-0.0597	-0.0151255	0.6079	0.604205	FALSE	TRUE	FALSE	y5iu40	4	101648052	0.387826	0.0175152	365314	7300	358014	outcome	TRUE	reported	textfile	4	102569209	0.0121	8.06e-07	14285	GCST90274769.csv	TRUE	reported	5rKFCW	2	TRUE	0.00170121115251883	24.3398060409133	GCST90274769.csv-dat.xlsx
495	rs3823797	A	G	A	G	-0.058	-0.00193892	0.7423	0.283713	FALSE	FALSE	FALSE	y5iu40	7	78065423	0.918311	0.0189051	365314	7300	358014	outcome	TRUE	reported	textfile	7	77694740	0.0128	5.86e-06	14732	GCST90274769.csv	TRUE	reported	5rKFCW	2	TRUE	0.00139177642503508	20.5294391301673	GCST90274769.csv-dat.xlsx
496	rs4346241	A	G	A	G	0.0907	-0.0077939	0.9021	0.109159	FALSE	FALSE	FALSE	y5iu40	17	8677291	0.775906	0.0273798	365314	7300	358014	outcome	TRUE	reported	textfile	17	8580609	0.0204	8.75e-06	14286	GCST90274769.csv	TRUE	reported	5rKFCW	2	TRUE	0.00138179327052506	19.7648460073859	GCST90274769.csv-dat.xlsx
497	rs4866742	T	C	T	C	0.0702	-0.0138938	0.4126	0.589112	FALSE	FALSE	FALSE	y5iu40	5	43405357	0.423503	0.0173594	365314	7300	358014	outcome	TRUE	reported	textfile	5	43405459	0.0122	8.71e-09	12829	GCST90274769.csv	TRUE	reported	5rKFCW	2	TRUE	0.00257420041115832	33.1044862560593	GCST90274769.csv-dat.xlsx
498	rs546951873	A	G	A	G	0.3427	-0.135773	0.0122	0.9895702	FALSE	FALSE	FALSE	y5iu40	12	55164658	0.105763	0.0839379	365314	7300	358014	outcome	TRUE	reported	textfile	12	55558442	0.0672	3.4e-07	11273	GCST90274769.csv	TRUE	reported	5rKFCW	2	TRUE	0.00230170354406287	26.0023503470805	GCST90274769.csv-dat.xlsx
499	rs6580980	A	G	A	G	-0.0688	0.0239754	0.4015	0.67867	FALSE	FALSE	FALSE	y5iu40	12	54298277	0.191359	0.0183499	365314	7300	358014	outcome	TRUE	reported	textfile	12	54692061	0.0118	5.53e-09	14285	GCST90274769.csv	TRUE	reported	5rKFCW	2	TRUE	0.00237410722455779	33.9900695580599	GCST90274769.csv-dat.xlsx
500	rs6671688	T	C	T	C	0.0534	-0.00273489	0.5411	0.453669	FALSE	FALSE	FALSE	y5iu40	1	155021789	0.872885	0.0170936	365314	7300	358014	outcome	TRUE	reported	textfile	1	154994265	0.0116	4.16e-06	14286	GCST90274769.csv	TRUE	reported	5rKFCW	2	TRUE	0.00148119466206441	21.1887692448291	GCST90274769.csv-dat.xlsx
501	rs686952	A	C	A	C	0.0615	-0.0136521	0.3058	0.704647	FALSE	FALSE	FALSE	y5iu40	2	111161769	0.463516	0.0186232	365314	7300	358014	outcome	TRUE	reported	textfile	2	111919346	0.0124	7.06e-07	14285	GCST90274769.csv	TRUE	reported	5rKFCW	2	TRUE	0.00171901400837912	24.5949561558463	GCST90274769.csv-dat.xlsx
502	rs71363004	C	G	C	G	0.2181	-0.0245785	0.9802	0.99152259	FALSE	TRUE	FALSE	y5iu40	18	76467382	0.794884	0.094542	365314	7300	358014	outcome	TRUE	reported	textfile	18	74179338	0.0466	2.87e-06	11982	GCST90274769.csv	TRUE	reported	5rKFCW	2	TRUE	0.00182480707009803	21.9011540805839	GCST90274769.csv-dat.xlsx
503	rs73000929	A	G	A	G	-0.1935	-0.00840607	0.0347	0.9697361	FALSE	FALSE	FALSE	y5iu40	11	114082900	0.868423	0.0507424	365314	7300	358014	outcome	TRUE	reported	textfile	11	113953622	0.0355	5.02e-08	14734	GCST90274769.csv	TRUE	reported	5rKFCW	2	TRUE	0.0020123787447045	29.7061436791137	GCST90274769.csv-dat.xlsx
504	rs74855027	T	C	T	C	0.1215	-0.0272045	0.0639	0.916434	FALSE	FALSE	FALSE	y5iu40	2	224400654	0.383739	0.0312327	365314	7300	358014	outcome	TRUE	reported	textfile	2	225265371	0.0271	7.35e-06	14286	GCST90274769.csv	TRUE	reported	5rKFCW	2	TRUE	0.00140505295447066	20.0980151772627	GCST90274769.csv-dat.xlsx
505	rs76291845	A	G	A	G	0.2696	-0.0147549	0.9859	0.0147886	FALSE	FALSE	FALSE	y5iu40	2	111131781	0.835092	0.0708773	365314	7300	358014	outcome	TRUE	reported	textfile	2	111889358	0.0542	6.55e-07	14244	GCST90274769.csv	TRUE	reported	5rKFCW	2	TRUE	0.00173402560554806	24.7388905438714	GCST90274769.csv-dat.xlsx
506	rs7661151	T	C	T	C	0.0531	-0.000629791	0.6323	0.3736	FALSE	FALSE	FALSE	y5iu40	4	156143924	0.971367	0.0175458	365314	7300	358014	outcome	TRUE	reported	textfile	4	157065076	0.0116	4.7e-06	14730	GCST90274769.csv	TRUE	reported	5rKFCW	2	TRUE	0.0014205382961554	20.9514503633779	GCST90274769.csv-dat.xlsx
507	rs76669782	A	C	A	C	-0.2853	-0.206597	0.0176	0.99823021	FALSE	FALSE	FALSE	y5iu40	9	87804985	0.318723	0.207201	365314	7300	358014	outcome	TRUE	reported	textfile	9	90419900	0.0513	2.68e-08	12933	GCST90274769.csv	TRUE	reported	5rKFCW	2	TRUE	0.00238578971612547	30.9244259967386	GCST90274769.csv-dat.xlsx
508	rs77569365	T	G	T	G	0.129	0.000583984	0.9561	0.0312932	FALSE	FALSE	FALSE	y5iu40	13	105994991	0.990452	0.0488004	365314	7300	358014	outcome	TRUE	reported	textfile	13	106647340	0.0282	4.77e-06	14734	GCST90274769.csv	TRUE	reported	5rKFCW	2	TRUE	0.00141822186058374	20.922917789516	GCST90274769.csv-dat.xlsx
509	rs78552613	T	C	T	C	-0.1844	-0.00753452	0.0271	0.9784189	FALSE	FALSE	FALSE	y5iu40	10	103732867	0.89916	0.059457	365314	7300	358014	outcome	TRUE	reported	textfile	10	105492625	0.0395	3.04e-06	14734	GCST90274769.csv	TRUE	reported	5rKFCW	2	TRUE	0.00147694754868842	21.7905748233476	GCST90274769.csv-dat.xlsx
510	rs78843608	A	G	A	G	-0.1684	2.76473e-05	0.0376	0.9774926	FALSE	FALSE	FALSE	y5iu40	5	103488646	0.999619	0.0579091	365314	7300	358014	outcome	TRUE	reported	textfile	5	102824347	0.0323	1.85e-07	14725	GCST90274769.csv	TRUE	reported	5rKFCW	2	TRUE	0.00184256523246527	27.1781654603456	GCST90274769.csv-dat.xlsx
511	rs79205279	A	G	A	G	0.1063	0.00227471	0.0645	0.9322772	FALSE	FALSE	FALSE	y5iu40	3	125182798	0.946597	0.0339608	365314	7300	358014	outcome	TRUE	reported	textfile	3	124901642	0.024	9.46e-06	13854	GCST90274769.csv	TRUE	reported	5rKFCW	2	TRUE	0.00141401601540205	19.6146853245352	GCST90274769.csv-dat.xlsx
512	rs7958187	A	G	A	G	-0.055	-0.0022959	0.3872	0.657986	FALSE	FALSE	FALSE	y5iu40	12	69073161	0.89819	0.017944	365314	7300	358014	outcome	TRUE	reported	textfile	12	69466941	0.0122	6.54e-06	13420	GCST90274769.csv	TRUE	reported	5rKFCW	2	TRUE	0.00151215386797962	20.320808790163	GCST90274769.csv-dat.xlsx
513	rs79683119	A	C	A	C	0.159	-0.0518784	0.0266	0.9423507	FALSE	FALSE	FALSE	y5iu40	2	56452156	0.160103	0.0369314	365314	7300	358014	outcome	TRUE	reported	textfile	2	56679291	0.0358	8.94e-06	14734	GCST90274769.csv	TRUE	reported	5rKFCW	2	TRUE	0.00133698488102741	19.7228303933427	GCST90274769.csv-dat.xlsx
514	rs801520	A	C	A	C	0.0779	-0.0132123	0.1364	0.862991	FALSE	FALSE	FALSE	y5iu40	7	18662599	0.592853	0.0247094	365314	7300	358014	outcome	TRUE	reported	textfile	7	18702222	0.0171	5.22e-06	14732	GCST90274769.csv	TRUE	reported	5rKFCW	2	TRUE	0.0014067263444446	20.7502690037308	GCST90274769.csv-dat.xlsx
515	rs10990301	A	T	A	T	0.085	-0.00756619	0.8839	0.891056	FALSE	TRUE	FALSE	uoPhMZ	9	102765765	0.781295	0.0272526	365314	7300	358014	outcome	TRUE	reported	textfile	9	105528047	0.0186	4.88e-06	14296	GCST90274770.csv	TRUE	reported	RtN9Fv	2	TRUE	0.00145869152370164	20.8809955710372	GCST90274770.csv-dat.xlsx
516	rs111476793	A	G	A	G	0.0869	0.025952	0.1344	0.895411	FALSE	FALSE	FALSE	uoPhMZ	4	53085329	0.357401	0.0281986	365314	7300	358014	outcome	TRUE	reported	textfile	4	53951496	0.019	4.79e-06	12800	GCST90274770.csv	TRUE	reported	RtN9Fv	2	TRUE	0.00163159816632859	20.9153187283587	GCST90274770.csv-dat.xlsx
517	rs111887239	T	C	T	C	-0.2474	-0.0395773	0.034	0.9757027	FALSE	FALSE	FALSE	uoPhMZ	17	36634959	0.477224	0.0556819	365314	7300	358014	outcome	TRUE	reported	textfile	17	34991417	0.0374	3.72e-11	14744	GCST90274770.csv	TRUE	reported	RtN9Fv	2	TRUE	0.00295906057147788	43.7519355722044	GCST90274770.csv-dat.xlsx
518	rs112315344	T	G	T	G	0.2123	0.151271	0.0284	0.9878326	FALSE	FALSE	FALSE	uoPhMZ	5	33775688	0.0566957	0.0793806	365314	7300	358014	outcome	TRUE	reported	textfile	5	33775793	0.0455	3.07e-06	14255	GCST90274770.csv	TRUE	reported	RtN9Fv	2	TRUE	0.00152492050184598	21.7678862087724	GCST90274770.csv-dat.xlsx
519	rs112356872	T	C	T	C	-0.2165	0.0613607	0.9805	0.0227292	FALSE	FALSE	FALSE	uoPhMZ	7	22172491	0.284831	0.0573717	365314	7300	358014	outcome	TRUE	reported	textfile	7	22212109	0.0478	5.92e-06	14743	GCST90274770.csv	TRUE	reported	RtN9Fv	2	TRUE	0.00138953744485462	20.5116732125874	GCST90274770.csv-dat.xlsx
520	rs112846979	T	C	T	C	-0.188	-0.100547	0.0228	0.9915498	FALSE	FALSE	FALSE	uoPhMZ	3	191115053	0.272409	0.0916117	365314	7300	358014	outcome	TRUE	reported	textfile	3	190832842	0.0414	5.6e-06	14296	GCST90274770.csv	TRUE	reported	RtN9Fv	2	TRUE	0.00144037137038315	20.6183664730285	GCST90274770.csv-dat.xlsx
521	rs113308217	T	C	T	C	0.2934	-0.0479495	0.9706	0.0153607	FALSE	FALSE	FALSE	uoPhMZ	17	36467153	0.504377	0.0718217	365314	7300	358014	outcome	TRUE	reported	textfile	17	34823005	0.0441	2.87e-11	14296	GCST90274770.csv	TRUE	reported	RtN9Fv	2	TRUE	0.00308663955231935	44.2570312640205	GCST90274770.csv-dat.xlsx
522	rs113341849	A	G	A	G	0.5651	0.0500584	0.1268	0.873356	FALSE	FALSE	FALSE	uoPhMZ	3	46342713	0.0498024	0.0255184	365314	7300	358014	outcome	TRUE	reported	textfile	3	46384204	0.0184	1e-200	14296	GCST90274770.csv	TRUE	reported	RtN9Fv	2	TRUE	0.0618945069953469	943.09231700352	GCST90274770.csv-dat.xlsx
523	rs1161092	A	G	A	G	-0.0635	-0.00808554	0.6742	0.369633	FALSE	FALSE	FALSE	uoPhMZ	12	67328232	0.645452	0.0175739	365314	7300	358014	outcome	TRUE	reported	textfile	12	67722012	0.0125	3.77e-07	14296	GCST90274770.csv	TRUE	reported	RtN9Fv	2	TRUE	0.00180189560445392	25.8027897034135	GCST90274770.csv-dat.xlsx
524	rs116193969	A	T	A	T	0.2915	0.12083	0.0134	0.0171474	FALSE	TRUE	FALSE	uoPhMZ	2	236065768	0.0727143	0.0673293	365314	7300	358014	outcome	TRUE	reported	textfile	2	236974412	0.0617	2.31e-06	14296	GCST90274770.csv	TRUE	reported	RtN9Fv	2	TRUE	0.00155888725445663	22.3175249203524	GCST90274770.csv-dat.xlsx
525	rs11619402	A	G	A	G	0.0672	-0.014834	0.7907	0.149625	FALSE	FALSE	FALSE	uoPhMZ	13	42981551	0.535688	0.023951	365314	7300	358014	outcome	TRUE	reported	textfile	13	43555687	0.015	7.46e-06	14296	GCST90274770.csv	TRUE	reported	RtN9Fv	2	TRUE	0.0014019489594016	20.0675921656407	GCST90274770.csv-dat.xlsx
526	rs116309267	C	G	C	G	0.1956	0.0604614	0.0299	0.041586	FALSE	TRUE	FALSE	uoPhMZ	3	714433	0.159309	0.0429596	365314	7300	358014	outcome	TRUE	reported	textfile	3	756117	0.0405	1.37e-06	14723	GCST90274770.csv	TRUE	reported	RtN9Fv	2	TRUE	0.00158177185498742	23.3221538037543	GCST90274770.csv-dat.xlsx
527	rs11718494	T	C	T	C	-0.0803	-0.0386545	0.4058	0.562754	FALSE	FALSE	FALSE	uoPhMZ	3	46587298	0.0248708	0.0172303	365314	7300	358014	outcome	TRUE	reported	textfile	3	46628788	0.012	2.21e-11	14296	GCST90274770.csv	TRUE	reported	RtN9Fv	2	TRUE	0.00312245273723108	44.7721383118044	GCST90274770.csv-dat.xlsx
528	rs11720964	T	C	T	C	-0.0558	-0.00759527	0.4571	0.573314	FALSE	FALSE	FALSE	uoPhMZ	3	49298799	0.659333	0.0172293	365314	7300	358014	outcome	TRUE	reported	textfile	3	49336232	0.0118	2.26e-06	14742	GCST90274770.csv	TRUE	reported	RtN9Fv	2	TRUE	0.00151457124710206	22.3586439415224	GCST90274770.csv-dat.xlsx
529	rs117542673	A	G	A	G	-0.2813	0.00421015	0.0269	0.9864298	FALSE	FALSE	FALSE	uoPhMZ	17	36096470	0.954269	0.0734159	365314	7300	358014	outcome	TRUE	reported	textfile	17	34423864	0.0401	2.3e-12	14734	GCST90274770.csv	TRUE	reported	RtN9Fv	2	TRUE	0.00332875614879524	49.2030204408834	GCST90274770.csv-dat.xlsx
530	rs117942064	T	C	T	C	-0.1034	-0.0214648	0.0962	0.919505	FALSE	FALSE	FALSE	uoPhMZ	17	35943413	0.492298	0.0312597	365314	7300	358014	outcome	TRUE	reported	textfile	17	34270417	0.0214	1.35e-06	12857	GCST90274770.csv	TRUE	reported	RtN9Fv	2	TRUE	0.00181253332184331	23.3424247750131	GCST90274770.csv-dat.xlsx
531	rs11926707	T	C	T	C	-0.0713	0.0206816	0.3719	0.652055	FALSE	FALSE	FALSE	uoPhMZ	3	46884049	0.24991	0.0179751	365314	7300	358014	outcome	TRUE	reported	textfile	3	46925539	0.0123	6.76e-09	14742	GCST90274770.csv	TRUE	reported	RtN9Fv	2	TRUE	0.00227417375926851	33.5977282836516	GCST90274770.csv-dat.xlsx
532	rs12637421	T	C	T	C	-0.1085	-0.0420681	0.5743	0.429473	FALSE	FALSE	FALSE	uoPhMZ	3	46653584	0.0145111	0.0172103	365314	7300	358014	outcome	TRUE	reported	textfile	3	46695074	0.012	1.54e-19	14296	GCST90274770.csv	TRUE	reported	RtN9Fv	2	TRUE	0.00568598885358298	81.7402991027016	GCST90274770.csv-dat.xlsx
533	rs13100427	A	G	A	G	0.0533	0.0192401	0.56	0.438762	FALSE	FALSE	FALSE	uoPhMZ	3	22417149	0.260686	0.0171058	365314	7300	358014	outcome	TRUE	reported	textfile	3	22458640	0.012	8.93e-06	14296	GCST90274770.csv	TRUE	reported	RtN9Fv	2	TRUE	0.00137809283766167	19.7256427885811	GCST90274770.csv-dat.xlsx
534	rs137896358	T	C	T	C	0.2797	-0.00483351	0.0186	0.982443	FALSE	FALSE	FALSE	uoPhMZ	19	18807099	0.941921	0.0663436	365314	7300	358014	outcome	TRUE	reported	textfile	19	18917908	0.0551	3.85e-07	12745	GCST90274770.csv	TRUE	reported	RtN9Fv	2	TRUE	0.00201773774206556	25.7640170767844	GCST90274770.csv-dat.xlsx
535	rs139925642	T	C	T	C	0.3856	0.0338643	0.0156	0.9820415	FALSE	FALSE	FALSE	uoPhMZ	17	36467640	0.60088	0.0647333	365314	7300	358014	outcome	TRUE	reported	textfile	17	34823492	0.0702	3.95e-08	10905	GCST90274770.csv	TRUE	reported	RtN9Fv	2	TRUE	0.00275914306339277	30.1661695977662	GCST90274770.csv-dat.xlsx
536	rs140505982	T	C	T	C	-0.2294	0.0691652	0.0248	0.99031563	FALSE	FALSE	FALSE	uoPhMZ	3	46418258	0.431629	0.0879509	365314	7300	358014	outcome	TRUE	reported	textfile	3	46459749	0.0415	3.24e-08	13865	GCST90274770.csv	TRUE	reported	RtN9Fv	2	TRUE	0.00219894677663453	30.5511795823495	GCST90274770.csv-dat.xlsx
537	rs143922263	A	G	A	G	0.2198	-0.102089	0.0203	0.9826578	FALSE	FALSE	FALSE	uoPhMZ	2	161383711	0.115359	0.0648364	365314	7300	358014	outcome	TRUE	reported	textfile	2	162240222	0.0497	9.75e-06	14296	GCST90274770.csv	TRUE	reported	RtN9Fv	2	TRUE	0.001366262955151	19.5560814305349	GCST90274770.csv-dat.xlsx
538	rs143960014	A	G	A	G	0.1953	0.0177491	0.0228	0.99644679	FALSE	FALSE	FALSE	uoPhMZ	12	51891306	0.901329	0.143157	365314	7300	358014	outcome	TRUE	reported	textfile	12	52285090	0.0416	2.67e-06	14257	GCST90274770.csv	TRUE	reported	RtN9Fv	2	TRUE	0.00154354325927664	22.0372245704273	GCST90274770.csv-dat.xlsx
539	rs146706706	A	G	A	G	-0.2853	-0.0107755	0.9586	0.074404	FALSE	FALSE	FALSE	uoPhMZ	3	47786489	0.740052	0.0324774	365314	7300	358014	outcome	TRUE	reported	textfile	3	47827979	0.0555	2.74e-07	10723	GCST90274770.csv	TRUE	reported	RtN9Fv	2	TRUE	0.00245828559786869	26.420228361624	GCST90274770.csv-dat.xlsx
540	rs1474197	T	C	T	C	-0.1026	-0.0345429	0.0949	0.9424418	FALSE	FALSE	FALSE	uoPhMZ	3	46618048	0.354369	0.0372973	365314	7300	358014	outcome	TRUE	reported	textfile	3	46659538	0.0216	2.03e-06	14296	GCST90274770.csv	TRUE	reported	RtN9Fv	2	TRUE	0.00157575175580649	22.5593435226637	GCST90274770.csv-dat.xlsx
541	rs148518028	T	C	T	C	0.1989	0.0640192	0.0317	0.9769204	FALSE	FALSE	FALSE	uoPhMZ	2	79241934	0.261869	0.0570589	365314	7300	358014	outcome	TRUE	reported	textfile	2	79469060	0.044	6.17e-06	14296	GCST90274770.csv	TRUE	reported	RtN9Fv	2	TRUE	0.00142734626308316	20.4316505245356	GCST90274770.csv-dat.xlsx
542	rs148883658	A	C	A	C	-0.207	-0.0472972	0.0232	0.9651625	FALSE	FALSE	FALSE	uoPhMZ	17	36636011	0.312879	0.0468661	365314	7300	358014	outcome	TRUE	reported	textfile	17	34992469	0.044	2.54e-06	14730	GCST90274770.csv	TRUE	reported	RtN9Fv	2	TRUE	0.00150030834944758	22.1297428085708	GCST90274770.csv-dat.xlsx
543	rs149370547	C	G	C	G	-0.5516	-0.0168055	0.0102	0.0267415	FALSE	TRUE	FALSE	uoPhMZ	17	36159060	0.756704	0.0542445	365314	7300	358014	outcome	TRUE	reported	textfile	17	34486433	0.074	9.05e-14	12635	GCST90274770.csv	TRUE	reported	RtN9Fv	2	TRUE	0.00437828661998394	55.5541267601359	GCST90274770.csv-dat.xlsx
544	rs17692864	T	C	T	C	0.2321	-0.0407409	0.9406	0.0472262	FALSE	FALSE	FALSE	uoPhMZ	17	36588784	0.311245	0.0402334	365314	7300	358014	outcome	TRUE	reported	textfile	17	34945214	0.0283	2.38e-16	13662	GCST90274770.csv	TRUE	reported	RtN9Fv	2	TRUE	0.0048992565236094	67.2533354549666	GCST90274770.csv-dat.xlsx
545	rs17693183	A	G	A	G	-0.3731	-0.0841153	0.0164	0.99510363	FALSE	FALSE	FALSE	uoPhMZ	17	36607854	0.489524	0.121718	365314	7300	358014	outcome	TRUE	reported	textfile	17	34964290	0.0507	1.85e-13	14296	GCST90274770.csv	TRUE	reported	RtN9Fv	2	TRUE	0.00377379237292503	54.1469274403823	GCST90274770.csv-dat.xlsx
546	rs17792183	T	C	T	C	0.0763	-0.000801358	0.8565	0.123933	FALSE	FALSE	FALSE	uoPhMZ	6	22899319	0.975402	0.0259892	365314	7300	358014	outcome	TRUE	reported	textfile	6	22899548	0.017	7.18e-06	14296	GCST90274770.csv	TRUE	reported	RtN9Fv	2	TRUE	0.00140710066167731	20.1414378885956	GCST90274770.csv-dat.xlsx
547	rs183450854	C	G	C	G	0.2133	-0.00284103	0.9802	0.9786459	FALSE	TRUE	FALSE	uoPhMZ	20	51756208	0.961542	0.0589203	365314	7300	358014	outcome	TRUE	reported	textfile	20	50372747	0.0475	7.1e-06	14737	GCST90274770.csv	TRUE	reported	RtN9Fv	2	TRUE	0.00136644313658815	20.1620899670812	GCST90274770.csv-dat.xlsx
548	rs1873618	T	C	T	C	0.1247	0.0259561	0.7793	0.214994	FALSE	FALSE	FALSE	uoPhMZ	3	46134484	0.211587	0.0207779	365314	7300	358014	outcome	TRUE	reported	textfile	3	46175976	0.0144	4.73e-18	14296	GCST90274770.csv	TRUE	reported	RtN9Fv	2	TRUE	0.00521820590293794	74.9802978092271	GCST90274770.csv-dat.xlsx
549	rs1980247	A	G	A	G	-0.0649	0.0200695	0.3842	0.566962	FALSE	FALSE	FALSE	uoPhMZ	3	46669210	0.250329	0.0174586	365314	7300	358014	outcome	TRUE	reported	textfile	3	46710700	0.013	5.97e-07	14296	GCST90274770.csv	TRUE	reported	RtN9Fv	2	TRUE	0.00174033027464954	24.9196493660659	GCST90274770.csv-dat.xlsx
550	rs211981	T	C	T	C	-0.0991	0.0166447	0.8771	0.0993944	FALSE	FALSE	FALSE	uoPhMZ	17	36646211	0.560228	0.0285744	365314	7300	358014	outcome	TRUE	reported	textfile	17	35002667	0.0184	7.21e-08	14737	GCST90274770.csv	TRUE	reported	RtN9Fv	2	TRUE	0.00196448436009659	29.0036542712247	GCST90274770.csv-dat.xlsx
551	rs211992	C	G	C	G	-0.0834	0.0101908	0.1418	0.0893185	FALSE	TRUE	FALSE	uoPhMZ	17	36639676	0.738242	0.0304949	365314	7300	358014	outcome	TRUE	reported	textfile	17	34996133	0.0182	4.6e-06	14296	GCST90274770.csv	TRUE	reported	RtN9Fv	2	TRUE	0.00146668666794901	20.9956132176549	GCST90274770.csv-dat.xlsx
552	rs2240000	T	C	T	C	0.0718	0.0240762	0.5926	0.38409	FALSE	FALSE	FALSE	uoPhMZ	17	36634225	0.170501	0.0175662	365314	7300	358014	outcome	TRUE	reported	textfile	17	34990683	0.0131	4.23e-08	13246	GCST90274770.csv	TRUE	reported	RtN9Fv	2	TRUE	0.00226275602792308	30.0359047583594	GCST90274770.csv-dat.xlsx
553	rs2252547	T	C	T	C	0.1022	-0.0332134	0.4307	0.570282	FALSE	FALSE	FALSE	uoPhMZ	3	45780132	0.0569364	0.0174458	365314	7300	358014	outcome	TRUE	reported	textfile	3	45821624	0.0129	2.33e-15	14296	GCST90274770.csv	TRUE	reported	RtN9Fv	2	TRUE	0.004371246142719	62.7569183010779	GCST90274770.csv-dat.xlsx
554	rs2372872	A	G	A	G	-0.0615	0.0155678	0.2638	0.733472	FALSE	FALSE	FALSE	uoPhMZ	3	45177617	0.4187	0.0192509	365314	7300	358014	outcome	TRUE	reported	textfile	3	45219109	0.0133	3.76e-06	14729	GCST90274770.csv	TRUE	reported	RtN9Fv	2	TRUE	0.00144958499193234	21.3790288956167	GCST90274770.csv-dat.xlsx
555	rs2376468	C	G	C	G	-0.1251	0.031373	0.7737	0.750821	FALSE	TRUE	FALSE	uoPhMZ	17	36134521	0.129831	0.0207114	365314	7300	358014	outcome	TRUE	reported	textfile	17	34461903	0.0167	6.83e-14	14296	GCST90274770.csv	TRUE	reported	RtN9Fv	2	TRUE	0.00390990099849689	56.1074996413855	GCST90274770.csv-dat.xlsx
556	rs2531743	A	G	A	G	0.0718	0.0238858	0.5933	0.420475	FALSE	FALSE	FALSE	uoPhMZ	3	45796808	0.170811	0.0174399	365314	7300	358014	outcome	TRUE	reported	textfile	3	45838300	0.0128	2.03e-08	14732	GCST90274770.csv	TRUE	reported	RtN9Fv	2	TRUE	0.00213128067857413	31.4608162251498	GCST90274770.csv-dat.xlsx
557	rs2673050	T	G	T	G	0.0668	-0.000239275	0.4381	0.590748	FALSE	FALSE	FALSE	uoPhMZ	3	45698315	0.988959	0.0172915	365314	7300	358014	outcome	TRUE	reported	textfile	3	45739807	0.0118	1.5e-08	14742	GCST90274770.csv	TRUE	reported	RtN9Fv	2	TRUE	0.00216914922862358	32.0427651692614	GCST90274770.csv-dat.xlsx
558	rs3860989	A	C	A	C	-0.0631	0.00305753	0.6988	0.376117	FALSE	FALSE	FALSE	uoPhMZ	9	33460143	0.863055	0.0177262	365314	7300	358014	outcome	TRUE	reported	textfile	9	33460141	0.0142	8.84e-06	11984	GCST90274770.csv	TRUE	reported	RtN9Fv	2	TRUE	0.00164499744523234	19.7428363040557	GCST90274770.csv-dat.xlsx
559	rs42279	T	C	T	C	0.0743	-0.0363757	0.1598	0.849821	FALSE	FALSE	FALSE	uoPhMZ	5	11317586	0.126187	0.0237857	365314	7300	358014	outcome	TRUE	reported	textfile	5	11317698	0.0162	4.51e-06	14738	GCST90274770.csv	TRUE	reported	RtN9Fv	2	TRUE	0.00142524533620762	21.0323915923818	GCST90274770.csv-dat.xlsx
560	rs4317138	T	C	T	C	0.1513	-0.00378439	0.6732	0.338047	FALSE	FALSE	FALSE	uoPhMZ	3	46420653	0.833857	0.0180417	365314	7300	358014	outcome	TRUE	reported	textfile	3	46462144	0.0127	1.01e-32	14296	GCST90274770.csv	TRUE	reported	RtN9Fv	2	TRUE	0.00983027165451007	141.90890612699	GCST90274770.csv-dat.xlsx
561	rs4683140	T	C	T	C	0.0852	-0.0271371	0.4385	0.544377	FALSE	FALSE	FALSE	uoPhMZ	3	45781426	0.11435	0.0171869	365314	7300	358014	outcome	TRUE	reported	textfile	3	45822918	0.0123	4.3e-12	14295	GCST90274770.csv	TRUE	reported	RtN9Fv	2	TRUE	0.00334525743521996	47.9742507405879	GCST90274770.csv-dat.xlsx
562	rs56058226	T	C	T	C	0.1245	0.0179685	0.3636	0.669868	FALSE	FALSE	FALSE	uoPhMZ	3	45893526	0.320043	0.0180702	365314	7300	358014	outcome	TRUE	reported	textfile	3	45935018	0.0125	2.28e-23	14296	GCST90274770.csv	TRUE	reported	RtN9Fv	2	TRUE	0.0068912963330781	99.1877217683268	GCST90274770.csv-dat.xlsx
563	rs56131468	A	G	A	G	0.0833	-0.0231329	0.1323	0.824551	FALSE	FALSE	FALSE	uoPhMZ	10	130917874	0.299619	0.0223021	365314	7300	358014	outcome	TRUE	reported	textfile	10	132716137	0.0178	2.87e-06	14296	GCST90274770.csv	TRUE	reported	RtN9Fv	2	TRUE	0.00152957460423096	21.8972328441386	GCST90274770.csv-dat.xlsx
564	rs5743614	T	C	T	C	0.0728	-0.0235286	0.2565	0.870071	FALSE	FALSE	FALSE	uoPhMZ	4	38797314	0.35447	0.0254101	365314	7300	358014	outcome	TRUE	reported	textfile	4	38798935	0.0143	3.56e-07	12859	GCST90274770.csv	TRUE	reported	RtN9Fv	2	TRUE	0.00201144909641935	25.9133243655439	GCST90274770.csv-dat.xlsx
565	rs58853735	T	C	T	C	-0.0677	-0.0130238	0.2937	0.710495	FALSE	FALSE	FALSE	uoPhMZ	3	48136339	0.489762	0.0188563	365314	7300	358014	outcome	TRUE	reported	textfile	3	48177829	0.014	1.33e-06	14296	GCST90274770.csv	TRUE	reported	RtN9Fv	2	TRUE	0.00163304039031521	23.3808612299145	GCST90274770.csv-dat.xlsx
566	rs6100282	A	G	A	G	-0.0715	-0.027645	0.198	0.83923	FALSE	FALSE	FALSE	uoPhMZ	20	58932830	0.2333	0.023194	365314	7300	358014	outcome	TRUE	reported	textfile	20	57507885	0.0159	6.9e-06	12799	GCST90274770.csv	TRUE	reported	RtN9Fv	2	TRUE	0.00157745208427388	20.2185481133152	GCST90274770.csv-dat.xlsx
567	rs62069151	A	G	A	G	0.1875	-0.00215421	0.0974	0.9102861	FALSE	FALSE	FALSE	uoPhMZ	17	36629610	0.942342	0.0297845	365314	7300	358014	outcome	TRUE	reported	textfile	17	34986068	0.0214	1.92e-18	14296	GCST90274770.csv	TRUE	reported	RtN9Fv	2	TRUE	0.00534114797259762	76.7563360690898	GCST90274770.csv-dat.xlsx
568	rs62259941	A	G	A	G	0.1564	0.0125492	0.0739	0.9327427	FALSE	FALSE	FALSE	uoPhMZ	3	49377868	0.71315	0.0341355	365314	7300	358014	outcome	TRUE	reported	textfile	3	49415301	0.0238	4.98e-11	13232	GCST90274770.csv	TRUE	reported	RtN9Fv	2	TRUE	0.0032529624095289	43.177146311971	GCST90274770.csv-dat.xlsx
569	rs62260779	T	C	T	C	0.2238	0.00271431	0.0964	0.9008437	FALSE	FALSE	FALSE	uoPhMZ	3	47967977	0.923992	0.02845	365314	7300	358014	outcome	TRUE	reported	textfile	3	48009467	0.0204	5.29e-28	14296	GCST90274770.csv	TRUE	reported	RtN9Fv	2	TRUE	0.0083484220660828	120.336968818437	GCST90274770.csv-dat.xlsx
570	rs62261476	T	C	T	C	0.1436	0.0310891	0.1034	0.862498	FALSE	FALSE	FALSE	uoPhMZ	3	48731153	0.208303	0.0247083	365314	7300	358014	outcome	TRUE	reported	textfile	3	48768586	0.0208	5.06e-12	13232	GCST90274770.csv	TRUE	reported	RtN9Fv	2	TRUE	0.00358917928766651	47.6558875001789	GCST90274770.csv-dat.xlsx
571	rs6442005	A	C	A	C	0.1064	0.0152364	0.4762	0.521231	FALSE	FALSE	FALSE	uoPhMZ	3	46577270	0.374139	0.0171437	365314	7300	358014	outcome	TRUE	reported	textfile	3	46618760	0.0119	3.85e-19	14296	GCST90274770.csv	TRUE	reported	RtN9Fv	2	TRUE	0.00556100059499625	79.9334524816872	GCST90274770.csv-dat.xlsx
572	rs66822987	T	C	T	C	0.0648	-0.0214093	0.2289	0.764948	FALSE	FALSE	FALSE	uoPhMZ	3	63120741	0.288622	0.0201756	365314	7300	358014	outcome	TRUE	reported	textfile	3	63106417	0.0146	9.06e-06	14296	GCST90274770.csv	TRUE	reported	RtN9Fv	2	TRUE	0.00137604216423056	19.6962495653908	GCST90274770.csv-dat.xlsx
573	rs6791542	A	G	A	G	-0.0572	-0.0229733	0.3483	0.663551	FALSE	FALSE	FALSE	uoPhMZ	3	48749786	0.203279	0.018057	365314	7300	358014	outcome	TRUE	reported	textfile	3	48787219	0.0124	3.97e-06	14296	GCST90274770.csv	TRUE	reported	RtN9Fv	2	TRUE	0.00148623745857683	21.2758992713592	GCST90274770.csv-dat.xlsx
574	rs6804045	T	C	T	C	-0.1307	0.0210126	0.5067	0.574972	FALSE	FALSE	FALSE	uoPhMZ	3	46504507	0.222256	0.0172157	365314	7300	358014	outcome	TRUE	reported	textfile	3	46545997	0.0116	1.9e-29	14736	GCST90274770.csv	TRUE	reported	RtN9Fv	2	TRUE	0.00854142159389146	126.933498287659	GCST90274770.csv-dat.xlsx
575	rs72800563	T	G	T	G	-0.1765	0.110255	0.9693	0.00952988	FALSE	FALSE	FALSE	uoPhMZ	16	79304562	0.207007	0.0873766	365314	7300	358014	outcome	TRUE	reported	textfile	16	79338459	0.0374	2.37e-06	14741	GCST90274770.csv	TRUE	reported	RtN9Fv	2	TRUE	0.00150856356143519	22.2683114952897	GCST90274770.csv-dat.xlsx
576	rs73060324	T	G	T	G	-0.2818	-0.0339635	0.905	0.088439	FALSE	FALSE	FALSE	uoPhMZ	3	45744423	0.257903	0.03002	365314	7300	358014	outcome	TRUE	reported	textfile	3	45785915	0.02	4.38e-45	14743	GCST90274770.csv	TRUE	reported	RtN9Fv	2	TRUE	0.0132870010798962	198.501168154378	GCST90274770.csv-dat.xlsx
577	rs73089379	C	G	C	G	-0.2388	0.0331985	0.9233	0.9365489	FALSE	TRUE	FALSE	uoPhMZ	3	45141922	0.345309	0.035178	365314	7300	358014	outcome	TRUE	reported	textfile	3	45183414	0.0234	1.88e-24	14296	GCST90274770.csv	TRUE	reported	RtN9Fv	2	TRUE	0.00723219413933128	104.130071923495	GCST90274770.csv-dat.xlsx
578	rs762789	A	G	A	G	-0.1272	-0.00764466	0.3377	0.65796	FALSE	FALSE	FALSE	uoPhMZ	3	46361136	0.670008	0.0179394	365314	7300	358014	outcome	TRUE	reported	textfile	3	46402627	0.0125	2.54e-24	14730	GCST90274770.csv	TRUE	reported	RtN9Fv	2	TRUE	0.00698086224718145	103.536916125458	GCST90274770.csv-dat.xlsx
579	rs76475180	T	C	T	C	0.1917	0.189709	0.0271	0.99286504	FALSE	FALSE	FALSE	uoPhMZ	17	35715384	0.0698072	0.104629	365314	7300	358014	outcome	TRUE	reported	textfile	17	34042403	0.04	1.65e-06	14744	GCST90274770.csv	TRUE	reported	RtN9Fv	2	TRUE	0.00155536709787078	22.9649406699335	GCST90274770.csv-dat.xlsx
580	rs77481436	A	G	A	G	0.2369	0.000311798	0.1037	0.896811	FALSE	FALSE	FALSE	uoPhMZ	3	47464740	0.991129	0.0280419	365314	7300	358014	outcome	TRUE	reported	textfile	3	47506230	0.0202	9.19e-32	14296	GCST90274770.csv	TRUE	reported	RtN9Fv	2	TRUE	0.00952915822209856	137.520239749995	GCST90274770.csv-dat.xlsx
581	rs78044056	A	G	A	G	-0.2607	0.0490732	0.0138	0.9918072	FALSE	FALSE	FALSE	uoPhMZ	4	156134452	0.60595	0.0951283	365314	7300	358014	outcome	TRUE	reported	textfile	4	157055604	0.0552	2.33e-06	13809	GCST90274770.csv	TRUE	reported	RtN9Fv	2	TRUE	0.00161265232084388	22.3018557332989	GCST90274770.csv-dat.xlsx
582	rs78206331	T	C	T	C	0.1551	0.0108202	0.0438	0.9628881	FALSE	FALSE	FALSE	uoPhMZ	3	48231169	0.810964	0.0452381	365314	7300	358014	outcome	TRUE	reported	textfile	3	48272659	0.0311	6.13e-07	14744	GCST90274770.csv	TRUE	reported	RtN9Fv	2	TRUE	0.00168405202658716	24.8681742752337	GCST90274770.csv-dat.xlsx
583	rs79010839	T	C	T	C	0.1279	-0.0141029	0.0771	0.937344	FALSE	FALSE	FALSE	uoPhMZ	17	36546100	0.690831	0.0354588	365314	7300	358014	outcome	TRUE	reported	textfile	17	34901949	0.0232	3.53e-08	14296	GCST90274770.csv	TRUE	reported	RtN9Fv	2	TRUE	0.00212142790202634	30.388156715111	GCST90274770.csv-dat.xlsx
584	rs80130551	A	G	A	G	-0.4232	-0.101332	0.0275	0.975234	FALSE	FALSE	FALSE	uoPhMZ	17	36477967	0.0677033	0.0554643	365314	7300	358014	outcome	TRUE	reported	textfile	17	34833820	0.0376	2.18e-29	14744	GCST90274770.csv	TRUE	reported	RtN9Fv	2	TRUE	0.00851892383703209	126.665024905513	GCST90274770.csv-dat.xlsx
585	rs8064426	A	G	A	G	-0.4104	-0.044697	0.1459	0.78315	FALSE	FALSE	FALSE	uoPhMZ	17	36463908	0.0309336	0.020713	365314	7300	358014	outcome	TRUE	reported	textfile	17	34819750	0.0173	2.11e-124	14295	GCST90274770.csv	TRUE	reported	RtN9Fv	2	TRUE	0.0378764429228816	562.680328025014	GCST90274770.csv-dat.xlsx
586	rs9330240	T	C	T	C	-0.291	0.00581989	0.0527	0.9569156	FALSE	FALSE	FALSE	uoPhMZ	17	36618251	0.890424	0.0422443	365314	7300	358014	outcome	TRUE	reported	textfile	17	34974689	0.0277	8.16e-26	14296	GCST90274770.csv	TRUE	reported	RtN9Fv	2	TRUE	0.00766076365056965	110.348307927516	GCST90274770.csv-dat.xlsx
587	rs975577	A	G	A	G	-0.0992	-0.0242349	0.3282	0.698868	FALSE	FALSE	FALSE	uoPhMZ	17	36630182	0.194553	0.0186821	365314	7300	358014	outcome	TRUE	reported	textfile	17	34986640	0.0128	9.19e-15	14296	GCST90274770.csv	TRUE	reported	RtN9Fv	2	TRUE	0.00418377253512236	60.054097299944	GCST90274770.csv-dat.xlsx
588	rs9818901	A	T	A	T	-0.1185	-0.0234736	0.9445	0.9454037	FALSE	TRUE	FALSE	uoPhMZ	3	153059223	0.533393	0.0376883	365314	7300	358014	outcome	TRUE	reported	textfile	3	152777012	0.0265	7.76e-06	14742	GCST90274770.csv	TRUE	reported	RtN9Fv	2	TRUE	0.00135456505352388	19.9933712108863	GCST90274770.csv-dat.xlsx
589	rs9847395	T	C	T	C	0.0702	-0.0282308	0.4419	0.532519	FALSE	FALSE	FALSE	uoPhMZ	3	46683058	0.0975124	0.0170369	365314	7300	358014	outcome	TRUE	reported	textfile	3	46724548	0.0119	3.65e-09	14742	GCST90274770.csv	TRUE	reported	RtN9Fv	2	TRUE	0.00235504876158654	34.7953635235607	GCST90274770.csv-dat.xlsx
590	rs9898073	A	T	A	T	0.124	0.0570262	0.9422	0.9660017	FALSE	TRUE	FALSE	uoPhMZ	17	36036108	0.23076	0.0475851	365314	7300	358014	outcome	TRUE	reported	textfile	17	34363138	0.0267	3.41e-06	14743	GCST90274770.csv	TRUE	reported	RtN9Fv	2	TRUE	0.00146083137283432	21.5656189997602	GCST90274770.csv-dat.xlsx
591	rs10903115	A	G	A	G	-0.0559	-0.0162532	0.4429	0.554169	FALSE	FALSE	FALSE	gb2C7j	1	24935205	0.34217	0.0171107	365314	7300	358014	outcome	TRUE	reported	textfile	1	25261696	0.0122	4.61e-06	14286	GCST90274771.csv	TRUE	reported	mDFXCb	2	TRUE	0.00146742375935454	20.9914843815459	GCST90274771.csv-dat.xlsx
592	rs10992054	T	C	T	C	-0.3705	0.0317717	0.9873	0.0065683	FALSE	FALSE	FALSE	gb2C7j	9	90094360	0.76827	0.107833	365314	7300	358014	outcome	TRUE	reported	textfile	9	92856642	0.0763	1.2e-06	12304	GCST90274771.csv	TRUE	reported	mDFXCb	2	TRUE	0.00191271185932244	23.5752739995503	GCST90274771.csv-dat.xlsx
593	rs11020961	A	G	A	G	0.0768	0.00240443	0.8167	0.223957	FALSE	FALSE	FALSE	gb2C7j	11	94842443	0.906969	0.0205749	365314	7300	358014	outcome	TRUE	reported	textfile	11	94575608	0.0161	1.84e-06	14287	GCST90274771.csv	TRUE	reported	mDFXCb	2	TRUE	0.00159015148666199	22.7514923062811	GCST90274771.csv-dat.xlsx
594	rs11220506	A	G	A	G	-0.0702	-0.0159531	0.1876	0.740989	FALSE	FALSE	FALSE	gb2C7j	11	126465434	0.412125	0.0194512	365314	7300	358014	outcome	TRUE	reported	textfile	11	126335329	0.0147	1.79e-06	14729	GCST90274771.csv	TRUE	reported	mDFXCb	2	TRUE	0.00154594620386156	22.8024010295798	GCST90274771.csv-dat.xlsx
595	rs11265493	A	G	A	G	0.2122	0.0230867	0.4066	0.603847	FALSE	FALSE	FALSE	gb2C7j	1	160834012	0.184012	0.017378	365314	7300	358014	outcome	TRUE	reported	textfile	1	160803802	0.0119	3.99e-71	14287	GCST90274771.csv	TRUE	reported	mDFXCb	2	TRUE	0.021771880122226	317.933313535148	GCST90274771.csv-dat.xlsx
596	rs113896482	T	C	T	C	0.4815	0.0148539	0.0284	0.9840171	FALSE	FALSE	FALSE	gb2C7j	1	160862395	0.826728	0.0678566	365314	7300	358014	outcome	TRUE	reported	textfile	1	160832185	0.0378	3.63e-37	14287	GCST90274771.csv	TRUE	reported	mDFXCb	2	TRUE	0.0112295772056826	162.236356069224	GCST90274771.csv-dat.xlsx
597	rs114344979	T	C	T	C	0.1066	0.0302228	0.0652	0.9114101	FALSE	FALSE	FALSE	gb2C7j	2	48867376	0.311417	0.0298569	365314	7300	358014	outcome	TRUE	reported	textfile	2	49094515	0.024	8.93e-06	14724	GCST90274771.csv	TRUE	reported	mDFXCb	2	TRUE	0.00133808777799114	19.7257230164659	GCST90274771.csv-dat.xlsx
598	rs114758826	A	G	A	G	-0.1804	-0.0231594	0.0393	0.9652753	FALSE	FALSE	FALSE	gb2C7j	4	173609464	0.623709	0.0472062	365314	7300	358014	outcome	TRUE	reported	textfile	4	174530615	0.0337	8.65e-08	14728	GCST90274771.csv	TRUE	reported	mDFXCb	2	TRUE	0.0019418930875586	28.6519566439398	GCST90274771.csv-dat.xlsx
599	rs115845569	C	G	C	G	-0.1905	0.00714123	0.9739	0.99286892	FALSE	TRUE	FALSE	gb2C7j	1	160789688	0.944439	0.102469	365314	7300	358014	outcome	TRUE	reported	textfile	1	160759478	0.0391	1.1e-06	14718	GCST90274771.csv	TRUE	reported	mDFXCb	2	TRUE	0.00161022946449076	23.7343545564735	GCST90274771.csv-dat.xlsx
600	rs11594179	T	C	T	C	-0.0623	0.0107426	0.2101	0.824519	FALSE	FALSE	FALSE	gb2C7j	10	102632823	0.632236	0.0224467	365314	7300	358014	outcome	TRUE	reported	textfile	10	104392580	0.0141	9.94e-06	14735	GCST90274771.csv	TRUE	reported	mDFXCb	2	TRUE	0.0013231610431149	19.519959698448	GCST90274771.csv-dat.xlsx
601	rs12022775	T	C	T	C	0.1493	0.0199368	0.0989	0.9221981	FALSE	FALSE	FALSE	gb2C7j	1	160741709	0.532639	0.0319509	365314	7300	358014	outcome	TRUE	reported	textfile	1	160711499	0.0223	2.16e-11	12791	GCST90274771.csv	TRUE	reported	mDFXCb	2	TRUE	0.0034920957109347	44.8169170108147	GCST90274771.csv-dat.xlsx
602	rs12118313	A	C	A	C	-0.0752	-0.0215381	0.7628	0.252402	FALSE	FALSE	FALSE	gb2C7j	1	161068189	0.272318	0.0196204	365314	7300	358014	outcome	TRUE	reported	textfile	1	161037979	0.0138	5.06e-08	14287	GCST90274771.csv	TRUE	reported	mDFXCb	2	TRUE	0.00207412414666441	29.690445104217	GCST90274771.csv-dat.xlsx
603	rs13014154	A	G	A	G	-0.0602	0.00649816	0.3699	0.64265	FALSE	FALSE	FALSE	gb2C7j	2	62348308	0.714149	0.0177405	365314	7300	358014	outcome	TRUE	reported	textfile	2	62575443	0.0123	9.87e-07	14286	GCST90274771.csv	TRUE	reported	mDFXCb	2	TRUE	0.00167395783348607	23.9509065010715	GCST90274771.csv-dat.xlsx
604	rs139333121	A	G	A	G	-0.3398	-0.200372	0.009	0.9981374	FALSE	FALSE	FALSE	gb2C7j	1	161016076	0.338556	0.20937	365314	7300	358014	outcome	TRUE	reported	textfile	1	160985866	0.0736	3.9e-06	13121	GCST90274771.csv	TRUE	reported	mDFXCb	2	TRUE	0.00162188194308795	21.312034815809	GCST90274771.csv-dat.xlsx
605	rs139676653	A	G	A	G	-0.3101	0.150304	0.0116	0.99279133	FALSE	FALSE	FALSE	gb2C7j	2	74656623	0.138933	0.101572	365314	7300	358014	outcome	TRUE	reported	textfile	2	74883750	0.0673	4.07e-06	14287	GCST90274771.csv	TRUE	reported	mDFXCb	2	TRUE	0.00148384130654863	21.2281723029729	GCST90274771.csv-dat.xlsx
606	rs139924614	A	G	A	G	0.1618	0.00667735	0.9666	0.00816007	FALSE	FALSE	FALSE	gb2C7j	22	16733115	0.945089	0.0969478	365314	7300	358014	outcome	TRUE	reported	textfile	22	17214005	0.0348	3.33e-06	14725	GCST90274771.csv	TRUE	reported	mDFXCb	2	TRUE	0.00146590606338769	21.6142193865111	GCST90274771.csv-dat.xlsx
607	rs140189694	A	T	A	T	0.2783	-0.0738256	0.9887	0.99508674	FALSE	TRUE	FALSE	gb2C7j	5	113706982	0.540261	0.120548	365314	7300	358014	outcome	TRUE	reported	textfile	5	113042679	0.0621	7.41e-06	12934	GCST90274771.csv	TRUE	reported	mDFXCb	2	TRUE	0.00155037413457917	20.0805707058077	GCST90274771.csv-dat.xlsx
608	rs1434219	T	C	T	C	-0.0589	0.00696306	0.4388	0.566895	FALSE	FALSE	FALSE	gb2C7j	2	79327430	0.68669	0.017263	365314	7300	358014	outcome	TRUE	reported	textfile	2	79554556	0.0123	1.68e-06	14287	GCST90274771.csv	TRUE	reported	mDFXCb	2	TRUE	0.00160244388894366	22.9276512281586	GCST90274771.csv-dat.xlsx
609	rs145111742	T	C	T	C	0.3046	-0.0675888	0.0304	0.9843572	FALSE	FALSE	FALSE	gb2C7j	9	126794993	0.329503	0.0693137	365314	7300	358014	outcome	TRUE	reported	textfile	9	129557272	0.0689	9.83e-06	12304	GCST90274771.csv	TRUE	reported	mDFXCb	2	TRUE	0.00158593623416098	19.5411786158736	GCST90274771.csv-dat.xlsx
610	rs145175118	T	C	T	C	0.2308	0.0404736	0.9818	0.018062	FALSE	FALSE	FALSE	gb2C7j	8	91914841	0.53528	0.0652837	365314	7300	358014	outcome	TRUE	reported	textfile	8	92927069	0.052	9.06e-06	14287	GCST90274771.csv	TRUE	reported	mDFXCb	2	TRUE	0.00137697309022207	19.6971830848833	GCST90274771.csv-dat.xlsx
611	rs147033439	A	G	A	G	0.2053	-0.0462679	0.0249	0.9857524	FALSE	FALSE	FALSE	gb2C7j	1	88211646	0.522171	0.0722934	365314	7300	358014	outcome	TRUE	reported	textfile	1	88677329	0.0411	5.88e-07	14731	GCST90274771.csv	TRUE	reported	mDFXCb	2	TRUE	0.00169093549221648	24.9479742800255	GCST90274771.csv-dat.xlsx
612	rs148214660	A	G	A	G	-0.2705	0.119118	0.0131	0.9815678	FALSE	FALSE	FALSE	gb2C7j	3	112870611	0.0636693	0.0642321	365314	7300	358014	outcome	TRUE	reported	textfile	3	112589458	0.0612	9.87e-06	14287	GCST90274771.csv	TRUE	reported	mDFXCb	2	TRUE	0.00136551730406626	19.5330874575116	GCST90274771.csv-dat.xlsx
613	rs149212182	T	C	T	C	0.2642	-0.0531605	0.0173	0.9863288	FALSE	FALSE	FALSE	gb2C7j	20	61708568	0.48856	0.0767548	365314	7300	358014	outcome	TRUE	reported	textfile	20	60283624	0.059	7.54e-06	12321	GCST90274771.csv	TRUE	reported	mDFXCb	2	TRUE	0.00162483555816761	20.0489254480378	GCST90274771.csv-dat.xlsx
614	rs149458216	A	C	A	C	-0.2146	-0.0713315	0.0182	0.9849035	FALSE	FALSE	FALSE	gb2C7j	16	48868382	0.316028	0.0711428	365314	7300	358014	outcome	TRUE	reported	textfile	16	48902293	0.047	4.97e-06	14725	GCST90274771.csv	TRUE	reported	mDFXCb	2	TRUE	0.00141381950038737	20.845135763634	GCST90274771.csv-dat.xlsx
615	rs149826608	A	G	A	G	-0.3587	-0.112735	0.007	0.9885915	FALSE	FALSE	FALSE	gb2C7j	7	109594851	0.164372	0.0810741	365314	7300	358014	outcome	TRUE	reported	textfile	7	109234908	0.0807	8.8e-06	13156	GCST90274771.csv	TRUE	reported	mDFXCb	2	TRUE	0.00149947805886136	19.7537547080272	GCST90274771.csv-dat.xlsx
616	rs1574847	C	G	C	G	-0.0637	0.0239458	0.2366	0.254982	FALSE	TRUE	FALSE	gb2C7j	4	27610137	0.220403	0.0195402	365314	7300	358014	outcome	TRUE	reported	textfile	4	27611759	0.0139	4.59e-06	14287	GCST90274771.csv	TRUE	reported	mDFXCb	2	TRUE	0.00146781150916963	20.9985092620584	GCST90274771.csv-dat.xlsx
617	rs17203281	A	G	A	G	0.0742	-0.00764988	0.3274	0.618484	FALSE	FALSE	FALSE	gb2C7j	17	7196492	0.662552	0.0175298	365314	7300	358014	outcome	TRUE	reported	textfile	17	7099811	0.0122	1.19e-09	14732	GCST90274771.csv	TRUE	reported	mDFXCb	2	TRUE	0.00250459404244674	36.9853034158338	GCST90274771.csv-dat.xlsx
618	rs2028005	A	G	A	G	0.0628	-0.0341475	0.4447	0.572726	FALSE	FALSE	FALSE	gb2C7j	12	110923333	0.0474821	0.017229	365314	7300	358014	outcome	TRUE	reported	textfile	12	111361137	0.0121	2.1e-07	14287	GCST90274771.csv	TRUE	reported	mDFXCb	2	TRUE	0.00188186925353768	26.9331870233448	GCST90274771.csv-dat.xlsx
619	rs2554697	A	G	A	G	0.0627	-0.00478245	0.6347	0.33443	FALSE	FALSE	FALSE	gb2C7j	8	4064283	0.791692	0.0181074	365314	7300	358014	outcome	TRUE	reported	textfile	8	3921805	0.0134	2.88e-06	11782	GCST90274771.csv	TRUE	reported	mDFXCb	2	TRUE	0.00185481322330581	21.8903021925112	GCST90274771.csv-dat.xlsx
620	rs34826779	T	G	T	G	0.063	-0.00461357	0.248	0.780708	FALSE	FALSE	FALSE	gb2C7j	8	105558736	0.823683	0.0207063	365314	7300	358014	outcome	TRUE	reported	textfile	8	106570964	0.0138	4.99e-06	14287	GCST90274771.csv	TRUE	reported	mDFXCb	2	TRUE	0.00145662853845129	20.8382923230671	GCST90274771.csv-dat.xlsx
621	rs3828139	T	C	T	C	0.0744	0.0295202	0.4677	0.483133	FALSE	FALSE	FALSE	gb2C7j	1	43787344	0.0831745	0.0170385	365314	7300	358014	outcome	TRUE	reported	textfile	1	44253015	0.0119	4.05e-10	14286	GCST90274771.csv	TRUE	reported	mDFXCb	2	TRUE	0.00272869268450612	39.0832926000896	GCST90274771.csv-dat.xlsx
622	rs4656950	C	G	C	G	0.1203	-0.0157604	0.3233	0.336741	FALSE	TRUE	FALSE	gb2C7j	1	160872346	0.381025	0.0179911	365314	7300	358014	outcome	TRUE	reported	textfile	1	160842136	0.0134	2.77e-19	12791	GCST90274771.csv	TRUE	reported	mDFXCb	2	TRUE	0.00626165602594867	80.5849139277538	GCST90274771.csv-dat.xlsx
623	rs4672486	A	G	A	G	0.0661	-0.0108781	0.4329	0.549832	FALSE	FALSE	FALSE	gb2C7j	2	62268074	0.523557	0.0170538	365314	7300	358014	outcome	TRUE	reported	textfile	2	62495209	0.0117	1.61e-08	14720	GCST90274771.csv	TRUE	reported	mDFXCb	2	TRUE	0.00216362860980975	31.9133344827011	GCST90274771.csv-dat.xlsx
624	rs489286	A	G	A	G	-0.0938	0.0248503	0.3262	0.695112	FALSE	FALSE	FALSE	gb2C7j	1	160752760	0.179076	0.0184952	365314	7300	358014	outcome	TRUE	reported	textfile	1	160722550	0.0122	1.49e-14	14731	GCST90274771.csv	TRUE	reported	mDFXCb	2	TRUE	0.0039968192760506	59.1053846576674	GCST90274771.csv-dat.xlsx
625	rs60006581	A	G	A	G	0.0905	0.0723048	0.9052	0.0571888	FALSE	FALSE	FALSE	gb2C7j	21	36771774	0.0504964	0.0369706	365314	7300	358014	outcome	TRUE	reported	textfile	21	38144075	0.0203	8.27e-06	14724	GCST90274771.csv	TRUE	reported	mDFXCb	2	TRUE	0.00134801102789466	19.8722063059142	GCST90274771.csv-dat.xlsx
626	rs61865960	T	C	T	C	0.2604	0.066798	0.9697	0.0423373	FALSE	FALSE	FALSE	gb2C7j	10	93902651	0.114074	0.0422733	365314	7300	358014	outcome	TRUE	reported	textfile	10	95662408	0.0584	8.24e-06	11810	GCST90274771.csv	TRUE	reported	mDFXCb	2	TRUE	0.00168064450272454	19.8784589108625	GCST90274771.csv-dat.xlsx
627	rs655913	A	G	A	G	0.055	-0.00699684	0.365	0.62788	FALSE	FALSE	FALSE	gb2C7j	11	126315509	0.69097	0.0176004	365314	7300	358014	outcome	TRUE	reported	textfile	11	126185404	0.0118	3.15e-06	14722	GCST90274771.csv	TRUE	reported	mDFXCb	2	TRUE	0.00147351357162992	21.7221276242514	GCST90274771.csv-dat.xlsx
628	rs6928352	A	G	A	G	-0.1074	0.0191095	0.0794	0.918563	FALSE	FALSE	FALSE	gb2C7j	6	614064	0.538602	0.0310759	365314	7300	358014	outcome	TRUE	reported	textfile	6	614064	0.0215	5.87e-07	14731	GCST90274771.csv	TRUE	reported	mDFXCb	2	TRUE	0.00169108082297009	24.9501221145652	GCST90274771.csv-dat.xlsx
629	rs72680703	T	G	T	G	0.1156	0.0515821	0.0697	0.9027628	FALSE	FALSE	FALSE	gb2C7j	1	43795844	0.0713066	0.0286008	365314	7300	358014	outcome	TRUE	reported	textfile	1	44261515	0.0256	6.31e-06	14735	GCST90274771.csv	TRUE	reported	mDFXCb	2	TRUE	0.00138192673589355	20.3881014624247	GCST90274771.csv-dat.xlsx
630	rs72756898	C	G	C	G	0.2056	-0.131122	0.0192	0.028044	FALSE	TRUE	FALSE	gb2C7j	5	64889868	0.0108094	0.0514448	365314	7300	358014	outcome	TRUE	reported	textfile	5	64185695	0.0454	5.94e-06	14734	GCST90274771.csv	TRUE	reported	mDFXCb	2	TRUE	0.00138998389117387	20.5057453404733	GCST90274771.csv-dat.xlsx
631	rs72837690	T	C	T	C	-0.0776	-0.0172074	0.6405	0.422699	FALSE	FALSE	FALSE	gb2C7j	17	7185104	0.318996	0.0172674	365314	7300	358014	outcome	TRUE	reported	textfile	17	7088423	0.0125	5.37e-10	14287	GCST90274771.csv	TRUE	reported	mDFXCb	2	TRUE	0.00269024874315545	38.533868988591	GCST90274771.csv-dat.xlsx
632	rs73173072	A	T	A	T	0.1576	0.0545519	0.9675	0.9377157	FALSE	TRUE	FALSE	gb2C7j	3	167795964	0.123255	0.0353945	365314	7300	358014	outcome	TRUE	reported	textfile	3	167513752	0.0353	8.02e-06	14718	GCST90274771.csv	TRUE	reported	mDFXCb	2	TRUE	0.00135246629479906	19.9298484425419	GCST90274771.csv-dat.xlsx
633	rs75310199	T	G	T	G	-0.1062	-0.0242564	0.0696	0.9087743	FALSE	FALSE	FALSE	gb2C7j	1	160587775	0.415885	0.0298143	365314	7300	358014	outcome	TRUE	reported	textfile	1	160557565	0.0236	6.8e-06	14730	GCST90274771.csv	TRUE	reported	mDFXCb	2	TRUE	0.00137285808715107	20.247250509165	GCST90274771.csv-dat.xlsx
634	rs78142752	T	C	T	C	0.2288	-0.0311188	0.0184	0.9753618	FALSE	FALSE	FALSE	gb2C7j	5	96742838	0.57118	0.0549496	365314	7300	358014	outcome	TRUE	reported	textfile	5	96078542	0.0497	4.15e-06	14734	GCST90274771.csv	TRUE	reported	mDFXCb	2	TRUE	0.00143633041994759	21.1904562435831	GCST90274771.csv-dat.xlsx
635	rs78600824	A	G	A	G	0.1487	-0.046235	0.8779	0.0723357	FALSE	FALSE	FALSE	gb2C7j	1	160871223	0.160567	0.0329504	365314	7300	358014	outcome	TRUE	reported	textfile	1	160841013	0.0183	4.45e-16	14287	GCST90274771.csv	TRUE	reported	mDFXCb	2	TRUE	0.00460019523808541	66.0174822836819	GCST90274771.csv-dat.xlsx
636	rs79017888	C	G	C	G	0.1949	0.00184221	0.0348	0.0383395	FALSE	TRUE	FALSE	gb2C7j	1	160763426	0.966874	0.0443598	365314	7300	358014	outcome	TRUE	reported	textfile	1	160733216	0.0363	7.91e-08	14287	GCST90274771.csv	TRUE	reported	mDFXCb	2	TRUE	0.00201369626503875	28.8236933096409	GCST90274771.csv-dat.xlsx
637	rs7953257	A	T	A	T	0.0899	0.0466115	0.4094	0.37927	FALSE	TRUE	FALSE	gb2C7j	12	112246417	0.00747309	0.0174249	365314	7300	358014	outcome	TRUE	reported	textfile	12	112684221	0.0122	1.72e-13	14287	GCST90274771.csv	TRUE	reported	mDFXCb	2	TRUE	0.00378626669922733	54.2923852487514	GCST90274771.csv-dat.xlsx
638	rs1081489	A	G	A	G	-0.0789	0.0367133	0.8552	0.117724	FALSE	FALSE	FALSE	9ystVu	10	82648086	0.166308	0.0265238	365314	7300	358014	outcome	TRUE	reported	textfile	10	84407842	0.0176	7.36e-06	12196	GCST90274772.csv	TRUE	reported	AsyRzV	2	TRUE	0.0016451147736981	20.0935858053396	GCST90274772.csv-dat.xlsx
639	rs115831444	T	C	T	C	-0.3023	0.131279	0.0104	0.99394676	FALSE	FALSE	FALSE	9ystVu	1	52308152	0.234109	0.110333	365314	7300	358014	outcome	TRUE	reported	textfile	1	52773824	0.0667	5.84e-06	14288	GCST90274772.csv	TRUE	reported	AsyRzV	2	TRUE	0.00143558618338941	20.5382686706354	GCST90274772.csv-dat.xlsx
640	rs11755766	T	C	T	C	-0.0504	0.00282005	0.5049	0.503895	FALSE	FALSE	FALSE	9ystVu	6	10178718	0.868896	0.0170849	365314	7300	358014	outcome	TRUE	reported	textfile	6	10178951	0.0112	6.8e-06	14735	GCST90274772.csv	TRUE	reported	AsyRzV	2	TRUE	0.00137239287711154	20.2472514421446	GCST90274772.csv-dat.xlsx
641	rs117736897	A	C	A	C	-0.4545	0.0866478	0.0112	0.99296868	FALSE	FALSE	FALSE	9ystVu	20	46177402	0.406626	0.104414	365314	7300	358014	outcome	TRUE	reported	textfile	20	44806041	0.0688	3.95e-11	13801	GCST90274772.csv	TRUE	reported	AsyRzV	2	TRUE	0.00315216695500846	43.6342943930527	GCST90274772.csv-dat.xlsx
642	rs12152184	A	G	A	G	0.1085	-0.0201536	0.8849	0.11448	FALSE	FALSE	FALSE	9ystVu	22	44606929	0.451103	0.0267439	365314	7300	358014	outcome	TRUE	reported	textfile	22	45002809	0.0205	1.21e-07	12402	GCST90274772.csv	TRUE	reported	AsyRzV	2	TRUE	0.00225361741033712	28.0079751486035	GCST90274772.csv-dat.xlsx
643	rs12500563	T	G	T	G	0.3143	-0.157374	0.9875	0.00249177	FALSE	FALSE	FALSE	9ystVu	4	7302699	0.352066	0.169112	365314	7300	358014	outcome	TRUE	reported	textfile	4	7304426	0.0687	4.76e-06	10795	GCST90274772.csv	TRUE	reported	AsyRzV	2	TRUE	0.00193513562557918	20.9264142566197	GCST90274772.csv-dat.xlsx
644	rs12624433	A	G	A	G	-0.4185	0.0154097	0.2558	0.736403	FALSE	FALSE	FALSE	9ystVu	20	46052214	0.423901	0.01927	365314	7300	358014	outcome	TRUE	reported	textfile	20	44680853	0.0133	1e-200	14287	GCST90274772.csv	TRUE	reported	AsyRzV	2	TRUE	0.0648106183606974	989.98096156704	GCST90274772.csv-dat.xlsx
645	rs13042545	A	G	A	G	0.1394	-0.0165414	0.7671	0.212942	FALSE	FALSE	FALSE	9ystVu	20	46151116	0.428618	0.0208973	365314	7300	358014	outcome	TRUE	reported	textfile	20	44779755	0.0135	5.38e-25	14723	GCST90274772.csv	TRUE	reported	AsyRzV	2	TRUE	0.00718998275764408	106.610262121722	GCST90274772.csv-dat.xlsx
646	rs1321001	T	G	T	G	0.0792	0.0280967	0.8327	0.143295	FALSE	FALSE	FALSE	9ystVu	20	46188097	0.250699	0.0244605	365314	7300	358014	outcome	TRUE	reported	textfile	20	44816736	0.0151	1.56e-07	14728	GCST90274772.csv	TRUE	reported	AsyRzV	2	TRUE	0.00186441347387326	27.5066365600811	GCST90274772.csv-dat.xlsx
647	rs138897138	A	G	A	G	0.109	-0.0989739	0.914	0.085092	FALSE	FALSE	FALSE	9ystVu	2	121973851	0.00149655	0.0311694	365314	7300	358014	outcome	TRUE	reported	textfile	2	122731427	0.0216	4.5e-07	14288	GCST90274772.csv	TRUE	reported	AsyRzV	2	TRUE	0.00177910143496892	25.4615417654574	GCST90274772.csv-dat.xlsx
648	rs13969	A	C	A	C	0.1251	-0.00914512	0.408	0.56039	FALSE	FALSE	FALSE	9ystVu	20	46014194	0.592846	0.0171028	365314	7300	358014	outcome	TRUE	reported	textfile	20	44642833	0.0114	5.11e-28	14725	GCST90274772.csv	TRUE	reported	AsyRzV	2	TRUE	0.00811170926765198	120.405389057937	GCST90274772.csv-dat.xlsx
649	rs142360525	T	G	T	G	0.2357	0.0476406	0.9755	0.0369118	FALSE	FALSE	FALSE	9ystVu	20	45584316	0.287825	0.0448211	365314	7300	358014	outcome	TRUE	reported	textfile	20	44212955	0.0387	1.13e-09	14716	GCST90274772.csv	TRUE	reported	AsyRzV	2	TRUE	0.0025142828997061	37.0884093396555	GCST90274772.csv-dat.xlsx
650	rs144373758	A	G	A	G	-0.2081	-0.034241	0.9832	0.0171018	FALSE	FALSE	FALSE	9ystVu	20	45999965	0.602937	0.065825	365314	7300	358014	outcome	TRUE	reported	textfile	20	44628604	0.0471	9.95e-06	14729	GCST90274772.csv	TRUE	reported	AsyRzV	2	TRUE	0.00132359121165542	19.5183621065996	GCST90274772.csv-dat.xlsx
651	rs144858460	T	C	T	C	-0.3653	0.0235013	0.0299	0.9751402	FALSE	FALSE	FALSE	9ystVu	20	46019212	0.667065	0.0546313	365314	7300	358014	outcome	TRUE	reported	textfile	20	44647851	0.0356	1.05e-24	14723	GCST90274772.csv	TRUE	reported	AsyRzV	2	TRUE	0.00710081488042877	105.278660131243	GCST90274772.csv-dat.xlsx
652	rs144949926	A	G	A	G	-0.2655	0.0127584	0.9784	0.0248098	FALSE	FALSE	FALSE	9ystVu	3	20879989	0.815197	0.054587	365314	7300	358014	outcome	TRUE	reported	textfile	3	20921481	0.0591	7.04e-06	14288	GCST90274772.csv	TRUE	reported	AsyRzV	2	TRUE	0.00141048881823768	20.1787050952468	GCST90274772.csv-dat.xlsx
653	rs149900704	A	G	A	G	-0.1956	-0.0829656	0.0203	0.9893377	FALSE	FALSE	FALSE	9ystVu	8	110786887	0.321429	0.0836747	365314	7300	358014	outcome	TRUE	reported	textfile	8	111799116	0.0442	9.63e-06	14732	GCST90274772.csv	TRUE	reported	AsyRzV	2	TRUE	0.00132756109459242	19.580969857123	GCST90274772.csv-dat.xlsx
654	rs1535045	T	C	T	C	0.2078	0.0196183	0.2458	0.751584	FALSE	FALSE	FALSE	9ystVu	20	46119460	0.318058	0.0196487	365314	7300	358014	outcome	TRUE	reported	textfile	20	44748099	0.0129	2.22e-58	14732	GCST90274772.csv	TRUE	reported	AsyRzV	2	TRUE	0.0173088024619677	259.449419007253	GCST90274772.csv-dat.xlsx
655	rs1569721	T	C	T	C	-0.4359	0.0348054	0.0407	0.973442	FALSE	FALSE	FALSE	9ystVu	20	46140071	0.51116	0.0529736	365314	7300	358014	outcome	TRUE	reported	textfile	20	44768710	0.0334	6.28e-39	14288	GCST90274772.csv	TRUE	reported	AsyRzV	2	TRUE	0.0117804747645879	170.302102103084	GCST90274772.csv-dat.xlsx
656	rs17372980	T	C	T	C	-0.0611	-0.00999778	0.7421	0.242879	FALSE	FALSE	FALSE	9ystVu	1	58674619	0.616	0.0199346	365314	7300	358014	outcome	TRUE	reported	textfile	1	59140291	0.0134	5.12e-06	14288	GCST90274772.csv	TRUE	reported	AsyRzV	2	TRUE	0.00145301429580942	20.78796744381	GCST90274772.csv-dat.xlsx
657	rs17380117	A	G	A	G	-0.1783	0.00962949	0.803	0.223758	FALSE	FALSE	FALSE	9ystVu	20	46105732	0.636013	0.0203462	365314	7300	358014	outcome	TRUE	reported	textfile	20	44734371	0.0141	1.19e-36	14736	GCST90274772.csv	TRUE	reported	AsyRzV	2	TRUE	0.0107348885812061	159.884187291966	GCST90274772.csv-dat.xlsx
658	rs187640246	T	C	T	C	-0.2717	-0.0526582	0.0134	0.9897409	FALSE	FALSE	FALSE	9ystVu	20	31419492	0.537387	0.0853775	365314	7300	358014	outcome	TRUE	reported	textfile	20	30007295	0.0604	6.85e-06	12792	GCST90274772.csv	TRUE	reported	AsyRzV	2	TRUE	0.00157935769345763	20.2319383668364	GCST90274772.csv-dat.xlsx
659	rs190882024	A	C	A	C	0.2632	0.0414189	0.0119	0.9831615	FALSE	FALSE	FALSE	9ystVu	20	46131430	0.536092	0.0669415	365314	7300	358014	outcome	TRUE	reported	textfile	20	44760069	0.0588	7.6e-06	13944	GCST90274772.csv	TRUE	reported	AsyRzV	2	TRUE	0.00143484883422592	20.0334073579709	GCST90274772.csv-dat.xlsx
660	rs200685391	T	C	T	C	-0.3964	-0.122482	0.0068	0.99359777	FALSE	FALSE	FALSE	9ystVu	20	46057640	0.242248	0.104741	365314	7300	358014	outcome	TRUE	reported	textfile	20	44686279	0.0893	9.04e-06	12005	GCST90274772.csv	TRUE	reported	AsyRzV	2	TRUE	0.00163866418928293	19.7011698655086	GCST90274772.csv-dat.xlsx
661	rs2179446	A	G	A	G	-0.0659	0.0304252	0.2119	0.813721	FALSE	FALSE	FALSE	9ystVu	20	45483440	0.16623	0.0219769	365314	7300	358014	outcome	TRUE	reported	textfile	20	44112080	0.0141	2.96e-06	14728	GCST90274772.csv	TRUE	reported	AsyRzV	2	TRUE	0.0014809663002543	21.8410556048576	GCST90274772.csv-dat.xlsx
662	rs2425780	A	G	A	G	0.166	-0.0385747	0.8895	0.104389	FALSE	FALSE	FALSE	9ystVu	20	46207701	0.167436	0.0279428	365314	7300	358014	outcome	TRUE	reported	textfile	20	44836340	0.0193	7.9e-18	14288	GCST90274772.csv	TRUE	reported	AsyRzV	2	TRUE	0.00515094966793161	73.9674696694023	GCST90274772.csv-dat.xlsx
663	rs2745015	T	C	T	C	0.0795	-0.011955	0.326	0.702924	FALSE	FALSE	FALSE	9ystVu	20	45448213	0.529517	0.0190141	365314	7300	358014	outcome	TRUE	reported	textfile	20	44076853	0.0121	5.02e-11	14734	GCST90274772.csv	TRUE	reported	AsyRzV	2	TRUE	0.00292127405274167	43.1622982469158	GCST90274772.csv-dat.xlsx
664	rs2745065	T	C	T	C	0.1739	-0.110886	0.9596	0.022546	FALSE	FALSE	FALSE	9ystVu	20	45445910	0.0574368	0.0583619	365314	7300	358014	outcome	TRUE	reported	textfile	20	44074550	0.0316	3.73e-08	14288	GCST90274772.csv	TRUE	reported	AsyRzV	2	TRUE	0.00211511507987343	30.2805809444547	GCST90274772.csv-dat.xlsx
665	rs34755276	A	G	A	G	0.0587	0.0137009	0.3475	0.649864	FALSE	FALSE	FALSE	9ystVu	19	57244454	0.441367	0.017796	365314	7300	358014	outcome	TRUE	reported	textfile	19	57755822	0.0131	7.43e-06	12403	GCST90274772.csv	TRUE	reported	AsyRzV	2	TRUE	0.0016162345184716	20.0753707707772	GCST90274772.csv-dat.xlsx
666	rs35864161	T	G	T	G	-0.1269	0.00904182	0.9543	0.0344738	FALSE	FALSE	FALSE	9ystVu	17	68369014	0.848135	0.0472161	365314	7300	358014	outcome	TRUE	reported	textfile	17	66365155	0.0284	7.88e-06	14735	GCST90274772.csv	TRUE	reported	AsyRzV	2	TRUE	0.00135315752523782	19.963083015338	GCST90274772.csv-dat.xlsx
667	rs3904164	A	T	A	T	0.0948	-0.0248399	0.8677	0.85323	FALSE	TRUE	FALSE	9ystVu	20	46271623	0.302196	0.0240759	365314	7300	358014	outcome	TRUE	reported	textfile	20	44900262	0.0183	2.21e-07	14288	GCST90274772.csv	TRUE	reported	AsyRzV	2	TRUE	0.00187468422339531	26.8320404182791	GCST90274772.csv-dat.xlsx
668	rs3967170	A	G	A	G	0.0789	-0.00438632	0.1353	0.841586	FALSE	FALSE	FALSE	9ystVu	3	3731754	0.850909	0.0233367	365314	7300	358014	outcome	TRUE	reported	textfile	3	3773438	0.017	3.46e-06	14721	GCST90274772.csv	TRUE	reported	AsyRzV	2	TRUE	0.00146111309671052	21.5375925289978	GCST90274772.csv-dat.xlsx
669	rs404842	A	G	A	G	-0.0599	-0.0157685	0.6433	0.405404	FALSE	FALSE	FALSE	9ystVu	16	84270507	0.363572	0.0173551	365314	7300	358014	outcome	TRUE	reported	textfile	16	84304113	0.0123	1.12e-06	14287	GCST90274772.csv	TRUE	reported	AsyRzV	2	TRUE	0.00165722721053818	23.7127881803481	GCST90274772.csv-dat.xlsx
670	rs41282788	C	G	C	G	0.4941	-0.140387	0.0225	0.0117404	FALSE	TRUE	FALSE	9ystVu	20	46126737	0.0743139	0.0786621	365314	7300	358014	outcome	TRUE	reported	textfile	20	44755376	0.0429	1.08e-30	14237	GCST90274772.csv	TRUE	reported	AsyRzV	2	TRUE	0.00923142744272864	132.633768659074	GCST90274772.csv-dat.xlsx
671	rs4278412	C	G	C	G	0.1978	-0.0200176	0.0203	0.039663	FALSE	TRUE	FALSE	9ystVu	1	211276815	0.646641	0.0436652	365314	7300	358014	outcome	TRUE	reported	textfile	1	211450157	0.0413	1.67e-06	14725	GCST90274772.csv	TRUE	reported	AsyRzV	2	TRUE	0.00155532507162558	22.934721977646	GCST90274772.csv-dat.xlsx
672	rs45456397	A	C	A	C	-0.1157	-0.0293778	0.0763	0.9169189	FALSE	FALSE	FALSE	9ystVu	20	46353053	0.339652	0.0307668	365314	7300	358014	outcome	TRUE	reported	textfile	20	44981692	0.023	4.89e-07	14288	GCST90274772.csv	TRUE	reported	AsyRzV	2	TRUE	0.00176795461407965	25.3017319304526	GCST90274772.csv-dat.xlsx
673	rs4664334	T	C	T	C	0.0541	-0.00767521	0.5003	0.515777	FALSE	FALSE	FALSE	9ystVu	2	160512394	0.654082	0.0171284	365314	7300	358014	outcome	TRUE	reported	textfile	2	161368905	0.0118	4.55e-06	14288	GCST90274772.csv	TRUE	reported	AsyRzV	2	TRUE	0.00146899605038262	21.0169513943555	GCST90274772.csv-dat.xlsx
674	rs55851978	T	C	T	C	-0.2644	0.104463	0.0178	0.989967	FALSE	FALSE	FALSE	9ystVu	20	45916129	0.235083	0.0879784	365314	7300	358014	outcome	TRUE	reported	textfile	20	44544768	0.0519	3.5e-07	14288	GCST90274772.csv	TRUE	reported	AsyRzV	2	TRUE	0.00181312855612262	25.9494041584618	GCST90274772.csv-dat.xlsx
675	rs6032666	T	C	T	C	0.1	-0.0107633	0.2195	0.828541	FALSE	FALSE	FALSE	9ystVu	20	46117306	0.636224	0.0227562	365314	7300	358014	outcome	TRUE	reported	textfile	20	44745945	0.0137	2.89e-13	14728	GCST90274772.csv	TRUE	reported	AsyRzV	2	TRUE	0.0036045150328318	53.2721084893616	GCST90274772.csv-dat.xlsx
676	rs6073949	A	G	A	G	0.0669	-0.00968498	0.6276	0.398755	FALSE	FALSE	FALSE	9ystVu	20	45903239	0.580071	0.0175046	365314	7300	358014	outcome	TRUE	reported	textfile	20	44531878	0.0135	7.21e-07	11778	GCST90274772.csv	TRUE	reported	AsyRzV	2	TRUE	0.00208069571361788	24.5533607961275	GCST90274772.csv-dat.xlsx
677	rs6074051	T	C	T	C	-0.0858	-0.0234674	0.7224	0.279259	FALSE	FALSE	FALSE	9ystVu	20	46163944	0.221684	0.0192031	365314	7300	358014	outcome	TRUE	reported	textfile	20	44792583	0.0127	1.42e-11	14715	GCST90274772.csv	TRUE	reported	AsyRzV	2	TRUE	0.00309215943878115	45.6360557834265	GCST90274772.csv-dat.xlsx
678	rs6104487	A	C	A	C	-0.232	-0.00498315	0.1537	0.841019	FALSE	FALSE	FALSE	9ystVu	20	46156573	0.83099	0.0233477	365314	7300	358014	outcome	TRUE	reported	textfile	20	44785212	0.0166	2.19e-44	14287	GCST90274772.csv	TRUE	reported	AsyRzV	2	TRUE	0.0134871900711428	195.298538678042	GCST90274772.csv-dat.xlsx
679	rs6124765	T	C	T	C	0.1647	0.00892426	0.2522	0.756948	FALSE	FALSE	FALSE	9ystVu	20	46039572	0.653826	0.0199001	365314	7300	358014	outcome	TRUE	reported	textfile	20	44668211	0.0136	9.32e-34	14288	GCST90274772.csv	TRUE	reported	AsyRzV	2	TRUE	0.010160213784332	146.638694609252	GCST90274772.csv-dat.xlsx
680	rs7250371	T	C	T	C	0.0686	0.0155673	0.3648	0.688115	FALSE	FALSE	FALSE	9ystVu	19	57349717	0.395419	0.0183181	365314	7300	358014	outcome	TRUE	reported	textfile	19	57861085	0.0116	3.34e-09	14722	GCST90274772.csv	TRUE	reported	AsyRzV	2	TRUE	0.00236992701630381	34.9681977565668	GCST90274772.csv-dat.xlsx
681	rs73112805	T	G	T	G	-0.1924	-0.0160311	0.9395	0.0560759	FALSE	FALSE	FALSE	9ystVu	20	46026215	0.666791	0.0372335	365314	7300	358014	outcome	TRUE	reported	textfile	20	44654854	0.026	1.36e-13	14288	GCST90274772.csv	TRUE	reported	AsyRzV	2	TRUE	0.00381795414550616	54.7523348264278	GCST90274772.csv-dat.xlsx
682	rs73128528	A	T	A	T	0.179	0.0634357	0.8672	0.880345	FALSE	TRUE	FALSE	9ystVu	20	45953548	0.0160568	0.0263479	365314	7300	358014	outcome	TRUE	reported	textfile	20	44582187	0.0167	8.33e-27	14719	GCST90274772.csv	TRUE	reported	AsyRzV	2	TRUE	0.00774494139796775	114.871979301853	GCST90274772.csv-dat.xlsx
683	rs75612263	T	C	T	C	0.3035	0.0503346	0.024	0.9716543	FALSE	FALSE	FALSE	9ystVu	20	45611970	0.323072	0.0509374	365314	7300	358014	outcome	TRUE	reported	textfile	20	44240609	0.0397	2.09e-14	14736	GCST90274772.csv	TRUE	reported	AsyRzV	2	TRUE	0.0039503697142019	58.4355895522496	GCST90274772.csv-dat.xlsx
684	rs75626299	C	G	C	G	0.1458	-0.0474355	0.9638	0.9682366	FALSE	TRUE	FALSE	9ystVu	9	29426601	0.331327	0.0488298	365314	7300	358014	outcome	TRUE	reported	textfile	9	29426599	0.0316	3.95e-06	14728	GCST90274772.csv	TRUE	reported	AsyRzV	2	TRUE	0.00144334389016019	21.285404284723	GCST90274772.csv-dat.xlsx
685	rs75950643	C	G	C	G	0.3134	-0.0576794	0.9734	0.9675233	FALSE	TRUE	FALSE	9ystVu	20	46102233	0.223527	0.0473868	365314	7300	358014	outcome	TRUE	reported	textfile	20	44730872	0.0365	8.98e-18	14724	GCST90274772.csv	TRUE	reported	AsyRzV	2	TRUE	0.00498215592940061	73.7145570099259	GCST90274772.csv-dat.xlsx
686	rs7798473	A	C	A	C	-0.1041	0.0791345	0.0609	0.9504495	FALSE	FALSE	FALSE	9ystVu	7	108903330	0.043012	0.039106	365314	7300	358014	outcome	TRUE	reported	textfile	7	108543387	0.0235	9.43e-06	14734	GCST90274772.csv	TRUE	reported	AsyRzV	2	TRUE	0.00133004719715401	19.6203513017289	GCST90274772.csv-dat.xlsx
687	rs79522550	T	G	T	G	-0.4271	0.0140136	0.0198	0.9724189	FALSE	FALSE	FALSE	9ystVu	20	46051785	0.786671	0.05178	365314	7300	358014	outcome	TRUE	reported	textfile	20	44680424	0.0487	1.79e-18	14288	GCST90274772.csv	TRUE	reported	AsyRzV	2	TRUE	0.00535424466348715	76.902494030851	GCST90274772.csv-dat.xlsx
688	rs8024256	A	G	A	G	-0.0562	0.0287517	0.3092	0.706244	FALSE	FALSE	FALSE	9ystVu	15	26584374	0.124274	0.0187054	365314	7300	358014	outcome	TRUE	reported	textfile	15	26829521	0.0121	3.41e-06	14736	GCST90274772.csv	TRUE	reported	AsyRzV	2	TRUE	0.00146179665233182	21.5696423063725	GCST90274772.csv-dat.xlsx
689	rs9526031	A	C	A	C	0.064	0.00909903	0.4882	0.407257	FALSE	FALSE	FALSE	9ystVu	13	45020932	0.601035	0.0174007	365314	7300	358014	outcome	TRUE	reported	textfile	13	45595067	0.012	9.64e-08	14288	GCST90274772.csv	TRUE	reported	AsyRzV	2	TRUE	0.00198683720352664	28.4404628592759	GCST90274772.csv-dat.xlsx
690	rs9993874	A	G	A	G	-0.0582	0.0135303	0.4883	0.513579	FALSE	FALSE	FALSE	9ystVu	4	54180557	0.425614	0.0169825	365314	7300	358014	outcome	TRUE	reported	textfile	4	55046724	0.0125	3.22e-06	12403	GCST90274772.csv	TRUE	reported	AsyRzV	2	TRUE	0.00174478046141347	21.6748403399178	GCST90274772.csv-dat.xlsx
691	rs11066188	A	G	A	G	0.1235	-0.0457162	0.4167	0.621067	FALSE	FALSE	FALSE	pIGZUo	12	112172910	0.00869261	0.0174229	365314	7300	358014	outcome	TRUE	reported	textfile	12	112610714	0.0136	1.08e-19	11336	GCST90274773.csv	TRUE	reported	6AN6SP	2	TRUE	0.00722185012689712	82.4478755386734	GCST90274773.csv-dat.xlsx
692	rs11622090	T	C	T	C	-0.0588	0.0103006	0.3206	0.741678	FALSE	FALSE	FALSE	pIGZUo	14	92863347	0.597305	0.0194983	365314	7300	358014	outcome	TRUE	reported	textfile	14	93329692	0.0128	4.35e-06	13236	GCST90274773.csv	TRUE	reported	6AN6SP	2	TRUE	0.00159179119270751	21.0993504044368	GCST90274773.csv-dat.xlsx
693	rs117276991	A	G	A	G	-0.1261	-0.0424161	0.0751	0.9038925	FALSE	FALSE	FALSE	pIGZUo	10	6209728	0.143939	0.0290267	365314	7300	358014	outcome	TRUE	reported	textfile	10	6251691	0.0256	8.4e-07	14287	GCST90274773.csv	TRUE	reported	6AN6SP	2	TRUE	0.00169540035556323	24.2599243636127	GCST90274773.csv-dat.xlsx
694	rs117516652	A	G	A	G	0.2374	0.0594252	0.9826	0.016522	FALSE	FALSE	FALSE	pIGZUo	13	38429186	0.37555	0.0670619	365314	7300	358014	outcome	TRUE	reported	textfile	13	39003323	0.0476	6.12e-07	14248	GCST90274773.csv	TRUE	reported	6AN6SP	2	TRUE	0.00174275400160367	24.8706168739253	GCST90274773.csv-dat.xlsx
695	rs11756659	A	T	A	T	-0.0791	-0.0123338	0.8765	0.861388	FALSE	TRUE	FALSE	pIGZUo	6	25933704	0.617173	0.0246745	365314	7300	358014	outcome	TRUE	reported	textfile	6	25933932	0.0173	4.83e-06	14723	GCST90274773.csv	TRUE	reported	6AN6SP	2	TRUE	0.00141790855160746	20.902669862563	GCST90274773.csv-dat.xlsx
696	rs117624126	A	G	A	G	-0.2824	-0.14097	0.0133	0.99811765	FALSE	FALSE	FALSE	pIGZUo	11	61026318	0.471588	0.19582	365314	7300	358014	outcome	TRUE	reported	textfile	11	60793790	0.058	1.12e-06	12934	GCST90274773.csv	TRUE	reported	6AN6SP	2	TRUE	0.00182955406599924	23.703159393147	GCST90274773.csv-dat.xlsx
697	rs12416520	A	G	A	G	-0.0629	0.00889074	0.7492	0.215981	FALSE	FALSE	FALSE	pIGZUo	10	69452189	0.666857	0.0206538	365314	7300	358014	outcome	TRUE	reported	textfile	10	71211945	0.0132	1.89e-06	14709	GCST90274773.csv	TRUE	reported	6AN6SP	2	TRUE	0.00154134680200975	22.7035815099118	GCST90274773.csv-dat.xlsx
698	rs1259355	A	G	A	G	0.0569	0.0206925	0.4361	0.625841	FALSE	FALSE	FALSE	pIGZUo	12	31535601	0.237726	0.0175258	365314	7300	358014	outcome	TRUE	reported	textfile	12	31688535	0.0119	1.74e-06	14287	GCST90274773.csv	TRUE	reported	6AN6SP	2	TRUE	0.00159769964334338	22.8596622794309	GCST90274773.csv-dat.xlsx
699	rs16541	A	G	A	G	-0.0679	-0.0445479	0.7871	0.141027	FALSE	FALSE	FALSE	pIGZUo	17	39208885	0.0681318	0.0244214	365314	7300	358014	outcome	TRUE	reported	textfile	17	37365138	0.015	5.99e-06	14287	GCST90274773.csv	TRUE	reported	6AN6SP	2	TRUE	0.00143216665485571	20.4878426697153	GCST90274773.csv-dat.xlsx
700	rs17345759	A	C	A	C	-0.1134	0.04413	0.9301	0.0658397	FALSE	FALSE	FALSE	pIGZUo	7	97870098	0.199427	0.034391	365314	7300	358014	outcome	TRUE	reported	textfile	7	97499410	0.0245	3.68e-06	14287	GCST90274773.csv	TRUE	reported	6AN6SP	2	TRUE	0.00149727698580183	21.420674425016	GCST90274773.csv-dat.xlsx
701	rs17769062	T	C	T	C	0.1638	-0.00955425	0.9589	0.0283912	FALSE	FALSE	FALSE	pIGZUo	9	27496606	0.853859	0.0518698	365314	7300	358014	outcome	TRUE	reported	textfile	9	27496604	0.0334	9.38e-07	14287	GCST90274773.csv	TRUE	reported	6AN6SP	2	TRUE	0.00168059601308179	24.0477285636211	GCST90274773.csv-dat.xlsx
702	rs180886350	A	G	A	G	0.1887	0.0519613	0.025	0.9677254	FALSE	FALSE	FALSE	pIGZUo	11	65878776	0.282064	0.0483048	365314	7300	358014	outcome	TRUE	reported	textfile	11	65646247	0.039	1.31e-06	14733	GCST90274773.csv	TRUE	reported	6AN6SP	2	TRUE	0.00158647726192745	23.4075320628288	GCST90274773.csv-dat.xlsx
703	rs192582121	A	T	A	T	-0.4169	-0.0737863	0.9916	0.99706756	FALSE	TRUE	FALSE	pIGZUo	9	102852387	0.645739	0.160513	365314	7300	358014	outcome	TRUE	reported	textfile	9	105614669	0.0806	2.31e-07	11438	GCST90274773.csv	TRUE	reported	6AN6SP	2	TRUE	0.00233361363975509	26.7496288830591	GCST90274773.csv-dat.xlsx
704	rs193245191	A	G	A	G	-0.3109	0.0159011	0.0109	0.9988174	FALSE	FALSE	FALSE	pIGZUo	11	102853294	0.951514	0.26151	365314	7300	358014	outcome	TRUE	reported	textfile	11	102724025	0.0696	7.93e-06	12290	GCST90274773.csv	TRUE	reported	6AN6SP	2	TRUE	0.00162093853194258	19.9504311030142	GCST90274773.csv-dat.xlsx
705	rs2237450	T	C	T	C	0.0623	-0.0139261	0.6389	0.352463	FALSE	FALSE	FALSE	pIGZUo	7	50648320	0.43371	0.0177887	365314	7300	358014	outcome	TRUE	reported	textfile	7	50716017	0.0124	5.06e-07	14287	GCST90274773.csv	TRUE	reported	6AN6SP	2	TRUE	0.00176370130501555	25.238987176768	GCST90274773.csv-dat.xlsx
706	rs2237995	A	G	A	G	-0.1308	-0.0336628	0.0781	0.9485192	FALSE	FALSE	FALSE	pIGZUo	11	60981784	0.389782	0.0391423	365314	7300	358014	outcome	TRUE	reported	textfile	11	60749256	0.0216	1.4e-09	14725	GCST90274773.csv	TRUE	reported	6AN6SP	2	TRUE	0.00248411959485496	36.6647724747951	GCST90274773.csv-dat.xlsx
707	rs2471960	A	G	A	G	-0.0613	-0.0214883	0.305	0.602273	FALSE	FALSE	FALSE	pIGZUo	6	31612762	0.215629	0.017354	365314	7300	358014	outcome	TRUE	reported	textfile	6	31580539	0.0125	9.39e-07	14726	GCST90274773.csv	TRUE	reported	6AN6SP	2	TRUE	0.0016304498817477	24.04594977482	GCST90274773.csv-dat.xlsx
708	rs3016168	A	C	A	C	0.1353	0.0769332	0.0986	0.9147894	FALSE	FALSE	FALSE	pIGZUo	11	61090823	0.0118785	0.0305808	365314	7300	358014	outcome	TRUE	reported	textfile	11	60858295	0.0195	3.96e-12	14725	GCST90274773.csv	TRUE	reported	6AN6SP	2	TRUE	0.00325876835887983	48.1357096754101	GCST90274773.csv-dat.xlsx
709	rs3018731	A	G	A	G	-0.0894	-0.0273271	0.257	0.806099	FALSE	FALSE	FALSE	pIGZUo	11	61481304	0.209628	0.0217818	365314	7300	358014	outcome	TRUE	reported	textfile	11	61248776	0.0143	4.06e-10	14287	GCST90274773.csv	TRUE	reported	6AN6SP	2	TRUE	0.0027281953136283	39.0788848857874	GCST90274773.csv-dat.xlsx
710	rs3104373	T	C	T	C	0.0973	0.0095084	0.1469	0.862383	FALSE	FALSE	FALSE	pIGZUo	6	32632598	0.698319	0.0245322	365314	7300	358014	outcome	TRUE	reported	textfile	6	32600375	0.0165	3.7e-09	14735	GCST90274773.csv	TRUE	reported	6AN6SP	2	TRUE	0.00235441998060298	34.7695316542667	GCST90274773.csv-dat.xlsx
711	rs35162819	A	G	A	G	0.1135	-0.00270547	0.0644	0.9439819	FALSE	FALSE	FALSE	pIGZUo	4	168006685	0.941812	0.0370649	365314	7300	358014	outcome	TRUE	reported	textfile	4	168927836	0.0254	7.88e-06	14287	GCST90274773.csv	TRUE	reported	6AN6SP	2	TRUE	0.00139565057352406	19.9647322327822	GCST90274773.csv-dat.xlsx
712	rs35536732	T	G	T	G	0.1052	0.0539491	0.9352	0.047526	FALSE	FALSE	FALSE	pIGZUo	2	204317034	0.171971	0.0394972	365314	7300	358014	outcome	TRUE	reported	textfile	2	205181757	0.0236	8.29e-06	14732	GCST90274773.csv	TRUE	reported	6AN6SP	2	TRUE	0.00134697763312959	19.8677419400129	GCST90274773.csv-dat.xlsx
713	rs3819720	A	G	A	G	-0.0527	-0.00295523	0.3535	0.654824	FALSE	FALSE	FALSE	pIGZUo	6	32836793	0.869292	0.0179586	365314	7300	358014	outcome	TRUE	reported	textfile	6	32804570	0.0119	9.49e-06	14729	GCST90274773.csv	TRUE	reported	6AN6SP	2	TRUE	0.00132976883331811	19.6095818190132	GCST90274773.csv-dat.xlsx
714	rs4073745	A	G	A	G	-0.0683	-0.00956945	0.7003	0.298772	FALSE	FALSE	FALSE	pIGZUo	5	177306340	0.608431	0.0186788	365314	7300	358014	outcome	TRUE	reported	textfile	5	176733341	0.0131	1.85e-07	14287	GCST90274773.csv	TRUE	reported	6AN6SP	2	TRUE	0.0018990318478855	27.1792842734825	GCST90274773.csv-dat.xlsx
715	rs470501	T	C	T	C	-0.0552	-0.00122285	0.5044	0.55147	FALSE	FALSE	FALSE	pIGZUo	12	120747966	0.943282	0.0171879	365314	7300	358014	outcome	TRUE	reported	textfile	12	121185769	0.012	4.22e-06	14287	GCST90274773.csv	TRUE	reported	6AN6SP	2	TRUE	0.00147887638941695	21.157037866592	GCST90274773.csv-dat.xlsx
716	rs4893	A	G	A	G	0.1471	0.00883428	0.9627	0.0381677	FALSE	FALSE	FALSE	pIGZUo	19	48330351	0.841987	0.0443148	365314	7300	358014	outcome	TRUE	reported	textfile	19	48833608	0.0313	2.61e-06	14735	GCST90274773.csv	TRUE	reported	6AN6SP	2	TRUE	0.00149670439103693	22.0839990114391	GCST90274773.csv-dat.xlsx
717	rs4939490	C	G	C	G	0.1083	0.0202941	0.6328	0.714485	FALSE	TRUE	FALSE	pIGZUo	11	61026179	0.279363	0.0187604	365314	7300	358014	outcome	TRUE	reported	textfile	11	60793651	0.012	1.8e-19	14735	GCST90274773.csv	TRUE	reported	6AN6SP	2	TRUE	0.00549731018997001	81.4395696046827	GCST90274773.csv-dat.xlsx
718	rs4991648	A	G	A	G	0.0607	-0.0200151	0.399	0.53279	FALSE	FALSE	FALSE	pIGZUo	6	31369914	0.239219	0.017006	365314	7300	358014	outcome	TRUE	reported	textfile	6	31337691	0.0125	1.2e-06	12849	GCST90274773.csv	TRUE	reported	6AN6SP	2	TRUE	0.00183185768911537	23.5770655608997	GCST90274773.csv-dat.xlsx
719	rs56098743	T	C	T	C	-0.078	0.0193965	0.3947	0.52614	FALSE	FALSE	FALSE	pIGZUo	12	112594153	0.256016	0.0170765	365314	7300	358014	outcome	TRUE	reported	textfile	12	113031957	0.0123	2.28e-10	14287	GCST90274773.csv	TRUE	reported	6AN6SP	2	TRUE	0.00280683723960512	40.2085287636427	GCST90274773.csv-dat.xlsx
720	rs60562286	A	T	A	T	-0.1681	-0.105141	0.0327	0.016873	FALSE	TRUE	FALSE	pIGZUo	10	112694428	0.116969	0.0670699	365314	7300	358014	outcome	TRUE	reported	textfile	10	114454187	0.0352	1.79e-06	14726	GCST90274773.csv	TRUE	reported	6AN6SP	2	TRUE	0.00154629814641422	22.8029540734195	GCST90274773.csv-dat.xlsx
721	rs612657	A	C	A	C	-0.0998	0.0139553	0.0792	0.919444	FALSE	FALSE	FALSE	pIGZUo	13	38283367	0.654782	0.0312108	365314	7300	358014	outcome	TRUE	reported	textfile	13	38857504	0.0213	2.79e-06	14728	GCST90274773.csv	TRUE	reported	6AN6SP	2	TRUE	0.00148837109549752	21.9504231276135	GCST90274773.csv-dat.xlsx
722	rs61747728	T	C	T	C	0.1841	-0.0285328	0.0399	0.9374212	FALSE	FALSE	FALSE	pIGZUo	1	179557079	0.41878	0.0352893	365314	7300	358014	outcome	TRUE	reported	textfile	1	179526214	0.0313	4.06e-09	14287	GCST90274773.csv	TRUE	reported	6AN6SP	2	TRUE	0.0024156137905997	34.5906005303831	GCST90274773.csv-dat.xlsx
723	rs61768480	A	G	A	G	0.0695	-0.00320947	0.2776	0.680445	FALSE	FALSE	FALSE	pIGZUo	1	1167770	0.863024	0.0186027	365314	7300	358014	outcome	TRUE	reported	textfile	1	1103150	0.0147	2.27e-06	13670	GCST90274773.csv	TRUE	reported	6AN6SP	2	TRUE	0.00163251377328406	22.3496844208923	GCST90274773.csv-dat.xlsx
724	rs6488973	A	G	A	G	-0.0613	-0.00620272	0.2804	0.665545	FALSE	FALSE	FALSE	pIGZUo	12	125002699	0.731553	0.0180805	365314	7300	358014	outcome	TRUE	reported	textfile	12	125487245	0.0135	5.61e-06	14722	GCST90274773.csv	TRUE	reported	6AN6SP	2	TRUE	0.00139855255138747	20.6155254521429	GCST90274773.csv-dat.xlsx
725	rs674379	C	G	C	G	0.1193	-0.0308632	0.6395	0.672878	FALSE	TRUE	FALSE	pIGZUo	11	61155089	0.0877849	0.0180783	365314	7300	358014	outcome	TRUE	reported	textfile	11	60922561	0.0126	2.85e-21	12835	GCST90274773.csv	TRUE	reported	6AN6SP	2	TRUE	0.00693619155927981	89.6338639306593	GCST90274773.csv-dat.xlsx
726	rs7012814	A	G	A	G	-0.0533	0.0127655	0.4819	0.490749	FALSE	FALSE	FALSE	pIGZUo	8	9315848	0.45451	0.017068	365314	7300	358014	outcome	TRUE	reported	textfile	8	9173358	0.0119	7.5e-06	14287	GCST90274773.csv	TRUE	reported	6AN6SP	2	TRUE	0.00140220029885545	20.058557384309	GCST90274773.csv-dat.xlsx
727	rs7139283	A	C	A	C	-0.0604	-0.00379548	0.6349	0.320435	FALSE	FALSE	FALSE	pIGZUo	12	112825748	0.836287	0.0183671	365314	7300	358014	outcome	TRUE	reported	textfile	12	113263553	0.0127	1.98e-06	14732	GCST90274773.csv	TRUE	reported	6AN6SP	2	TRUE	0.00153298691029467	22.6155665561399	GCST90274773.csv-dat.xlsx
728	rs7242462	A	G	A	G	-0.1199	-0.00626916	0.8853	0.140323	FALSE	FALSE	FALSE	pIGZUo	18	48019349	0.79774	0.0244628	365314	7300	358014	outcome	TRUE	reported	textfile	18	45545720	0.0187	1.44e-10	14287	GCST90274773.csv	TRUE	reported	6AN6SP	2	TRUE	0.00286923568835575	41.1049716598171	GCST90274773.csv-dat.xlsx
729	rs72821405	T	C	T	C	-0.1014	0.0296249	0.0833	0.9106349	FALSE	FALSE	FALSE	pIGZUo	6	4714563	0.326382	0.0301854	365314	7300	358014	outcome	TRUE	reported	textfile	6	4714797	0.0217	2.97e-06	14727	GCST90274773.csv	TRUE	reported	6AN6SP	2	TRUE	0.00148046696298266	21.8321978776068	GCST90274773.csv-dat.xlsx
730	rs7295476	A	T	A	T	-0.118	-0.0278659	0.0501	0.0327056	FALSE	TRUE	FALSE	pIGZUo	12	74286482	0.561018	0.0479348	365314	7300	358014	outcome	TRUE	reported	textfile	12	74680262	0.0265	8.47e-06	14735	GCST90274773.csv	TRUE	reported	6AN6SP	2	TRUE	0.00134381079174935	19.8250054511149	GCST90274773.csv-dat.xlsx
731	rs7298384	A	G	A	G	-0.1418	0.00506333	0.9625	0.0302461	FALSE	FALSE	FALSE	pIGZUo	12	128657343	0.91989	0.050345	365314	7300	358014	outcome	TRUE	reported	textfile	12	129141888	0.032	9.37e-06	14718	GCST90274773.csv	TRUE	reported	6AN6SP	2	TRUE	0.00133236949221214	19.6333082683619	GCST90274773.csv-dat.xlsx
732	rs74555568	T	C	T	C	0.1024	0.050237	0.0997	0.9233403	FALSE	FALSE	FALSE	pIGZUo	11	61140414	0.11673	0.0320257	365314	7300	358014	outcome	TRUE	reported	textfile	11	60907886	0.0193	1.12e-07	14723	GCST90274773.csv	TRUE	reported	6AN6SP	2	TRUE	0.00190835603589184	28.1466229822219	GCST90274773.csv-dat.xlsx
733	rs74796205	A	G	A	G	0.2987	0.0402865	0.9884	0.0226821	FALSE	FALSE	FALSE	pIGZUo	8	66474634	0.485102	0.0577071	365314	7300	358014	outcome	TRUE	reported	textfile	8	67386869	0.0657	5.46e-06	13800	GCST90274773.csv	TRUE	reported	6AN6SP	2	TRUE	0.00149558330974782	20.6669676798255	GCST90274773.csv-dat.xlsx
734	rs75892552	T	G	T	G	-0.1291	0.00382366	0.0527	0.9333052	FALSE	FALSE	FALSE	pIGZUo	17	37661400	0.912333	0.0347302	365314	7300	358014	outcome	TRUE	reported	textfile	17	36021431	0.0292	9.81e-06	14287	GCST90274773.csv	TRUE	reported	6AN6SP	2	TRUE	0.00136631849320603	19.5445637743748	GCST90274773.csv-dat.xlsx
735	rs77696239	T	C	T	C	0.1786	0.00964335	0.0385	0.9434044	FALSE	FALSE	FALSE	pIGZUo	11	61107729	0.793827	0.0368989	365314	7300	358014	outcome	TRUE	reported	textfile	11	60875201	0.0332	7.47e-08	14735	GCST90274773.csv	TRUE	reported	6AN6SP	2	TRUE	0.00196012827398335	28.9352867342404	GCST90274773.csv-dat.xlsx
736	rs887464	T	C	T	C	-0.0596	-0.0200046	0.4525	0.536819	FALSE	FALSE	FALSE	pIGZUo	6	31178143	0.240826	0.0170553	365314	7300	358014	outcome	TRUE	reported	textfile	6	31145920	0.0114	1.71e-07	14735	GCST90274773.csv	TRUE	reported	6AN6SP	2	TRUE	0.00185151752652404	27.3290078553052	GCST90274773.csv-dat.xlsx
737	rs9269032	A	G	A	G	-0.1203	-0.0732125	0.1066	0.904791	FALSE	FALSE	FALSE	pIGZUo	6	32469977	0.0127201	0.0293847	365314	7300	358014	outcome	TRUE	reported	textfile	6	32437754	0.0213	1.62e-08	12207	GCST90274773.csv	TRUE	reported	6AN6SP	2	TRUE	0.00260633184284928	31.8934049388445	GCST90274773.csv-dat.xlsx
738	rs9275653	A	G	A	G	-0.0532	0.0248269	0.6243	0.294222	FALSE	FALSE	FALSE	pIGZUo	6	32718088	0.183955	0.0186855	365314	7300	358014	outcome	TRUE	reported	textfile	6	32685865	0.0118	6.53e-06	14735	GCST90274773.csv	TRUE	reported	6AN6SP	2	TRUE	0.00137755970504304	20.3235840848966	GCST90274773.csv-dat.xlsx
739	rs10792288	T	G	T	G	-0.0553	-0.00770716	0.5949	0.468889	FALSE	FALSE	FALSE	7pxpIF	11	60673348	0.651777	0.0170779	365314	7300	358014	outcome	TRUE	reported	textfile	11	60440821	0.0123	6.93e-06	14287	GCST90274774.csv	TRUE	reported	iZjcFb	2	TRUE	0.00141281398058132	20.2106015330059	GCST90274774.csv-dat.xlsx
740	rs10792322	T	C	T	C	-0.0662	0.0068425	0.3002	0.712255	FALSE	FALSE	FALSE	7pxpIF	11	61994080	0.716686	0.0188555	365314	7300	358014	outcome	TRUE	reported	textfile	11	61761552	0.0126	1.49e-07	14734	GCST90274774.csv	TRUE	reported	iZjcFb	2	TRUE	0.00186999882076452	27.6004354091706	GCST90274774.csv-dat.xlsx
741	rs10843957	A	T	A	T	0.0529	-0.0131132	0.5922	0.583087	FALSE	TRUE	FALSE	7pxpIF	12	31494371	0.446232	0.0172155	365314	7300	358014	outcome	TRUE	reported	textfile	12	31647305	0.0117	6.14e-06	14725	GCST90274774.csv	TRUE	reported	iZjcFb	2	TRUE	0.0013863784621525	20.4399876569255	GCST90274774.csv-dat.xlsx
742	rs10849918	T	C	T	C	0.0773	-0.0324537	0.4568	0.563337	FALSE	FALSE	FALSE	7pxpIF	12	110939117	0.05868	0.017166	365314	7300	358014	outcome	TRUE	reported	textfile	12	111376921	0.0125	6.25e-10	12791	GCST90274774.csv	TRUE	reported	iZjcFb	2	TRUE	0.00298083522231791	38.235876505668	GCST90274774.csv-dat.xlsx
743	rs11230553	T	C	T	C	-0.5066	-0.0368507	0.2477	0.805751	FALSE	FALSE	FALSE	7pxpIF	11	60993058	0.0882104	0.0216144	365314	7300	358014	outcome	TRUE	reported	textfile	11	60760530	0.0132	1e-200	14287	GCST90274774.csv	TRUE	reported	iZjcFb	2	TRUE	0.0934605186715896	1472.72516721199	GCST90274774.csv-dat.xlsx
744	rs11230559	T	C	T	C	-0.4248	0.0266724	0.7737	0.177258	FALSE	FALSE	FALSE	7pxpIF	11	61002062	0.231572	0.0222953	365314	7300	358014	outcome	TRUE	reported	textfile	11	60769534	0.0135	1e-200	14732	GCST90274774.csv	TRUE	reported	iZjcFb	2	TRUE	0.0629780940351957	990.016689293149	GCST90274774.csv-dat.xlsx
745	rs112383992	C	G	C	G	-0.242	0.050494	0.9822	0.9858026	FALSE	TRUE	FALSE	7pxpIF	11	60996789	0.495219	0.0740346	365314	7300	358014	outcome	TRUE	reported	textfile	11	60764261	0.0532	5.39e-06	13386	GCST90274774.csv	TRUE	reported	iZjcFb	2	TRUE	0.00154342605517981	20.6891464902791	GCST90274774.csv-dat.xlsx
746	rs113273727	A	G	A	G	0.2049	0.015188	0.0274	0.9044828	FALSE	FALSE	FALSE	7pxpIF	11	60887091	0.603106	0.0292112	365314	7300	358014	outcome	TRUE	reported	textfile	11	60654564	0.0403	3.69e-07	13851	GCST90274774.csv	TRUE	reported	iZjcFb	2	TRUE	0.00186287153183245	25.8470575921176	GCST90274774.csv-dat.xlsx
747	rs11605460	T	G	T	G	0.1499	-0.0571216	0.0527	0.9751705	FALSE	FALSE	FALSE	7pxpIF	11	60948484	0.293703	0.0543998	365314	7300	358014	outcome	TRUE	reported	textfile	11	60715956	0.0297	4.48e-07	14735	GCST90274774.csv	TRUE	reported	iZjcFb	2	TRUE	0.00172579845016701	25.4701449029096	GCST90274774.csv-dat.xlsx
748	rs116557290	A	G	A	G	0.1439	-0.0177195	0.0401	0.9724494	FALSE	FALSE	FALSE	7pxpIF	3	26724273	0.734138	0.0521739	365314	7300	358014	outcome	TRUE	reported	textfile	3	26765764	0.0325	9.52e-06	14735	GCST90274774.csv	TRUE	reported	iZjcFb	2	TRUE	0.00132870109977169	19.6017982338071	GCST90274774.csv-dat.xlsx
749	rs116913507	A	G	A	G	-0.2086	0.0325934	0.0582	0.981576	FALSE	FALSE	FALSE	7pxpIF	11	60809692	0.6028	0.0626339	365314	7300	358014	outcome	TRUE	reported	textfile	11	60577165	0.027	1.11e-14	14734	GCST90274774.csv	TRUE	reported	iZjcFb	2	TRUE	0.00403482374509884	59.6818290738944	GCST90274774.csv-dat.xlsx
750	rs117342429	A	T	A	T	0.2173	-0.0303701	0.0961	0.0627257999999999	FALSE	TRUE	FALSE	7pxpIF	11	61021801	0.390783	0.0353883	365314	7300	358014	outcome	TRUE	reported	textfile	11	60789273	0.022	5.22e-23	14287	GCST90274774.csv	TRUE	reported	iZjcFb	2	TRUE	0.00678230776788915	97.5468592857635	GCST90274774.csv-dat.xlsx
751	rs117378168	A	G	A	G	-0.3113	-0.0352503	0.0331	0.9876224	FALSE	FALSE	FALSE	7pxpIF	11	61071202	0.654035	0.0786551	365314	7300	358014	outcome	TRUE	reported	textfile	11	60838674	0.0399	6.09e-15	14713	GCST90274774.csv	TRUE	reported	iZjcFb	2	TRUE	0.0041201984945435	60.8630077260356	GCST90274774.csv-dat.xlsx
752	rs117453032	T	C	T	C	0.3538	-0.000362241	0.0322	0.9818484	FALSE	FALSE	FALSE	7pxpIF	11	61011977	0.995563	0.0651432	365314	7300	358014	outcome	TRUE	reported	textfile	11	60779449	0.038	1.27e-20	14287	GCST90274774.csv	TRUE	reported	iZjcFb	2	TRUE	0.00603087481376908	86.6737653431136	GCST90274774.csv-dat.xlsx
753	rs117682923	T	C	T	C	-0.2026	0.017294	0.0429	0.9653763	FALSE	FALSE	FALSE	7pxpIF	11	61677968	0.708784	0.0463038	365314	7300	358014	outcome	TRUE	reported	textfile	11	61445440	0.0294	5.53e-12	14733	GCST90274774.csv	TRUE	reported	iZjcFb	2	TRUE	0.00321288696771661	47.4815909060619	GCST90274774.csv-dat.xlsx
754	rs117813793	T	G	T	G	0.2446	0.0409918	0.0295	0.9819633	FALSE	FALSE	FALSE	7pxpIF	11	61042070	0.528694	0.0650661	365314	7300	358014	outcome	TRUE	reported	textfile	11	60809542	0.0385	2.11e-10	14718	GCST90274774.csv	TRUE	reported	iZjcFb	2	TRUE	0.00273497421577029	40.3582593580131	GCST90274774.csv-dat.xlsx
755	rs117838105	T	C	T	C	-0.5042	-0.107068	0.0098	0.9863492	FALSE	FALSE	FALSE	7pxpIF	11	61010788	0.150804	0.0745235	365314	7300	358014	outcome	TRUE	reported	textfile	11	60778260	0.073	4.96e-12	12791	GCST90274774.csv	TRUE	reported	iZjcFb	2	TRUE	0.00371568386906935	47.6971083777283	GCST90274774.csv-dat.xlsx
756	rs12074680	A	G	A	G	-0.1855	0.0536298	0.0301	0.976904	FALSE	FALSE	FALSE	7pxpIF	1	194330462	0.345118	0.0568051	365314	7300	358014	outcome	TRUE	reported	textfile	1	194299592	0.0392	2.22e-06	12404	GCST90274774.csv	TRUE	reported	iZjcFb	2	TRUE	0.00180206562783004	22.3895653825461	GCST90274774.csv-dat.xlsx
757	rs12224732	A	C	A	C	-0.0863	0.000572686	0.6858	0.438056	FALSE	FALSE	FALSE	7pxpIF	11	61762358	0.973636	0.017329	365314	7300	358014	outcome	TRUE	reported	textfile	11	61529830	0.0137	2.99e-10	14287	GCST90274774.csv	TRUE	reported	iZjcFb	2	TRUE	0.00276971365502462	39.6752486399512	GCST90274774.csv-dat.xlsx
758	rs12363312	A	G	A	G	-0.273	-0.0901584	0.0306	0.9896837	FALSE	FALSE	FALSE	7pxpIF	11	61129084	0.28418	0.0841833	365314	7300	358014	outcome	TRUE	reported	textfile	11	60896556	0.0368	1.18e-13	14723	GCST90274774.csv	TRUE	reported	iZjcFb	2	TRUE	0.00372402853981867	55.0263438094589	GCST90274774.csv-dat.xlsx
759	rs12640275	A	G	A	G	-0.1424	-0.044594	0.042	0.974718	FALSE	FALSE	FALSE	7pxpIF	4	162588358	0.411737	0.0543271	365314	7300	358014	outcome	TRUE	reported	textfile	4	163509510	0.0322	9.76e-06	12208	GCST90274774.csv	TRUE	reported	iZjcFb	2	TRUE	0.00159944212363348	19.554066158172	GCST90274774.csv-dat.xlsx
760	rs139582108	T	C	T	C	0.4439	0.087494	0.0136	0.99834718	FALSE	FALSE	FALSE	7pxpIF	11	60894370	0.686068	0.216464	365314	7300	358014	outcome	TRUE	reported	textfile	11	60661842	0.0729	1.14e-09	11925	GCST90274774.csv	TRUE	reported	iZjcFb	2	TRUE	0.00309962108698046	37.0716904134034	GCST90274774.csv-dat.xlsx
761	rs140976433	A	G	A	G	-0.5206	-0.174636	0.0093	0.99610377	FALSE	FALSE	FALSE	7pxpIF	11	60960369	0.216625	0.141343	365314	7300	358014	outcome	TRUE	reported	textfile	11	60727841	0.0853	1.04e-09	9639	GCST90274774.csv	TRUE	reported	iZjcFb	2	TRUE	0.00384949044856017	37.2408979336658	GCST90274774.csv-dat.xlsx
762	rs143374617	T	C	T	C	0.1766	-0.0353407	0.0397	0.962926	FALSE	FALSE	FALSE	7pxpIF	1	4267464	0.430039	0.0447847	365314	7300	358014	outcome	TRUE	reported	textfile	1	4327524	0.0329	7.97e-08	14733	GCST90274774.csv	TRUE	reported	iZjcFb	2	TRUE	0.0019518655589708	28.8091631625586	GCST90274774.csv-dat.xlsx
763	rs144764321	A	G	A	G	-0.2823	-0.0900544	0.0168	0.9806259	FALSE	FALSE	FALSE	7pxpIF	16	60632308	0.148595	0.0623424	365314	7300	358014	outcome	TRUE	reported	textfile	16	60666212	0.0621	5.47e-06	14287	GCST90274774.csv	TRUE	reported	iZjcFb	2	TRUE	0.00144434116227516	20.6622568511764	GCST90274774.csv-dat.xlsx
764	rs150354514	C	G	C	G	-0.3633	-0.0214968	0.9897	0.9666188	FALSE	TRUE	FALSE	7pxpIF	4	7065342	0.652956	0.0478069	365314	7300	358014	outcome	TRUE	reported	textfile	4	7067069	0.0813	7.87e-06	11336	GCST90274774.csv	TRUE	reported	iZjcFb	2	TRUE	0.00175843175467068	19.9651729014549	GCST90274774.csv-dat.xlsx
765	rs175123	T	C	T	C	-0.1521	-0.00897024	0.1007	0.9264898	FALSE	FALSE	FALSE	7pxpIF	11	61064405	0.784245	0.0327633	365314	7300	358014	outcome	TRUE	reported	textfile	11	60831877	0.0208	2.62e-13	14287	GCST90274774.csv	TRUE	reported	iZjcFb	2	TRUE	0.00372879315290177	53.4651707518198	GCST90274774.csv-dat.xlsx
766	rs175132	C	G	C	G	-0.1062	0.0193176	0.1644	0.095122	FALSE	TRUE	FALSE	7pxpIF	11	61069202	0.515726	0.0297218	365314	7300	358014	outcome	TRUE	reported	textfile	11	60836674	0.0183	6.5e-09	14287	GCST90274774.csv	TRUE	reported	iZjcFb	2	TRUE	0.00235170733077709	33.6733290348937	GCST90274774.csv-dat.xlsx
767	rs17825908	C	G	C	G	0.2076	0.0424724	0.046	0.0408485	FALSE	TRUE	FALSE	7pxpIF	11	61074100	0.328685	0.0434826	365314	7300	358014	outcome	TRUE	reported	textfile	11	60841572	0.0316	5.04e-11	14287	GCST90274774.csv	TRUE	reported	iZjcFb	2	TRUE	0.00301182335305666	43.153868427118	GCST90274774.csv-dat.xlsx
768	rs1804972	T	C	T	C	-0.3368	0.0838536	0.0338	0.9809003	FALSE	FALSE	FALSE	7pxpIF	11	60890829	0.180559	0.0626224	365314	7300	358014	outcome	TRUE	reported	textfile	11	60658301	0.0334	6.51e-24	14735	GCST90274774.csv	TRUE	reported	iZjcFb	2	TRUE	0.00685353120666306	101.669872914564	GCST90274774.csv-dat.xlsx
769	rs181042109	T	C	T	C	0.3885	0.010175	0.9791	0.00432393	FALSE	FALSE	FALSE	7pxpIF	11	61194762	0.938816	0.132559	365314	7300	358014	outcome	TRUE	reported	textfile	11	60962234	0.0575	1.41e-11	12004	GCST90274774.csv	TRUE	reported	iZjcFb	2	TRUE	0.00378854023072991	45.6429801156388	GCST90274774.csv-dat.xlsx
770	rs1911151	T	C	T	C	0.1318	-0.00165986	0.1834	0.773871	FALSE	FALSE	FALSE	7pxpIF	11	60779163	0.935627	0.020551	365314	7300	358014	outcome	TRUE	reported	textfile	11	60546636	0.0157	4.66e-17	14287	GCST90274774.csv	TRUE	reported	iZjcFb	2	TRUE	0.00490855277210623	70.4645553379769	GCST90274774.csv-dat.xlsx
771	rs28509311	A	G	A	G	-0.2416	-0.243995	0.9722	0.0102984	FALSE	FALSE	FALSE	7pxpIF	9	134243411	0.00736173	0.0910419	365314	7300	358014	outcome	TRUE	reported	textfile	9	137135257	0.0533	5.82e-06	9406	GCST90274774.csv	TRUE	reported	iZjcFb	2	TRUE	0.00217965031298481	20.5422063698526	GCST90274774.csv-dat.xlsx
772	rs2957233	A	G	A	G	-0.2922	-0.0148437	0.086	0.9349	FALSE	FALSE	FALSE	7pxpIF	11	60948607	0.668635	0.0346796	365314	7300	358014	outcome	TRUE	reported	textfile	11	60716079	0.022	2.95e-40	14287	GCST90274774.csv	TRUE	reported	iZjcFb	2	TRUE	0.0121967595839945	176.38199950021	GCST90274774.csv-dat.xlsx
773	rs3016168	A	C	A	C	0.1621	0.0769332	0.0993	0.9147894	FALSE	FALSE	FALSE	7pxpIF	11	61090823	0.0118785	0.0305808	365314	7300	358014	outcome	TRUE	reported	textfile	11	60858295	0.0197	1.9e-16	14725	GCST90274774.csv	TRUE	reported	iZjcFb	2	TRUE	0.0045770527969643	67.6978047563136	GCST90274774.csv-dat.xlsx
774	rs34993077	T	C	T	C	0.365	-0.00948313	0.0173	0.99090133	FALSE	FALSE	FALSE	7pxpIF	11	61016205	0.917148	0.0911598	365314	7300	358014	outcome	TRUE	reported	textfile	11	60783677	0.0481	3.24e-14	14735	GCST90274774.csv	TRUE	reported	iZjcFb	2	TRUE	0.00389270556897091	57.5753550528984	GCST90274774.csv-dat.xlsx
775	rs35086654	T	C	T	C	-0.2416	-0.0428775	0.017	0.99647023	FALSE	FALSE	FALSE	7pxpIF	2	172603027	0.771175	0.147428	365314	7300	358014	outcome	TRUE	reported	textfile	2	173467755	0.0517	2.97e-06	13800	GCST90274774.csv	TRUE	reported	iZjcFb	2	TRUE	0.0015799632136339	21.8348306509249	GCST90274774.csv-dat.xlsx
776	rs35634144	C	G	C	G	0.1752	-0.0721388	0.9711	0.99077969	FALSE	TRUE	FALSE	7pxpIF	22	37242181	0.421688	0.0897812	365314	7300	358014	outcome	TRUE	reported	textfile	22	37638221	0.0376	3.17e-06	14237	GCST90274774.csv	TRUE	reported	iZjcFb	2	TRUE	0.00152269256722455	21.7085841942391	GCST90274774.csv-dat.xlsx
777	rs3899796	A	G	A	G	-0.0613	0.0055367	0.7406	0.266261	FALSE	FALSE	FALSE	7pxpIF	8	78655847	0.772782	0.0191755	365314	7300	358014	outcome	TRUE	reported	textfile	8	79568082	0.0134	4.77e-06	14287	GCST90274774.csv	TRUE	reported	iZjcFb	2	TRUE	0.00146263051604667	20.9242814142495	GCST90274774.csv-dat.xlsx
778	rs485639	T	C	T	C	0.1156	0.0290282	0.5085	0.492663	FALSE	FALSE	FALSE	7pxpIF	11	60945200	0.0879286	0.0170111	365314	7300	358014	outcome	TRUE	reported	textfile	11	60712672	0.0118	1.16e-22	14287	GCST90274774.csv	TRUE	reported	iZjcFb	2	TRUE	0.00667272107123534	95.9601357222291	GCST90274774.csv-dat.xlsx
779	rs4902621	C	G	C	G	0.0685	0.0104263	0.1762	0.194702	FALSE	TRUE	FALSE	7pxpIF	14	68636843	0.627589	0.021492	365314	7300	358014	outcome	TRUE	reported	textfile	14	69103560	0.0154	8.67e-06	14725	GCST90274774.csv	TRUE	reported	iZjcFb	2	TRUE	0.00134184160092162	19.7824788434506	GCST90274774.csv-dat.xlsx
780	rs4939494	A	G	A	G	-0.5098	-0.0837592	0.0135	0.99648844	FALSE	FALSE	FALSE	7pxpIF	11	61052912	0.579459	0.151142	365314	7300	358014	outcome	TRUE	reported	textfile	11	60820384	0.0613	9.06e-17	13421	GCST90274774.csv	TRUE	reported	iZjcFb	2	TRUE	0.00512697843739706	69.1534720113042	GCST90274774.csv-dat.xlsx
781	rs511028	T	C	T	C	-0.2096	-0.0511108	0.149	0.866412	FALSE	FALSE	FALSE	7pxpIF	11	60774276	0.0421405	0.0251514	365314	7300	358014	outcome	TRUE	reported	textfile	11	60541749	0.0197	1.95e-26	11336	GCST90274774.csv	TRUE	reported	iZjcFb	2	TRUE	0.0098872365810037	113.180986600082	GCST90274774.csv-dat.xlsx
782	rs533116	T	C	T	C	-0.1153	0.0151977	0.3646	0.668485	FALSE	FALSE	FALSE	7pxpIF	11	60860110	0.400183	0.0180647	365314	7300	358014	outcome	TRUE	reported	textfile	11	60627583	0.012	7.37e-22	14731	GCST90274774.csv	TRUE	reported	iZjcFb	2	TRUE	0.00622802914677295	92.3075353232789	GCST90274774.csv-dat.xlsx
783	rs540028	A	G	A	G	-0.1504	-0.0055317	0.5989	0.4646	FALSE	FALSE	FALSE	7pxpIF	11	61068936	0.75278	0.0175623	365314	7300	358014	outcome	TRUE	reported	textfile	11	60836408	0.0131	1.65e-30	14287	GCST90274774.csv	TRUE	reported	iZjcFb	2	TRUE	0.00914162956590301	131.792980960249	GCST90274774.csv-dat.xlsx
784	rs550421	A	G	A	G	0.3	0.00262682	0.5559	0.383704	FALSE	FALSE	FALSE	7pxpIF	11	60964299	0.880792	0.0175163	365314	7300	358014	outcome	TRUE	reported	textfile	11	60731771	0.0115	5.13e-150	14726	GCST90274774.csv	TRUE	reported	iZjcFb	2	TRUE	0.0441714864711326	680.436875020379	GCST90274774.csv-dat.xlsx
785	rs56294840	A	G	A	G	0.0776	-0.0269174	0.858	0.129054	FALSE	FALSE	FALSE	7pxpIF	4	55779893	0.289866	0.0254318	365314	7300	358014	outcome	TRUE	reported	textfile	4	56646059	0.0171	5.68e-06	14287	GCST90274774.csv	TRUE	reported	iZjcFb	2	TRUE	0.0014393440853626	20.5906673146177	GCST90274774.csv-dat.xlsx
786	rs597808	A	G	A	G	0.116	-0.051463	0.4779	0.585696	FALSE	FALSE	FALSE	7pxpIF	12	111535554	0.00274277	0.0171819	365314	7300	358014	outcome	TRUE	reported	textfile	12	111973358	0.0134	4.86e-18	11335	GCST90274774.csv	TRUE	reported	iZjcFb	2	TRUE	0.00656784763296353	74.9255166012336	GCST90274774.csv-dat.xlsx
787	rs60482920	A	G	A	G	-0.485	0.12709	0.0203	0.99121268	FALSE	FALSE	FALSE	7pxpIF	11	61038113	0.162482	0.090988	365314	7300	358014	outcome	TRUE	reported	textfile	11	60805585	0.0481	6.56e-24	13869	GCST90274774.csv	TRUE	reported	iZjcFb	2	TRUE	0.00727739731947474	101.65545577049	GCST90274774.csv-dat.xlsx
788	rs60988380	T	C	T	C	0.0955	-0.00684588	0.1058	0.890082	FALSE	FALSE	FALSE	7pxpIF	9	33117956	0.8021	0.0273147	365314	7300	358014	outcome	TRUE	reported	textfile	9	33117954	0.0193	7.49e-07	14735	GCST90274774.csv	TRUE	reported	iZjcFb	2	TRUE	0.00165890277793845	24.4812266021849	GCST90274774.csv-dat.xlsx
789	rs61745629	T	C	T	C	0.3169	-0.0966105	0.0193	0.9880076	FALSE	FALSE	FALSE	7pxpIF	11	60932061	0.228346	0.0801992	365314	7300	358014	outcome	TRUE	reported	textfile	11	60699533	0.051	5.17e-10	14287	GCST90274774.csv	TRUE	reported	iZjcFb	2	TRUE	0.0026951999552756	38.6049795001341	GCST90274774.csv-dat.xlsx
790	rs61899204	T	C	T	C	0.4175	-0.0417299	0.9528	0.0296075	FALSE	FALSE	FALSE	7pxpIF	11	60976323	0.41523	0.0512197	365314	7300	358014	outcome	TRUE	reported	textfile	11	60743795	0.0312	7.77e-41	14287	GCST90274774.csv	TRUE	reported	iZjcFb	2	TRUE	0.0123780845617733	179.037074006678	GCST90274774.csv-dat.xlsx
791	rs61899222	C	G	C	G	0.4431	0.0283775	0.8781	0.9201442	FALSE	TRUE	FALSE	7pxpIF	11	61004796	0.369763	0.0316389	365314	7300	358014	outcome	TRUE	reported	textfile	11	60772268	0.0177	2.61e-138	14733	GCST90274774.csv	TRUE	reported	iZjcFb	2	TRUE	0.040801332378179	626.61099056064	GCST90274774.csv-dat.xlsx
792	rs61899464	T	C	T	C	-0.1629	0.00923747	0.0981	0.9241805	FALSE	FALSE	FALSE	7pxpIF	11	61194987	0.775218	0.0323492	365314	7300	358014	outcome	TRUE	reported	textfile	11	60962459	0.0207	3.56e-15	14287	GCST90274774.csv	TRUE	reported	iZjcFb	2	TRUE	0.00431600519801902	61.921387283084	GCST90274774.csv-dat.xlsx
793	rs72912990	T	C	T	C	0.1956	-0.015085	0.9179	0.0817244	FALSE	FALSE	FALSE	7pxpIF	11	61115250	0.634067	0.0316905	365314	7300	358014	outcome	TRUE	reported	textfile	11	60882722	0.0241	4.81e-16	14287	GCST90274774.csv	TRUE	reported	iZjcFb	2	TRUE	0.00458949383973282	65.8631982431855	GCST90274774.csv-dat.xlsx
794	rs72912994	T	C	T	C	-0.2199	-0.015618	0.0576	0.942329	FALSE	FALSE	FALSE	7pxpIF	11	61124605	0.670641	0.0367249	365314	7300	358014	outcome	TRUE	reported	textfile	11	60892077	0.0295	9.04e-14	14287	GCST90274774.csv	TRUE	reported	iZjcFb	2	TRUE	0.00387417808570994	55.5578750563986	GCST90274774.csv-dat.xlsx
795	rs72969761	A	T	A	T	-0.1796	0.0322471	0.97	0.9458855	FALSE	TRUE	FALSE	7pxpIF	2	227073760	0.392051	0.0376761	365314	7300	358014	outcome	TRUE	reported	textfile	2	227938476	0.0376	1.78e-06	14710	GCST90274774.csv	TRUE	reported	iZjcFb	2	TRUE	0.00154864264334904	22.8127648187887	GCST90274774.csv-dat.xlsx
796	rs73478336	T	C	T	C	0.3433	0.0958525	0.9709	0.0322833	FALSE	FALSE	FALSE	7pxpIF	11	61011246	0.0496375	0.0488277	365314	7300	358014	outcome	TRUE	reported	textfile	11	60778718	0.0362	2.46e-21	14735	GCST90274774.csv	TRUE	reported	iZjcFb	2	TRUE	0.00606649239409827	89.9231505511216	GCST90274774.csv-dat.xlsx
797	rs74886615	A	T	A	T	0.0688	0.000482468	0.6149	0.655119	FALSE	TRUE	FALSE	7pxpIF	4	82178448	0.978482	0.0178875	365314	7300	358014	outcome	TRUE	reported	textfile	4	83099601	0.0129	9.64e-08	12404	GCST90274774.csv	TRUE	reported	iZjcFb	2	TRUE	0.00228792049476281	28.439858110287	GCST90274774.csv-dat.xlsx
798	rs75064517	A	G	A	G	-0.2807	0.0345624	0.9699	0.0208263	FALSE	FALSE	FALSE	7pxpIF	11	61015590	0.566259	0.0602583	365314	7300	358014	outcome	TRUE	reported	textfile	11	60783062	0.0397	1.54e-12	14287	GCST90274774.csv	TRUE	reported	iZjcFb	2	TRUE	0.00348695029976806	49.9853815734482	GCST90274774.csv-dat.xlsx
799	rs76519292	T	C	T	C	-0.1514	-0.0267859	0.9462	0.0614189	FALSE	FALSE	FALSE	7pxpIF	11	60507335	0.456152	0.0359447	365314	7300	358014	outcome	TRUE	reported	textfile	11	60274808	0.0299	4.12e-07	14287	GCST90274774.csv	TRUE	reported	iZjcFb	2	TRUE	0.00179138792044573	25.6359002856687	GCST90274774.csv-dat.xlsx
800	rs76704404	A	T	A	T	-0.3709	0.0110135	0.9716	0.981237	FALSE	TRUE	FALSE	7pxpIF	11	60997523	0.862621	0.0636473	365314	7300	358014	outcome	TRUE	reported	textfile	11	60764995	0.0378	9.98e-23	14734	GCST90274774.csv	TRUE	reported	iZjcFb	2	TRUE	0.00649203354670886	96.2655976997758	GCST90274774.csv-dat.xlsx
801	rs76736235	A	G	A	G	0.2732	-0.00233807	0.9774	0.00656821	FALSE	FALSE	FALSE	7pxpIF	11	60806069	0.983087	0.110292	365314	7300	358014	outcome	TRUE	reported	textfile	11	60573542	0.0488	2.16e-08	12520	GCST90274774.csv	TRUE	reported	iZjcFb	2	TRUE	0.00249707504787819	31.3366353796302	GCST90274774.csv-dat.xlsx
802	rs77456731	A	G	A	G	0.1385	0.113199	0.0441	0.9726093	FALSE	FALSE	FALSE	7pxpIF	11	60989822	0.0338057	0.0533356	365314	7300	358014	outcome	TRUE	reported	textfile	11	60757294	0.0296	2.88e-06	14725	GCST90274774.csv	TRUE	reported	iZjcFb	2	TRUE	0.00148462093194197	21.8905731841429	GCST90274774.csv-dat.xlsx
803	rs78007268	A	G	A	G	0.2645	0.127892	0.0124	0.9812172	FALSE	FALSE	FALSE	7pxpIF	7	29361478	0.0397411	0.0621912	365314	7300	358014	outcome	TRUE	reported	textfile	7	29401094	0.0593	8.18e-06	14248	GCST90274774.csv	TRUE	reported	iZjcFb	2	TRUE	0.001394382951292	19.8921167525708	GCST90274774.csv-dat.xlsx
804	rs78880913	A	G	A	G	0.2122	0.0387434	0.0222	0.9564173	FALSE	FALSE	FALSE	7pxpIF	11	60935165	0.352926	0.0417076	365314	7300	358014	outcome	TRUE	reported	textfile	11	60702637	0.0428	7.12e-07	14724	GCST90274774.csv	TRUE	reported	iZjcFb	2	TRUE	0.00166668289099461	24.5778690350405	GCST90274774.csv-dat.xlsx
805	rs7930940	A	G	A	G	-0.0705	0.00423022	0.3688	0.732218	FALSE	FALSE	FALSE	7pxpIF	11	60758313	0.830761	0.0197927	365314	7300	358014	outcome	TRUE	reported	textfile	11	60525786	0.0147	1.62e-06	12791	GCST90274774.csv	TRUE	reported	iZjcFb	2	TRUE	0.00179497670446892	22.9972365773766	GCST90274774.csv-dat.xlsx
806	rs7934157	A	G	A	G	0.1316	-0.0696629	0.05	0.9304748	FALSE	FALSE	FALSE	7pxpIF	11	61187860	0.038858	0.0337238	365314	7300	358014	outcome	TRUE	reported	textfile	11	60955332	0.0279	2.4e-06	14730	GCST90274774.csv	TRUE	reported	iZjcFb	2	TRUE	0.0015081521189419	22.2456141779359	GCST90274774.csv-dat.xlsx
807	rs7953257	A	T	A	T	0.0849	0.0466115	0.4091	0.37927	FALSE	TRUE	FALSE	7pxpIF	12	112246417	0.00747309	0.0174249	365314	7300	358014	outcome	TRUE	reported	textfile	12	112684221	0.0122	3.43e-12	14287	GCST90274774.csv	TRUE	reported	iZjcFb	2	TRUE	0.00337819767021009	48.4211298670569	GCST90274774.csv-dat.xlsx
808	rs8051133	A	G	A	G	-0.1079	0.0404653	0.0691	0.9541605	FALSE	FALSE	FALSE	7pxpIF	16	86452431	0.3296	0.0415063	365314	7300	358014	outcome	TRUE	reported	textfile	16	86486037	0.0236	4.83e-06	14729	GCST90274774.csv	TRUE	reported	iZjcFb	2	TRUE	0.00141719530407778	20.9006555540568	GCST90274774.csv-dat.xlsx
809	rs841332	A	G	A	G	-0.0721	0.0315915	0.8286	0.195392	FALSE	FALSE	FALSE	7pxpIF	1	94705904	0.13964	0.021387	365314	7300	358014	outcome	TRUE	reported	textfile	1	95171460	0.0154	2.84e-06	14727	GCST90274774.csv	TRUE	reported	iZjcFb	2	TRUE	0.00148617134999524	21.9164447209179	GCST90274774.csv-dat.xlsx
810	rs916812	T	C	T	C	0.2113	0.00778285	0.1349	0.70933	FALSE	FALSE	FALSE	7pxpIF	11	60996549	0.681116	0.0189391	365314	7300	358014	outcome	TRUE	reported	textfile	11	60764021	0.0188	2.61e-29	14287	GCST90274774.csv	TRUE	reported	iZjcFb	2	TRUE	0.00876433902627969	126.305567807578	GCST90274774.csv-dat.xlsx
811	rs9691968	A	C	A	C	0.0646	-0.0141474	0.2505	0.784507	FALSE	FALSE	FALSE	7pxpIF	7	153938295	0.496065	0.0207838	365314	7300	358014	outcome	TRUE	reported	textfile	7	153635380	0.0134	1.43e-06	14735	GCST90274774.csv	TRUE	reported	iZjcFb	2	TRUE	0.0015747834436915	23.237879103185	GCST90274774.csv-dat.xlsx
812	rs1002985	T	C	T	C	0.1524	-0.0444581	0.0535	0.9620755	FALSE	FALSE	FALSE	PbBrzq	6	32884671	0.314522	0.0442026	365314	7300	358014	outcome	TRUE	reported	textfile	6	32852448	0.0253	1.7e-09	14734	GCST90274775.csv	TRUE	reported	7xEYi8	2	TRUE	0.00245663147590154	36.2802220383938	GCST90274775.csv-dat.xlsx
813	rs10044847	C	G	C	G	-0.0781	0.0340699	0.8283	0.821368	FALSE	TRUE	FALSE	PbBrzq	5	2103277	0.126169	0.0222769	365314	7300	358014	outcome	TRUE	reported	textfile	5	2103391	0.0156	5.55e-07	14719	GCST90274775.csv	TRUE	reported	7xEYi8	2	TRUE	0.00169994808834816	25.0607379698243	GCST90274775.csv-dat.xlsx
814	rs10465082	T	C	T	C	-0.0504	-0.0191035	0.5023	0.489981	FALSE	FALSE	FALSE	PbBrzq	9	35993941	0.260494	0.0169775	365314	7300	358014	outcome	TRUE	reported	textfile	9	35993938	0.0112	6.8e-06	14733	GCST90274775.csv	TRUE	reported	7xEYi8	2	TRUE	0.00137257892328809	20.2472510690287	GCST90274775.csv-dat.xlsx
815	rs111476793	A	G	A	G	0.0895	0.025952	0.1339	0.895411	FALSE	FALSE	FALSE	PbBrzq	4	53085329	0.357401	0.0281986	365314	7300	358014	outcome	TRUE	reported	textfile	4	53951496	0.0182	8.76e-07	12790	GCST90274775.csv	TRUE	reported	7xEYi8	2	TRUE	0.00188717591724872	24.1788353455478	GCST90274775.csv-dat.xlsx
816	rs111984955	C	G	C	G	0.2058	-0.0522933	0.9817	0.9804392	FALSE	TRUE	FALSE	PbBrzq	12	15838441	0.393872	0.0613328	365314	7300	358014	outcome	TRUE	reported	textfile	12	15991375	0.0461	8.04e-06	14725	GCST90274775.csv	TRUE	reported	7xEYi8	2	TRUE	0.00135159382772254	19.9264483902116	GCST90274775.csv-dat.xlsx
817	rs112276398	A	G	A	G	-0.0735	-0.00640522	0.809	0.175038	FALSE	FALSE	FALSE	PbBrzq	3	45171227	0.776026	0.0225137	365314	7300	358014	outcome	TRUE	reported	textfile	3	45212719	0.0144	3.32e-07	14729	GCST90274775.csv	TRUE	reported	7xEYi8	2	TRUE	0.00176566754543619	26.0489797798278	GCST90274775.csv-dat.xlsx
818	rs114026897	A	G	A	G	-0.1765	-0.00313057	0.0273	0.976768	FALSE	FALSE	FALSE	PbBrzq	3	44146182	0.956575	0.0574923	365314	7300	358014	outcome	TRUE	reported	textfile	3	44187674	0.0371	1.96e-06	14728	GCST90274775.csv	TRUE	reported	7xEYi8	2	TRUE	0.00153437298421378	22.62989927161	GCST90274775.csv-dat.xlsx
819	rs115009171	A	G	A	G	0.4223	-0.358453	0.0078	0.999708411	FALSE	FALSE	FALSE	PbBrzq	6	622484	0.53431	0.57681	365314	7300	358014	outcome	TRUE	reported	textfile	6	622484	0.0932	5.87e-06	10300	GCST90274775.csv	TRUE	reported	7xEYi8	2	TRUE	0.00198933670121412	20.5270245123321	GCST90274775.csv-dat.xlsx
820	rs11719568	A	G	A	G	-0.1848	0.0400047	0.0261	0.9825932	FALSE	FALSE	FALSE	PbBrzq	3	45090106	0.546361	0.0663184	365314	7300	358014	outcome	TRUE	reported	textfile	3	45131598	0.0378	1.01e-06	14731	GCST90274775.csv	TRUE	reported	7xEYi8	2	TRUE	0.00161988441589194	23.8979895425034	GCST90274775.csv-dat.xlsx
821	rs117537097	T	C	T	C	0.1665	0.00774893	0.0272	0.9798468	FALSE	FALSE	FALSE	PbBrzq	8	91114125	0.898845	0.0609573	365314	7300	358014	outcome	TRUE	reported	textfile	8	92126353	0.0372	7.61e-06	14734	GCST90274775.csv	TRUE	reported	7xEYi8	2	TRUE	0.00135778763711181	20.0301241248377	GCST90274775.csv-dat.xlsx
822	rs118116993	A	T	A	T	0.0957	-0.0191183	0.0969	0.131485	FALSE	TRUE	FALSE	PbBrzq	6	161905806	0.449	0.0252526	365314	7300	358014	outcome	TRUE	reported	textfile	6	162326838	0.0197	1.19e-06	14286	GCST90274775.csv	TRUE	reported	7xEYi8	2	TRUE	0.00164916444533418	23.595577925335	GCST90274775.csv-dat.xlsx
823	rs11864674	A	C	A	C	0.2029	-0.194339	0.0186	0.9872166	FALSE	FALSE	FALSE	PbBrzq	16	66357846	0.00620483	0.0710106	365314	7300	358014	outcome	TRUE	reported	textfile	16	66391749	0.0458	9.42e-06	14246	GCST90274775.csv	TRUE	reported	7xEYi8	2	TRUE	0.00137575880878426	19.6233054075949	GCST90274775.csv-dat.xlsx
824	rs12290068	A	G	A	G	0.1221	0.0106924	0.3187	0.701885	FALSE	FALSE	FALSE	PbBrzq	11	126391669	0.566267	0.0186422	365314	7300	358014	outcome	TRUE	reported	textfile	11	126261564	0.0122	1.4e-23	14726	GCST90274775.csv	TRUE	reported	7xEYi8	2	TRUE	0.00675589461991491	100.150397918104	GCST90274775.csv-dat.xlsx
825	rs12928188	A	T	A	T	-0.0658	-0.00735196	0.2312	0.178567	FALSE	TRUE	FALSE	PbBrzq	16	79149850	0.740815	0.0222266	365314	7300	358014	outcome	TRUE	reported	textfile	16	79183747	0.0134	9.09e-07	14715	GCST90274775.csv	TRUE	reported	7xEYi8	2	TRUE	0.00163595312946902	24.1092199477001	GCST90274775.csv-dat.xlsx
826	rs139757563	A	G	A	G	-0.3294	-0.0214083	0.0155	0.9892446	FALSE	FALSE	FALSE	PbBrzq	3	45153716	0.794691	0.0822687	365314	7300	358014	outcome	TRUE	reported	textfile	3	45195208	0.0537	8.57e-10	13799	GCST90274775.csv	TRUE	reported	7xEYi8	2	TRUE	0.0027193705333131	37.6214619431492	GCST90274775.csv-dat.xlsx
827	rs140751247	T	G	T	G	0.1519	-0.132857	0.0386	0.9766276	FALSE	FALSE	FALSE	PbBrzq	3	44583208	0.0177529	0.0560406	365314	7300	358014	outcome	TRUE	reported	textfile	3	44624700	0.0321	2.22e-06	13649	GCST90274775.csv	TRUE	reported	7xEYi8	2	TRUE	0.00163792015209447	22.389368313186	GCST90274775.csv-dat.xlsx
828	rs141573946	A	C	A	C	-0.1156	-0.0529925	0.0858	0.9295148	FALSE	FALSE	FALSE	PbBrzq	11	126375055	0.115744	0.0336911	365314	7300	358014	outcome	TRUE	reported	textfile	11	126244950	0.0218	1.14e-07	14286	GCST90274775.csv	TRUE	reported	7xEYi8	2	TRUE	0.00196443675854175	28.1152452803145	GCST90274775.csv-dat.xlsx
829	rs142891193	A	G	A	G	0.1903	0.0687577	0.9663	0.0517905	FALSE	FALSE	FALSE	PbBrzq	3	45636080	0.0755005	0.0386841	365314	7300	358014	outcome	TRUE	reported	textfile	3	45677572	0.0323	3.82e-09	14725	GCST90274775.csv	TRUE	reported	7xEYi8	2	TRUE	0.00235176902095166	34.7067174784561	GCST90274775.csv-dat.xlsx
830	rs143891133	C	G	C	G	0.2033	0.0408752	0.9726	0.9897191	FALSE	TRUE	FALSE	PbBrzq	3	44454823	0.634333	0.0859374	365314	7300	358014	outcome	TRUE	reported	textfile	3	44496315	0.0396	2.84e-07	12933	GCST90274775.csv	TRUE	reported	7xEYi8	2	TRUE	0.0020337658714103	26.3522207303638	GCST90274775.csv-dat.xlsx
831	rs1463919	A	C	A	C	0.0507	-0.0151423	0.4982	0.504083	FALSE	FALSE	FALSE	PbBrzq	8	90764767	0.373956	0.0170312	365314	7300	358014	outcome	TRUE	reported	textfile	8	91776995	0.0113	7.23e-06	14285	GCST90274775.csv	TRUE	reported	7xEYi8	2	TRUE	0.0014072368574269	20.1278887415277	GCST90274775.csv-dat.xlsx
832	rs146583535	A	G	A	G	0.4557	0.0308256	0.0265	0.9667153	FALSE	FALSE	FALSE	PbBrzq	20	18781209	0.515115	0.047359	365314	7300	358014	outcome	TRUE	reported	textfile	20	18761853	0.0968	2.51e-06	8372	GCST90274775.csv	TRUE	reported	7xEYi8	2	TRUE	0.00264015850076644	22.1566236496921	GCST90274775.csv-dat.xlsx
833	rs148490614	A	T	A	T	0.2866	-0.216398	0.976	0.99003564	FALSE	TRUE	FALSE	PbBrzq	3	45270419	0.0123424	0.0864831	365314	7300	358014	outcome	TRUE	reported	textfile	3	45311911	0.0422	1.11e-11	14731	GCST90274775.csv	TRUE	reported	7xEYi8	2	TRUE	0.00312131465157354	46.1177916417763	GCST90274775.csv-dat.xlsx
834	rs17078000	A	G	A	G	0.0609	-0.0193775	0.7179	0.23548	FALSE	FALSE	FALSE	PbBrzq	13	84341765	0.337341	0.0201969	365314	7300	358014	outcome	TRUE	reported	textfile	13	84915900	0.0128	1.96e-06	14286	GCST90274775.csv	TRUE	reported	7xEYi8	2	TRUE	0.00158203609005834	22.633610699368	GCST90274775.csv-dat.xlsx
835	rs17607930	A	G	A	G	0.1654	0.0167685	0.9669	0.0186969	FALSE	FALSE	FALSE	PbBrzq	12	60435968	0.792344	0.0636935	365314	7300	358014	outcome	TRUE	reported	textfile	12	60829749	0.037	7.81e-06	14286	GCST90274775.csv	TRUE	reported	7xEYi8	2	TRUE	0.00139685024422673	19.9805186809339	GCST90274775.csv-dat.xlsx
836	rs17635326	A	T	A	T	0.24	-0.0554403	0.9728	0.9764703	FALSE	TRUE	FALSE	PbBrzq	3	45266068	0.320715	0.0558316	365314	7300	358014	outcome	TRUE	reported	textfile	3	45307560	0.0407	3.71e-09	14286	GCST90274775.csv	TRUE	reported	7xEYi8	2	TRUE	0.00242810366704635	34.7674517571955	GCST90274775.csv-dat.xlsx
837	rs1879240	T	C	T	C	-0.0899	0.0109087	0.6191	0.345071	FALSE	FALSE	FALSE	PbBrzq	3	45091145	0.540502	0.0178231	365314	7300	358014	outcome	TRUE	reported	textfile	3	45132637	0.0116	9.19e-15	14728	GCST90274775.csv	TRUE	reported	7xEYi8	2	TRUE	0.00406155302630077	60.0543437669745	GCST90274775.csv-dat.xlsx
838	rs2276862	C	G	C	G	0.303	-0.0260346	0.8212	0.806875	FALSE	TRUE	FALSE	PbBrzq	3	45146293	0.22655	0.0215288	365314	7300	358014	outcome	TRUE	reported	textfile	3	45187785	0.0146	1.14e-95	14730	GCST90274775.csv	TRUE	reported	7xEYi8	2	TRUE	0.0284092755175226	430.646155092662	GCST90274775.csv-dat.xlsx
839	rs2288544	T	C	T	C	0.0649	0.0384259	0.228	0.758085	FALSE	FALSE	FALSE	PbBrzq	19	17226216	0.0528616	0.0198476	365314	7300	358014	outcome	TRUE	reported	textfile	19	17337025	0.014	3.56e-06	13670	GCST90274775.csv	TRUE	reported	7xEYi8	2	TRUE	0.00156957695466431	21.4867028499769	GCST90274775.csv-dat.xlsx
840	rs240540	T	C	T	C	-0.0653	-0.0179863	0.2456	0.726647	FALSE	FALSE	FALSE	PbBrzq	11	126341333	0.346421	0.0191028	365314	7300	358014	outcome	TRUE	reported	textfile	11	126211228	0.0135	1.32e-06	14286	GCST90274775.csv	TRUE	reported	7xEYi8	2	TRUE	0.00163507430931868	23.3936517933565	GCST90274775.csv-dat.xlsx
841	rs2530714	A	G	A	G	0.0654	-0.01183	0.2952	0.691786	FALSE	FALSE	FALSE	PbBrzq	6	30966674	0.521856	0.0184703	365314	7300	358014	outcome	TRUE	reported	textfile	6	30934451	0.0127	2.61e-07	14286	GCST90274775.csv	TRUE	reported	7xEYi8	2	TRUE	0.00185281473269198	26.5147325288351	GCST90274775.csv-dat.xlsx
842	rs2742145	A	G	A	G	0.2325	0.015829	0.0213	0.9372161	FALSE	FALSE	FALSE	PbBrzq	21	35897720	0.656195	0.0355571	365314	7300	358014	outcome	TRUE	reported	textfile	21	37270018	0.051	5.14e-06	11538	GCST90274775.csv	TRUE	reported	7xEYi8	2	TRUE	0.00179801560445543	20.7792694637428	GCST90274775.csv-dat.xlsx
843	rs28535751	T	C	T	C	-0.0541	-0.0251174	0.6294	0.348535	FALSE	FALSE	FALSE	PbBrzq	14	58543931	0.158915	0.0178298	365314	7300	358014	outcome	TRUE	reported	textfile	14	59010649	0.0118	4.55e-06	14733	GCST90274775.csv	TRUE	reported	7xEYi8	2	TRUE	0.00142468926164777	21.0170402649104	GCST90274775.csv-dat.xlsx
844	rs3096695	C	G	C	G	-0.088	-0.0184733	0.8601	0.874499	FALSE	TRUE	FALSE	PbBrzq	6	32102029	0.469789	0.0255572	365314	7300	358014	outcome	TRUE	reported	textfile	6	32069806	0.0168	1.62e-07	14734	GCST90274775.csv	TRUE	reported	7xEYi8	2	TRUE	0.00185873777265456	27.433917325131	GCST90274775.csv-dat.xlsx
845	rs34027772	T	C	T	C	0.0757	-0.00719777	0.2607	0.689854	FALSE	FALSE	FALSE	PbBrzq	3	43382467	0.696755	0.0184698	365314	7300	358014	outcome	TRUE	reported	textfile	3	43423959	0.0143	1.2e-07	12403	GCST90274775.csv	TRUE	reported	7xEYi8	2	TRUE	0.00225430566642758	28.0188075259406	GCST90274775.csv-dat.xlsx
846	rs35176543	T	G	T	G	0.0894	-0.00154931	0.0924	0.81135	FALSE	FALSE	FALSE	PbBrzq	11	17535367	0.94355	0.0218802	365314	7300	358014	outcome	TRUE	reported	textfile	11	17556914	0.0201	8.68e-06	14286	GCST90274775.csv	TRUE	reported	7xEYi8	2	TRUE	0.00138283799079078	19.7798101333585	GCST90274775.csv-dat.xlsx
847	rs35428731	A	G	A	G	-0.2634	0.0265005	0.0709	0.9518419	FALSE	FALSE	FALSE	PbBrzq	3	45089117	0.5077	0.0400053	365314	7300	358014	outcome	TRUE	reported	textfile	3	45130609	0.0225	1.18e-31	14714	GCST90274775.csv	TRUE	reported	7xEYi8	2	TRUE	0.00922803983196263	137.027416465045	GCST90274775.csv-dat.xlsx
848	rs35478654	T	C	T	C	-0.148	0.00358997	0.0367	0.9584415	FALSE	FALSE	FALSE	PbBrzq	3	58468030	0.932929	0.0426561	365314	7300	358014	outcome	TRUE	reported	textfile	3	58453757	0.0312	2.1e-06	14725	GCST90274775.csv	TRUE	reported	7xEYi8	2	TRUE	0.00152579360214347	22.4985874050782	GCST90274775.csv-dat.xlsx
849	rs35935457	A	G	A	G	0.1366	0.0124283	0.2419	0.756461	FALSE	FALSE	FALSE	PbBrzq	3	45141695	0.532956	0.019933	365314	7300	358014	outcome	TRUE	reported	textfile	3	45183187	0.0132	4.25e-25	14732	GCST90274775.csv	TRUE	reported	7xEYi8	2	TRUE	0.00721682599416907	107.076600084971	GCST90274775.csv-dat.xlsx
850	rs3749191	T	C	T	C	0.0764	0.00978326	0.3568	0.687262	FALSE	FALSE	FALSE	PbBrzq	3	45093330	0.5955	0.0184283	365314	7300	358014	outcome	TRUE	reported	textfile	3	45134822	0.0117	6.58e-11	14727	GCST90274775.csv	TRUE	reported	7xEYi8	2	TRUE	0.00288698874124544	42.6339930728347	GCST90274775.csv-dat.xlsx
851	rs4682771	A	G	A	G	0.1115	0.0241344	0.3525	0.63331	FALSE	FALSE	FALSE	PbBrzq	3	45163243	0.171815	0.0176628	365314	7300	358014	outcome	TRUE	reported	textfile	3	45204735	0.0117	1.57e-21	14734	GCST90274775.csv	TRUE	reported	7xEYi8	2	TRUE	0.00612616378571688	90.8069430974764	GCST90274775.csv-dat.xlsx
852	rs4683108	A	G	A	G	-0.0568	-0.0309903	0.3682	0.623795	FALSE	FALSE	FALSE	PbBrzq	3	45351854	0.0777517	0.0175693	365314	7300	358014	outcome	TRUE	reported	textfile	3	45393346	0.0119	1.81e-06	14286	GCST90274775.csv	TRUE	reported	7xEYi8	2	TRUE	0.00159220896242336	22.7793823560009	GCST90274775.csv-dat.xlsx
853	rs4804148	T	C	T	C	-0.0619	-0.0195839	0.7187	0.301757	FALSE	FALSE	FALSE	PbBrzq	19	11160191	0.291203	0.0185544	365314	7300	358014	outcome	TRUE	reported	textfile	19	11270867	0.0125	7.35e-07	14734	GCST90274775.csv	TRUE	reported	7xEYi8	2	TRUE	0.00166156905785573	24.518975331071	GCST90274775.csv-dat.xlsx
854	rs541862	T	C	T	C	0.0878	-0.0765416	0.9113	0.0647131	FALSE	FALSE	FALSE	PbBrzq	6	31949174	0.0262126	0.034431	365314	7300	358014	outcome	TRUE	reported	textfile	6	31916951	0.0197	8.32e-06	14734	GCST90274775.csv	TRUE	reported	7xEYi8	2	TRUE	0.00134632781162141	19.8608405227646	GCST90274775.csv-dat.xlsx
855	rs542418	A	G	A	G	0.0566	-0.003117	0.6661	0.42663	FALSE	FALSE	FALSE	PbBrzq	6	31868665	0.855992	0.0171755	365314	7300	358014	outcome	TRUE	reported	textfile	6	31836442	0.012	2.4e-06	14728	GCST90274775.csv	TRUE	reported	7xEYi8	2	TRUE	0.00150824216897762	22.2439234036454	GCST90274775.csv-dat.xlsx
856	rs544425471	C	G	C	G	0.3879	0.0187427	0.9894	0.9704635	FALSE	TRUE	FALSE	PbBrzq	16	46428445	0.706269	0.0497325	365314	7300	358014	outcome	TRUE	reported	textfile	16	46462357	0.084	3.88e-06	8827	GCST90274775.csv	TRUE	reported	7xEYi8	2	TRUE	0.00241001608154953	21.3197729152554	GCST90274775.csv-dat.xlsx
857	rs59752567	T	G	T	G	-0.0923	0.0441301	0.0938	0.943766	FALSE	FALSE	FALSE	PbBrzq	15	58499217	0.239512	0.037519	365314	7300	358014	outcome	TRUE	reported	textfile	15	58791416	0.0204	6.05e-06	14730	GCST90274775.csv	TRUE	reported	7xEYi8	2	TRUE	0.00138783288367737	20.4684094425012	GCST90274775.csv-dat.xlsx
858	rs59872649	A	G	A	G	-0.1093	0.00721937	0.0652	0.9066658	FALSE	FALSE	FALSE	PbBrzq	2	147672815	0.80395	0.0290825	365314	7300	358014	outcome	TRUE	reported	textfile	2	148430383	0.0232	2.46e-06	14734	GCST90274775.csv	TRUE	reported	7xEYi8	2	TRUE	0.00150414586650102	22.1924575986576	GCST90274775.csv-dat.xlsx
859	rs61782461	T	C	T	C	-0.2176	0.0454864	0.9829	0.00659771	FALSE	FALSE	FALSE	PbBrzq	1	101338773	0.67126	0.107174	365314	7300	358014	outcome	TRUE	reported	textfile	1	101804329	0.0471	3.84e-06	14286	GCST90274775.csv	TRUE	reported	7xEYi8	2	TRUE	0.00149182179681358	21.3410195438069	GCST90274775.csv-dat.xlsx
860	rs62242502	C	G	C	G	-0.1019	0.0229052	0.8622	0.877121	FALSE	TRUE	FALSE	PbBrzq	3	45068106	0.376545	0.0259026	365314	7300	358014	outcome	TRUE	reported	textfile	3	45109598	0.0166	8.33e-10	14727	GCST90274775.csv	TRUE	reported	7xEYi8	2	TRUE	0.00255216118177641	37.6767304906722	GCST90274775.csv-dat.xlsx
861	rs62242542	T	C	T	C	0.2544	-0.000438825	0.9519	0.044858	FALSE	FALSE	FALSE	PbBrzq	3	45127999	0.991593	0.0416461	365314	7300	358014	outcome	TRUE	reported	textfile	3	45169491	0.0431	3.58e-09	12827	GCST90274775.csv	TRUE	reported	7xEYi8	2	TRUE	0.00270879766745169	34.8346902126624	GCST90274775.csv-dat.xlsx
862	rs6415133	A	G	A	G	0.0619	0.0209964	0.5661	0.456362	FALSE	FALSE	FALSE	PbBrzq	6	33077210	0.218587	0.0170662	365314	7300	358014	outcome	TRUE	reported	textfile	6	33044987	0.012	2.49e-07	12850	GCST90274775.csv	TRUE	reported	7xEYi8	2	TRUE	0.00206641391471047	26.6042613921314	GCST90274775.csv-dat.xlsx
863	rs6452820	A	G	A	G	-0.0738	-0.0161237	0.8367	0.203141	FALSE	FALSE	FALSE	PbBrzq	5	73115508	0.445542	0.0211356	365314	7300	358014	outcome	TRUE	reported	textfile	5	72411335	0.0159	3.46e-06	14286	GCST90274775.csv	TRUE	reported	7xEYi8	2	TRUE	0.00150575181967405	21.540593780506	GCST90274775.csv-dat.xlsx
864	rs6590206	T	C	T	C	-0.0872	-0.0109459	0.3583	0.662769	FALSE	FALSE	FALSE	PbBrzq	11	126426783	0.546767	0.0181641	365314	7300	358014	outcome	TRUE	reported	textfile	11	126296678	0.0121	5.74e-13	14286	GCST90274775.csv	TRUE	reported	7xEYi8	2	TRUE	0.00362222659104673	51.9279795348018	GCST90274775.csv-dat.xlsx
865	rs672806	A	G	A	G	0.0816	0.00495768	0.4097	0.603848	FALSE	FALSE	FALSE	PbBrzq	11	126318510	0.775949	0.0174197	365314	7300	358014	outcome	TRUE	reported	textfile	11	126188405	0.0116	2e-12	14286	GCST90274775.csv	TRUE	reported	7xEYi8	2	TRUE	0.00345185051735456	49.4770200672086	GCST90274775.csv-dat.xlsx
866	rs67589145	A	G	A	G	-0.0974	-0.013942	0.0767	0.893047	FALSE	FALSE	FALSE	PbBrzq	14	56647076	0.611064	0.0274149	365314	7300	358014	outcome	TRUE	reported	textfile	14	57113794	0.0215	5.89e-06	14728	GCST90274775.csv	TRUE	reported	7xEYi8	2	TRUE	0.00139152964815825	20.5202200934251	GCST90274775.csv-dat.xlsx
867	rs6784086	T	C	T	C	-0.0799	0.0254236	0.1417	0.9027301	FALSE	FALSE	FALSE	PbBrzq	3	45022612	0.378058	0.0288419	365314	7300	358014	outcome	TRUE	reported	textfile	3	45064104	0.0166	1.48e-06	14731	GCST90274775.csv	TRUE	reported	7xEYi8	2	TRUE	0.00157022784971478	23.1642591633052	GCST90274775.csv-dat.xlsx
868	rs67884765	A	G	A	G	0.1137	0.0123578	0.2259	0.777418	FALSE	FALSE	FALSE	PbBrzq	3	45153570	0.547688	0.0205542	365314	7300	358014	outcome	TRUE	reported	textfile	3	45195062	0.0136	6.26e-17	14729	GCST90274775.csv	TRUE	reported	7xEYi8	2	TRUE	0.00472295532952203	69.8850269985876	GCST90274775.csv-dat.xlsx
869	rs6991332	T	C	T	C	-0.0579	0.0219362	0.6455	0.353046	FALSE	FALSE	FALSE	PbBrzq	8	61024994	0.219424	0.0178625	365314	7300	358014	outcome	TRUE	reported	textfile	8	61937553	0.0119	1.14e-06	14286	GCST90274775.csv	TRUE	reported	7xEYi8	2	TRUE	0.00165437317197035	23.670225774921	GCST90274775.csv-dat.xlsx
870	rs71475959	A	G	A	G	0.0837	0.00892045	0.1271	0.9005846	FALSE	FALSE	FALSE	PbBrzq	11	126438868	0.757909	0.028941	365314	7300	358014	outcome	TRUE	reported	textfile	11	126308763	0.0186	6.8e-06	14286	GCST90274775.csv	TRUE	reported	7xEYi8	2	TRUE	0.00141546526867628	20.2471650566989	GCST90274775.csv-dat.xlsx
871	rs73133848	T	C	T	C	-0.0794	-0.0178033	0.1159	0.819531	FALSE	FALSE	FALSE	PbBrzq	12	69111031	0.421057	0.0221272	365314	7300	358014	outcome	TRUE	reported	textfile	12	69504811	0.0179	9.18e-06	14714	GCST90274775.csv	TRUE	reported	7xEYi8	2	TRUE	0.00133543830791496	19.6732407854306	GCST90274775.csv-dat.xlsx
872	rs74811341	T	C	T	C	-0.1323	0.0282022	0.0513	0.9458408	FALSE	FALSE	FALSE	PbBrzq	17	40564574	0.455165	0.0377625	365314	7300	358014	outcome	TRUE	reported	textfile	17	38720826	0.0277	1.79e-06	14734	GCST90274775.csv	TRUE	reported	7xEYi8	2	TRUE	0.00154585092709091	22.8087347616805	GCST90274775.csv-dat.xlsx
873	rs74852036	A	G	A	G	-0.1042	-0.0319691	0.1036	0.890071	FALSE	FALSE	FALSE	PbBrzq	11	126363890	0.242994	0.0273817	365314	7300	358014	outcome	TRUE	reported	textfile	11	126233785	0.0215	1.26e-06	12790	GCST90274775.csv	TRUE	reported	7xEYi8	2	TRUE	0.00183312098330722	23.4850019844634	GCST90274775.csv-dat.xlsx
874	rs7506429	A	C	A	C	0.0737	0.00639239	0.7965	0.199904	FALSE	FALSE	FALSE	PbBrzq	18	22411356	0.765105	0.0213947	365314	7300	358014	outcome	TRUE	reported	textfile	18	19991319	0.0144	3.09e-07	14286	GCST90274775.csv	TRUE	reported	7xEYi8	2	TRUE	0.0018302219609417	26.1908255141224	GCST90274775.csv-dat.xlsx
875	rs75892552	T	G	T	G	-0.1259	0.00382366	0.0544	0.9333052	FALSE	FALSE	FALSE	PbBrzq	17	37661400	0.912333	0.0347302	365314	7300	358014	outcome	TRUE	reported	textfile	17	36021431	0.0279	6.41e-06	14286	GCST90274775.csv	TRUE	reported	7xEYi8	2	TRUE	0.00142335690151529	20.3602098264172	GCST90274775.csv-dat.xlsx
876	rs7758736	A	G	A	G	-0.0708	-0.020491	0.174	0.818781	FALSE	FALSE	FALSE	PbBrzq	6	32790617	0.354303	0.0221219	365314	7300	358014	outcome	TRUE	reported	textfile	6	32758394	0.0148	1.72e-06	14734	GCST90274775.csv	TRUE	reported	7xEYi8	2	TRUE	0.00155077361719716	22.8814809254902	GCST90274775.csv-dat.xlsx
877	rs78464041	A	G	A	G	-0.1106	0.0173798	0.0674	0.945388	FALSE	FALSE	FALSE	PbBrzq	5	2500997	0.642435	0.0374325	365314	7300	358014	outcome	TRUE	reported	textfile	5	2501111	0.0232	1.87e-06	14715	GCST90274775.csv	TRUE	reported	7xEYi8	2	TRUE	0.0015420689364302	22.7235014674374	GCST90274775.csv-dat.xlsx
878	rs78586406	A	G	A	G	-0.1016	0.0361123	0.0753	0.9398828	FALSE	FALSE	FALSE	PbBrzq	3	45110851	0.310836	0.0356323	365314	7300	358014	outcome	TRUE	reported	textfile	3	45152343	0.0225	6.32e-06	14723	GCST90274775.csv	TRUE	reported	7xEYi8	2	TRUE	0.00138300903934947	20.387472126504	GCST90274775.csv-dat.xlsx
879	rs79939301	A	G	A	G	-0.175	-0.0448545	0.0716	0.885162	FALSE	FALSE	FALSE	PbBrzq	3	45511598	0.0959091	0.0269394	365314	7300	358014	outcome	TRUE	reported	textfile	3	45553090	0.0229	2.14e-14	14286	GCST90274775.csv	TRUE	reported	7xEYi8	2	TRUE	0.0040712031780361	58.3907869524766	GCST90274775.csv-dat.xlsx
880	rs9271348	A	G	A	G	-0.0699	-0.014181	0.7214	0.199772	FALSE	FALSE	FALSE	PbBrzq	6	32615965	0.503416	0.0211934	365314	7300	358014	outcome	TRUE	reported	textfile	6	32583742	0.0127	3.71e-08	14734	GCST90274775.csv	TRUE	reported	7xEYi8	2	TRUE	0.00205179631186966	30.2892105569741	GCST90274775.csv-dat.xlsx
881	rs9272226	T	C	T	C	-0.0933	0.0616303	0.6505	0.339468	FALSE	FALSE	FALSE	PbBrzq	6	32634619	0.000538853	0.0178088	365314	7300	358014	outcome	TRUE	reported	textfile	6	32602396	0.0118	2.64e-15	14733	GCST90274775.csv	TRUE	reported	7xEYi8	2	TRUE	0.00422541259709513	62.5086779229316	GCST90274775.csv-dat.xlsx
882	rs9276757	A	C	A	C	0.0587	0.0477874	0.7639	0.228433	FALSE	FALSE	FALSE	PbBrzq	6	32805079	0.0188053	0.0203405	365314	7300	358014	outcome	TRUE	reported	textfile	6	32772856	0.0132	8.71e-06	14731	GCST90274775.csv	TRUE	reported	7xEYi8	2	TRUE	0.00134064405175378	19.7728545981847	GCST90274775.csv-dat.xlsx
883	rs9844198	A	G	A	G	-0.0574	0.0407464	0.7244	0.220132	FALSE	FALSE	FALSE	PbBrzq	3	44070453	0.0496352	0.0207563	365314	7300	358014	outcome	TRUE	reported	textfile	3	44111945	0.0129	8.6e-06	14727	GCST90274775.csv	TRUE	reported	7xEYi8	2	TRUE	0.00134259987336751	19.7963617280859	GCST90274775.csv-dat.xlsx
884	rs10042665	C	G	C	G	0.0583	-0.030334	0.3043	0.32812	FALSE	TRUE	FALSE	J2O9Oz	5	79479276	0.0937735	0.0181009	365314	7300	358014	outcome	TRUE	reported	textfile	5	78775099	0.0122	1.76e-06	14727	GCST90274776.csv	TRUE	reported	efokyE	2	TRUE	0.00154821139879678	22.8327627909015	GCST90274776.csv-dat.xlsx
885	rs1058885	T	C	T	C	-0.1369	0.0216868	0.6389	0.296573	FALSE	FALSE	FALSE	J2O9Oz	1	109923844	0.247493	0.0187527	365314	7300	358014	outcome	TRUE	reported	textfile	1	110466466	0.0122	3.2e-29	14286	GCST90274776.csv	TRUE	reported	efokyE	2	TRUE	0.00873706280473803	125.900203084355	GCST90274776.csv-dat.xlsx
886	rs115370595	A	G	A	G	-0.2277	0.1082	0.9815	0.0100314	FALSE	FALSE	FALSE	J2O9Oz	2	139727401	0.222254	0.0886478	365314	7300	358014	outcome	TRUE	reported	textfile	2	140484970	0.0496	4.42e-06	13799	GCST90274776.csv	TRUE	reported	efokyE	2	TRUE	0.00152493845299504	21.0717088951371	GCST90274776.csv-dat.xlsx
887	rs116039112	A	G	A	G	0.2238	0.0470963	0.016	0.9796066	FALSE	FALSE	FALSE	J2O9Oz	4	153517575	0.43861	0.0608054	365314	7300	358014	outcome	TRUE	reported	textfile	4	154438727	0.0504	8.98e-06	14286	GCST90274776.csv	TRUE	reported	efokyE	2	TRUE	0.00137831802878796	19.715068357363	GCST90274776.csv-dat.xlsx
888	rs116443177	T	C	T	C	0.0827	0.0232823	0.1595	0.823407	FALSE	FALSE	FALSE	J2O9Oz	2	27541255	0.298279	0.022384	365314	7300	358014	outcome	TRUE	reported	textfile	2	27764122	0.0173	1.75e-06	12403	GCST90274776.csv	TRUE	reported	efokyE	2	TRUE	0.00183904622797792	22.8480308581205	GCST90274776.csv-dat.xlsx
889	rs116763020	A	G	A	G	-0.1822	0.11707	0.0243	0.9882245	FALSE	FALSE	FALSE	J2O9Oz	6	30774364	0.138904	0.0791076	365314	7300	358014	outcome	TRUE	reported	textfile	6	30742141	0.0406	7.2e-06	14734	GCST90274776.csv	TRUE	reported	efokyE	2	TRUE	0.00136499417543483	20.136580507612	GCST90274776.csv-dat.xlsx
890	rs11685487	T	C	T	C	0.0944	0.0335022	0.1197	0.878339	FALSE	FALSE	FALSE	J2O9Oz	2	8635190	0.206285	0.0265081	365314	7300	358014	outcome	TRUE	reported	textfile	2	8775320	0.0196	1.46e-06	14286	GCST90274776.csv	TRUE	reported	efokyE	2	TRUE	0.00162112529776855	23.1937537342548	GCST90274776.csv-dat.xlsx
891	rs117591817	C	G	C	G	-0.1989	-0.0220161	0.0348	0.0288503	FALSE	TRUE	FALSE	J2O9Oz	19	58364206	0.666583	0.0511002	365314	7300	358014	outcome	TRUE	reported	textfile	19	58875573	0.0435	4.82e-06	14286	GCST90274776.csv	TRUE	reported	efokyE	2	TRUE	0.00146131990249729	20.9040409783957	GCST90274776.csv-dat.xlsx
892	rs11806838	T	C	T	C	0.0674	-0.00603766	0.185	0.761974	FALSE	FALSE	FALSE	J2O9Oz	1	190550228	0.76314	0.0200347	365314	7300	358014	outcome	TRUE	reported	textfile	1	190519358	0.0152	9.24e-06	14286	GCST90274776.csv	TRUE	reported	efokyE	2	TRUE	0.00137443640743098	19.659470335524	GCST90274776.csv-dat.xlsx
893	rs12549430	A	G	A	G	-0.061	-0.00168365	0.738	0.250825	FALSE	FALSE	FALSE	J2O9Oz	8	79803028	0.931809	0.0196759	365314	7300	358014	outcome	TRUE	reported	textfile	8	80715263	0.0135	6.23e-06	14286	GCST90274776.csv	TRUE	reported	efokyE	2	TRUE	0.00142712249953928	20.414151278017	GCST90274776.csv-dat.xlsx
894	rs1260326	T	C	T	C	-0.0538	0.00262407	0.3939	0.650613	FALSE	FALSE	FALSE	J2O9Oz	2	27508073	0.883383	0.0178895	365314	7300	358014	outcome	TRUE	reported	textfile	2	27730940	0.0115	2.89e-06	14721	GCST90274776.csv	TRUE	reported	efokyE	2	TRUE	0.00148452104821883	21.8831513074503	GCST90274776.csv-dat.xlsx
895	rs142421172	A	G	A	G	0.1439	-0.010606	0.044	0.9338427	FALSE	FALSE	FALSE	J2O9Oz	1	179712952	0.760106	0.0347348	365314	7300	358014	outcome	TRUE	reported	textfile	1	179682087	0.031	3.45e-06	12840	GCST90274776.csv	TRUE	reported	efokyE	2	TRUE	0.0016753477703567	21.5442087178789	GCST90274776.csv-dat.xlsx
896	rs142902162	T	C	T	C	0.3234	-0.217843	0.0106	0.99090804	FALSE	FALSE	FALSE	J2O9Oz	13	75086526	0.0104335	0.0850576	365314	7300	358014	outcome	TRUE	reported	textfile	13	75660663	0.0723	7.71e-06	12898	GCST90274776.csv	TRUE	reported	efokyE	2	TRUE	0.00154884474916315	20.0048863483862	GCST90274776.csv-dat.xlsx
897	rs1605333	C	G	C	G	-0.0601	0.0036888	0.6484	0.620722	FALSE	TRUE	FALSE	J2O9Oz	12	57994449	0.833381	0.0175351	365314	7300	358014	outcome	TRUE	reported	textfile	12	58388232	0.0124	1.25e-06	13237	GCST90274776.csv	TRUE	reported	efokyE	2	TRUE	0.00177151959858536	23.4876707563473	GCST90274776.csv-dat.xlsx
898	rs17610659	T	C	T	C	0.1684	0.00128556	0.4821	0.49076	FALSE	FALSE	FALSE	J2O9Oz	1	109960674	0.939795	0.0170209	365314	7300	358014	outcome	TRUE	reported	textfile	1	110503296	0.0118	3.31e-46	14286	GCST90274776.csv	TRUE	reported	efokyE	2	TRUE	0.0140560004425188	203.638249648107	GCST90274776.csv-dat.xlsx
899	rs17638424	A	T	A	T	0.1034	0.03759	0.9329	0.9479355	FALSE	TRUE	FALSE	J2O9Oz	18	3048455	0.330753	0.038649	365314	7300	358014	outcome	TRUE	reported	textfile	18	3048453	0.023	6.94e-06	14715	GCST90274776.csv	TRUE	reported	efokyE	2	TRUE	0.00137160496865541	20.2081414911035	GCST90274776.csv-dat.xlsx
900	rs17734417	T	C	T	C	-0.1225	-0.0729904	0.9466	0.0457814	FALSE	FALSE	FALSE	J2O9Oz	14	57994886	0.0742574	0.0408905	365314	7300	358014	outcome	TRUE	reported	textfile	14	58461604	0.0265	3.79e-06	14723	GCST90274776.csv	TRUE	reported	efokyE	2	TRUE	0.00144928648988293	21.3659117448024	GCST90274776.csv-dat.xlsx
901	rs28673875	A	T	A	T	-0.2096	-0.000803179	0.9801	0.9816715	FALSE	TRUE	FALSE	J2O9Oz	15	45398597	0.989799	0.0628188	365314	7300	358014	outcome	TRUE	reported	textfile	15	45690795	0.046	5.2e-06	14236	GCST90274776.csv	TRUE	reported	efokyE	2	TRUE	0.00145628372829934	20.7589735440012	GCST90274776.csv-dat.xlsx
902	rs333968	T	C	T	C	-0.1141	-0.0177369	0.8886	0.126116	FALSE	FALSE	FALSE	J2O9Oz	1	109917898	0.487871	0.0255685	365314	7300	358014	outcome	TRUE	reported	textfile	1	110460520	0.0191	2.32e-09	14286	GCST90274776.csv	TRUE	reported	efokyE	2	TRUE	0.00249178398368623	35.6815531456154	GCST90274776.csv-dat.xlsx
903	rs34516879	A	G	A	G	-0.1739	0.0733371	0.9285	0.0479089	FALSE	FALSE	FALSE	J2O9Oz	1	109967925	0.0688018	0.0403013	365314	7300	358014	outcome	TRUE	reported	textfile	1	110510547	0.0246	1.56e-12	14286	GCST90274776.csv	TRUE	reported	efokyE	2	TRUE	0.00348579464172431	49.9652592955147	GCST90274776.csv-dat.xlsx
904	rs34674345	T	C	T	C	-0.2243	0.071174	0.9814	0.0335376	FALSE	FALSE	FALSE	J2O9Oz	15	63495017	0.132753	0.047344	365314	7300	358014	outcome	TRUE	reported	textfile	15	63787216	0.0503	8.22e-06	14286	GCST90274776.csv	TRUE	reported	efokyE	2	TRUE	0.00138997776058072	19.8820779783591	GCST90274776.csv-dat.xlsx
905	rs34687393	A	G	A	G	-0.2561	-0.220252	0.0146	0.99895351	FALSE	FALSE	FALSE	J2O9Oz	12	52002328	0.421952	0.274273	365314	7300	358014	outcome	TRUE	reported	textfile	12	52396112	0.0556	4.1e-06	13799	GCST90274776.csv	TRUE	reported	efokyE	2	TRUE	0.00153516384493176	21.2132213389576	GCST90274776.csv-dat.xlsx
906	rs3934571	T	C	T	C	-0.0802	0.013095	0.1143	0.9122802	FALSE	FALSE	FALSE	J2O9Oz	5	174802896	0.66304	0.0300538	365314	7300	358014	outcome	TRUE	reported	textfile	5	174229899	0.018	8.37e-06	14732	GCST90274776.csv	TRUE	reported	efokyE	2	TRUE	0.00134572766469389	19.8492802264659	GCST90274776.csv-dat.xlsx
907	rs672992	T	C	T	C	0.0721	0.00258875	0.5456	0.421103	FALSE	FALSE	FALSE	J2O9Oz	1	110097251	0.880572	0.0172302	365314	7300	358014	outcome	TRUE	reported	textfile	1	110639873	0.0121	2.54e-09	14285	GCST90274776.csv	TRUE	reported	efokyE	2	TRUE	0.00247937050285271	35.500868698923	GCST90274776.csv-dat.xlsx
908	rs7227917	A	G	A	G	-0.0872	-0.00626955	0.8823	0.14033	FALSE	FALSE	FALSE	J2O9Oz	18	48019814	0.797742	0.0244646	365314	7300	358014	outcome	TRUE	reported	textfile	18	45546185	0.0185	2.43e-06	14286	GCST90274776.csv	TRUE	reported	efokyE	2	TRUE	0.00155275876208412	22.2140992949316	GCST90274776.csv-dat.xlsx
909	rs72687271	A	G	A	G	-0.1391	0.00738305	0.0854	0.9532003	FALSE	FALSE	FALSE	J2O9Oz	1	109948742	0.856789	0.0409118	365314	7300	358014	outcome	TRUE	reported	textfile	1	110491364	0.0235	3.24e-09	14286	GCST90274776.csv	TRUE	reported	efokyE	2	TRUE	0.00244649362906332	35.0314191412867	GCST90274776.csv-dat.xlsx
910	rs72783071	T	C	T	C	-0.199	0.0630002	0.0231	0.9844115	FALSE	FALSE	FALSE	J2O9Oz	16	60404059	0.357986	0.0685373	365314	7300	358014	outcome	TRUE	reported	textfile	16	60437963	0.0414	1.53e-06	14247	GCST90274776.csv	TRUE	reported	efokyE	2	TRUE	0.00161911726098174	23.1017297921499	GCST90274776.csv-dat.xlsx
911	rs74849049	T	G	T	G	-0.0914	-0.00167117	0.8992	0.102917	FALSE	FALSE	FALSE	J2O9Oz	3	171713145	0.952428	0.0280125	365314	7300	358014	outcome	TRUE	reported	textfile	3	171430935	0.02	4.88e-06	14286	GCST90274776.csv	TRUE	reported	efokyE	2	TRUE	0.0014597796897073	20.8819761724765	GCST90274776.csv-dat.xlsx
912	rs75305583	T	C	T	C	-0.1493	0.00969361	0.0382	0.9742115	FALSE	FALSE	FALSE	J2O9Oz	4	182540186	0.857595	0.0540223	365314	7300	358014	outcome	TRUE	reported	textfile	4	183461339	0.0329	5.68e-06	14286	GCST90274776.csv	TRUE	reported	efokyE	2	TRUE	0.00143943343234091	20.5905058100093	GCST90274776.csv-dat.xlsx
913	rs75869070	A	G	A	G	0.1151	0.0494966	0.936	0.0364827	FALSE	FALSE	FALSE	J2O9Oz	14	78227265	0.278363	0.0456609	365314	7300	358014	outcome	TRUE	reported	textfile	14	78693608	0.0239	1.47e-06	14715	GCST90274776.csv	TRUE	reported	efokyE	2	TRUE	0.00157365892514644	23.1897365014969	GCST90274776.csv-dat.xlsx
914	rs76421506	A	G	A	G	0.0778	0.0486984	0.853	0.147615	FALSE	FALSE	FALSE	J2O9Oz	3	115576833	0.0432733	0.0240954	365314	7300	358014	outcome	TRUE	reported	textfile	3	115295680	0.0168	3.64e-06	14286	GCST90274776.csv	TRUE	reported	efokyE	2	TRUE	0.00149892023876338	21.4427176139017	GCST90274776.csv-dat.xlsx
915	rs7825914	A	G	A	G	0.054	-0.0389277	0.3028	0.684182	FALSE	FALSE	FALSE	J2O9Oz	8	19732501	0.0328685	0.0182444	365314	7300	358014	outcome	TRUE	reported	textfile	8	19590012	0.0122	9.59e-06	14732	GCST90274776.csv	TRUE	reported	efokyE	2	TRUE	0.00132809450756952	19.5888479378549	GCST90274776.csv-dat.xlsx
916	rs846654	T	C	T	C	-0.0519	0.0282238	0.5786	0.508792	FALSE	FALSE	FALSE	J2O9Oz	2	10506485	0.0981703	0.0170662	365314	7300	358014	outcome	TRUE	reported	textfile	2	10646611	0.0114	5.3e-06	14707	GCST90274776.csv	TRUE	reported	efokyE	2	TRUE	0.0014073084775136	20.7236357100572	GCST90274776.csv-dat.xlsx
917	rs10065995	T	C	T	C	-0.0536	-0.0251407	0.6595	0.300049	FALSE	FALSE	FALSE	JhF9NT	5	10214897	0.176034	0.0185805	365314	7300	358014	outcome	TRUE	reported	textfile	5	10215009	0.0121	9.43e-06	14723	GCST90274777.csv	TRUE	reported	If6nSf	2	TRUE	0.00133101848714981	19.6200377823392	GCST90274777.csv-dat.xlsx
918	rs10870035	A	C	A	C	0.088	0.0629753	0.1202	0.9298536	FALSE	FALSE	FALSE	JhF9NT	9	78076934	0.0600427	0.033489	365314	7300	358014	outcome	TRUE	reported	textfile	9	80691850	0.0193	5.13e-06	12404	GCST90274777.csv	TRUE	reported	If6nSf	2	TRUE	0.00167325324310142	20.7864677455117	GCST90274777.csv-dat.xlsx
919	rs11054069	T	C	T	C	0.1674	0.0279453	0.7421	0.275523	FALSE	FALSE	FALSE	JhF9NT	12	10905518	0.142017	0.0190321	365314	7300	358014	outcome	TRUE	reported	textfile	12	11058117	0.013	6.07e-38	14724	GCST90274777.csv	TRUE	reported	If6nSf	2	TRUE	0.0111361454982238	165.792624817349	GCST90274777.csv-dat.xlsx
920	rs111613686	A	G	A	G	-0.2439	-0.0465867	0.0187	0.9790568	FALSE	FALSE	FALSE	JhF9NT	7	4963756	0.4359	0.0597928	365314	7300	358014	outcome	TRUE	reported	textfile	7	5003387	0.0537	5.57e-06	13801	GCST90274777.csv	TRUE	reported	If6nSf	2	TRUE	0.00149250502660205	20.6258610633967	GCST90274777.csv-dat.xlsx
921	rs112734453	T	G	T	G	0.1984	0.0642667	0.0234	0.9597818	FALSE	FALSE	FALSE	JhF9NT	20	23019685	0.141387	0.0436996	365314	7300	358014	outcome	TRUE	reported	textfile	20	23000322	0.0393	4.46e-07	14730	GCST90274777.csv	TRUE	reported	If6nSf	2	TRUE	0.00172720832441523	25.482337507456	GCST90274777.csv-dat.xlsx
922	rs112961631	T	C	T	C	0.5656	-0.169931	0.0233	0.9837526	FALSE	FALSE	FALSE	JhF9NT	20	23948462	0.0124088	0.0679643	365314	7300	358014	outcome	TRUE	reported	textfile	20	23929099	0.0476	1.46e-32	12148	GCST90274777.csv	TRUE	reported	If6nSf	2	TRUE	0.0114889840453928	141.167066388817	GCST90274777.csv-dat.xlsx
923	rs113642949	C	G	C	G	0.1983	0.0674338	0.9779	0.9894796	FALSE	TRUE	FALSE	JhF9NT	20	23348329	0.420426	0.0836979	365314	7300	358014	outcome	TRUE	reported	textfile	20	23328966	0.0424	2.91e-06	14736	GCST90274777.csv	TRUE	reported	If6nSf	2	TRUE	0.00148214242453085	21.8703013845569	GCST90274777.csv-dat.xlsx
924	rs114877843	T	C	T	C	-0.1708	-0.0217514	0.0432	0.9560457	FALSE	FALSE	FALSE	JhF9NT	20	23745685	0.601979	0.0417048	365314	7300	358014	outcome	TRUE	reported	textfile	20	23726322	0.0315	5.89e-08	14288	GCST90274777.csv	TRUE	reported	If6nSf	2	TRUE	0.00205347987854613	29.3963784164904	GCST90274777.csv-dat.xlsx
925	rs115545200	A	G	A	G	0.2316	0.064387	0.0227	0.9868031	FALSE	FALSE	FALSE	JhF9NT	20	24107701	0.392073	0.0752304	365314	7300	358014	outcome	TRUE	reported	textfile	20	24088337	0.0393	3.79e-09	14736	GCST90274777.csv	TRUE	reported	If6nSf	2	TRUE	0.0023512027435012	34.724265009904	GCST90274777.csv-dat.xlsx
926	rs116548544	A	G	A	G	-0.2342	0.0133295	0.0363	0.9766363	FALSE	FALSE	FALSE	JhF9NT	20	23742955	0.817708	0.0578304	365314	7300	358014	outcome	TRUE	reported	textfile	20	23723592	0.0336	3.16e-12	14288	GCST90274777.csv	TRUE	reported	If6nSf	2	TRUE	0.00338882807520966	48.5774184017462	GCST90274777.csv-dat.xlsx
927	rs11698773	T	C	T	C	-0.077	0.0208432	0.5523	0.361481	FALSE	FALSE	FALSE	JhF9NT	20	24220230	0.238671	0.017689	365314	7300	358014	outcome	TRUE	reported	textfile	20	24200866	0.0132	5.43e-09	10894	GCST90274777.csv	TRUE	reported	If6nSf	2	TRUE	0.0031138077674888	34.0215307100749	GCST90274777.csv-dat.xlsx
928	rs117068418	T	C	T	C	0.1632	-0.030779	0.961	0.0455485	FALSE	FALSE	FALSE	JhF9NT	20	24195517	0.449935	0.0407386	365314	7300	358014	outcome	TRUE	reported	textfile	20	24176153	0.0311	1.54e-07	14716	GCST90274777.csv	TRUE	reported	If6nSf	2	TRUE	0.00186774611330473	27.5334417900551	GCST90274777.csv-dat.xlsx
929	rs117407060	A	C	A	C	0.1526	-0.0768419	0.0696	0.9350067	FALSE	FALSE	FALSE	JhF9NT	20	24173948	0.0276147	0.034885	365314	7300	358014	outcome	TRUE	reported	textfile	20	24154584	0.0242	2.87e-10	14288	GCST90274777.csv	TRUE	reported	If6nSf	2	TRUE	0.00277523617852473	39.7573601105457	GCST90274777.csv-dat.xlsx
930	rs117720287	T	G	T	G	0.6812	-0.0323196	0.0198	0.9795309	FALSE	FALSE	FALSE	JhF9NT	20	23848849	0.585382	0.0592431	365314	7300	358014	outcome	TRUE	reported	textfile	20	23829486	0.0439	2.66e-54	14736	GCST90274777.csv	TRUE	reported	If6nSf	2	TRUE	0.0160768807555589	240.747225488821	GCST90274777.csv-dat.xlsx
931	rs117828697	T	C	T	C	-0.311	0.0305477	0.9715	0.0459005	FALSE	FALSE	FALSE	JhF9NT	20	24525258	0.454674	0.0408585	365314	7300	358014	outcome	TRUE	reported	textfile	20	24505894	0.036	5.68e-18	14735	GCST90274777.csv	TRUE	reported	If6nSf	2	TRUE	0.00503931558132244	74.6202715567621	GCST90274777.csv-dat.xlsx
932	rs117829704	A	G	A	G	-0.1954	0.0214287	0.0485	0.9421705	FALSE	FALSE	FALSE	JhF9NT	20	23723550	0.557778	0.0365586	365314	7300	358014	outcome	TRUE	reported	textfile	20	23704187	0.0291	1.88e-11	14288	GCST90274777.csv	TRUE	reported	If6nSf	2	TRUE	0.00314574392574891	45.0819138799981	GCST90274777.csv-dat.xlsx
933	rs117940465	T	G	T	G	-0.291	0.0115821	0.0493	0.973548	FALSE	FALSE	FALSE	JhF9NT	20	23824665	0.830568	0.0541289	365314	7300	358014	outcome	TRUE	reported	textfile	20	23805302	0.0317	4.32e-20	14288	GCST90274777.csv	TRUE	reported	If6nSf	2	TRUE	0.00586330003960824	84.2571291947884	GCST90274777.csv-dat.xlsx
934	rs12294339	T	C	T	C	0.0702	5.3076e-05	0.3671	0.674777	FALSE	FALSE	FALSE	JhF9NT	11	34838652	0.997666	0.0181408	365314	7300	358014	outcome	TRUE	reported	textfile	11	34860199	0.0118	2.7e-09	14726	GCST90274777.csv	TRUE	reported	If6nSf	2	TRUE	0.00239763397483598	35.3876091795421	GCST90274777.csv-dat.xlsx
935	rs12480454	T	C	T	C	-0.204	-0.0955901	0.0289	0.99101732	FALSE	FALSE	FALSE	JhF9NT	20	23906836	0.300047	0.0922388	365314	7300	358014	outcome	TRUE	reported	textfile	20	23887473	0.0422	1.34e-06	14288	GCST90274777.csv	TRUE	reported	If6nSf	2	TRUE	0.00163287996733888	23.365476231469	GCST90274777.csv-dat.xlsx
936	rs12924891	T	C	T	C	0.2573	0.122024	0.0141	0.99872521	FALSE	FALSE	FALSE	JhF9NT	16	66784072	0.606669	0.237016	365314	7300	358014	outcome	TRUE	reported	textfile	16	66817975	0.0571	6.6e-06	13422	GCST90274777.csv	TRUE	reported	If6nSf	2	TRUE	0.0015105447792378	20.3021782867896	GCST90274777.csv-dat.xlsx
937	rs13044734	A	G	A	G	0.4137	-0.0458424	0.0092	0.9918533	FALSE	FALSE	FALSE	JhF9NT	20	23688814	0.631377	0.0955472	365314	7300	358014	outcome	TRUE	reported	textfile	20	23669451	0.0724	1.1e-08	12899	GCST90274777.csv	TRUE	reported	If6nSf	2	TRUE	0.00252487533935419	32.6457436848156	GCST90274777.csv-dat.xlsx
938	rs13045804	T	C	T	C	0.1917	-0.00342701	0.6276	0.423069	FALSE	FALSE	FALSE	JhF9NT	20	23751016	0.842284	0.0172235	365314	7300	358014	outcome	TRUE	reported	textfile	20	23731653	0.0125	4.39e-53	14288	GCST90274777.csv	TRUE	reported	If6nSf	2	TRUE	0.0161942967833731	235.159974262038	GCST90274777.csv-dat.xlsx
939	rs13127297	A	G	A	G	0.0545	0.013722	0.4095	0.644041	FALSE	FALSE	FALSE	JhF9NT	4	23897887	0.43874	0.0177214	365314	7300	358014	outcome	TRUE	reported	textfile	4	23899510	0.0117	3.19e-06	14730	GCST90274777.csv	TRUE	reported	If6nSf	2	TRUE	0.00147088685204438	21.6951326422665	GCST90274777.csv-dat.xlsx
940	rs13397003	T	G	T	G	0.0701	-0.0394433	0.7748	0.170688	FALSE	FALSE	FALSE	JhF9NT	2	62413752	0.0839692	0.0228246	365314	7300	358014	outcome	TRUE	reported	textfile	2	62640887	0.0141	6.64e-07	14732	GCST90274777.csv	TRUE	reported	If6nSf	2	TRUE	0.00167497395589523	24.7137612768276	GCST90274777.csv-dat.xlsx
941	rs1361631	T	C	T	C	-0.2401	-0.00201883	0.8811	0.0768475	FALSE	FALSE	FALSE	JhF9NT	20	23926999	0.949302	0.0317511	365314	7300	358014	outcome	TRUE	reported	textfile	20	23907636	0.0182	9.72e-40	14288	GCST90274777.csv	TRUE	reported	If6nSf	2	TRUE	0.0120340573366078	174.012620968811	GCST90274777.csv-dat.xlsx
942	rs138248604	A	G	A	G	0.2257	-0.0017545	0.0336	0.9579124	FALSE	FALSE	FALSE	JhF9NT	2	172853956	0.967248	0.0427295	365314	7300	358014	outcome	TRUE	reported	textfile	2	173718684	0.0508	8.87e-06	14731	GCST90274777.csv	TRUE	reported	If6nSf	2	TRUE	0.00133820269699613	19.7367993621925	GCST90274777.csv-dat.xlsx
943	rs139918398	T	C	T	C	0.3373	0.131328	0.0111	0.99510615	FALSE	FALSE	FALSE	JhF9NT	5	96743942	0.284664	0.122748	365314	7300	358014	outcome	TRUE	reported	textfile	5	96079646	0.0676	6.05e-07	13457	GCST90274777.csv	TRUE	reported	If6nSf	2	TRUE	0.0018466657732944	24.892856766266	GCST90274777.csv-dat.xlsx
944	rs140505821	A	G	A	G	0.3276	-0.0412519	0.0089	0.9858962	FALSE	FALSE	FALSE	JhF9NT	11	21942037	0.572263	0.0730482	365314	7300	358014	outcome	TRUE	reported	textfile	11	21963583	0.0691	2.13e-06	13381	GCST90274777.csv	TRUE	reported	If6nSf	2	TRUE	0.00167692727738658	22.473296127444	GCST90274777.csv-dat.xlsx
945	rs141179525	T	C	T	C	-0.2583	-0.0435275	0.9784	0.0144002	FALSE	FALSE	FALSE	JhF9NT	20	24091095	0.545397	0.0719852	365314	7300	358014	outcome	TRUE	reported	textfile	20	24071731	0.0447	7.54e-09	14735	GCST90274777.csv	TRUE	reported	If6nSf	2	TRUE	0.0022610000621704	33.3868014761698	GCST90274777.csv-dat.xlsx
946	rs141192864	T	C	T	C	0.1016	2.7262e-05	0.0812	0.9118966	FALSE	FALSE	FALSE	JhF9NT	12	31228409	0.999279	0.0301797	365314	7300	358014	outcome	TRUE	reported	textfile	12	31381343	0.0213	1.84e-06	14728	GCST90274777.csv	TRUE	reported	If6nSf	2	TRUE	0.00154246043981425	22.7493624282812	GCST90274777.csv-dat.xlsx
947	rs143920283	T	G	T	G	0.1632	0.0433853	0.028	0.9773499	FALSE	FALSE	FALSE	JhF9NT	20	23219062	0.446192	0.0569525	365314	7300	358014	outcome	TRUE	reported	textfile	20	23199699	0.0369	9.74e-06	14729	GCST90274777.csv	TRUE	reported	If6nSf	2	TRUE	0.00132628828134428	19.5581873139961	GCST90274777.csv-dat.xlsx
948	rs144306067	T	C	T	C	-0.3302	0.0667611	0.9836	0.0282942	FALSE	FALSE	FALSE	JhF9NT	20	24079673	0.193824	0.0513804	365314	7300	358014	outcome	TRUE	reported	textfile	20	24060309	0.054	9.67e-10	14288	GCST90274777.csv	TRUE	reported	If6nSf	2	TRUE	0.00261011795931508	37.3857263224715	GCST90274777.csv-dat.xlsx
949	rs145343977	T	C	T	C	0.2679	0.0635084	0.0156	0.9602775	FALSE	FALSE	FALSE	JhF9NT	11	97965424	0.147502	0.0438469	365314	7300	358014	outcome	TRUE	reported	textfile	11	97836152	0.0597	7.21e-06	14288	GCST90274777.csv	TRUE	reported	If6nSf	2	TRUE	0.00140738744446493	20.1342737557132	GCST90274777.csv-dat.xlsx
950	rs145735210	T	C	T	C	0.2031	-0.0138408	0.0213	0.9828389	FALSE	FALSE	FALSE	JhF9NT	4	22723122	0.835849	0.0667973	365314	7300	358014	outcome	TRUE	reported	textfile	4	22724745	0.0454	7.69e-06	14242	GCST90274777.csv	TRUE	reported	If6nSf	2	TRUE	0.00140322501706629	20.0100027795158	GCST90274777.csv-dat.xlsx
951	rs145856484	T	C	T	C	-0.4514	0.00597178	0.0143	0.962718	FALSE	FALSE	FALSE	JhF9NT	20	23934699	0.894926	0.0452156	365314	7300	358014	outcome	TRUE	reported	textfile	20	23915336	0.0762	3.14e-09	9960	GCST90274777.csv	TRUE	reported	If6nSf	2	TRUE	0.00351096381191982	35.0853610721501	GCST90274777.csv-dat.xlsx
952	rs145954828	T	C	T	C	-0.3233	0.0242842	0.0186	0.9685434	FALSE	FALSE	FALSE	JhF9NT	20	23791964	0.61454	0.048221	365314	7300	358014	outcome	TRUE	reported	textfile	20	23772601	0.0593	4.98e-08	14288	GCST90274777.csv	TRUE	reported	If6nSf	2	TRUE	0.00207600333571939	29.7194813966023	GCST90274777.csv-dat.xlsx
953	rs146043327	T	C	T	C	-0.1907	0.0420803	0.9532	0.0407274	FALSE	FALSE	FALSE	JhF9NT	20	23807486	0.332128	0.0433891	365314	7300	358014	outcome	TRUE	reported	textfile	20	23788123	0.0295	1.02e-10	14719	GCST90274777.csv	TRUE	reported	If6nSf	2	TRUE	0.00283105166483368	41.7828768343808	GCST90274777.csv-dat.xlsx
954	rs146862630	A	T	A	T	0.6112	0.0493276	0.0693	0.0686675	FALSE	TRUE	FALSE	JhF9NT	20	23898236	0.147511	0.0340571	365314	7300	358014	outcome	TRUE	reported	textfile	20	23878873	0.0239	3.03e-144	14288	GCST90274777.csv	TRUE	reported	If6nSf	2	TRUE	0.0437685800517124	653.898127142254	GCST90274777.csv-dat.xlsx
955	rs1477229	T	C	T	C	-0.0612	0.00760089	0.2323	0.784876	FALSE	FALSE	FALSE	JhF9NT	7	131770814	0.715349	0.0208425	365314	7300	358014	outcome	TRUE	reported	textfile	7	131455573	0.0136	6.8e-06	14735	GCST90274777.csv	TRUE	reported	If6nSf	2	TRUE	0.00137239287711154	20.2472514421446	GCST90274777.csv-dat.xlsx
956	rs147988763	C	G	C	G	-0.2472	0.0220276	0.969	0.978009	FALSE	TRUE	FALSE	JhF9NT	20	23424141	0.703595	0.0578956	365314	7300	358014	outcome	TRUE	reported	textfile	20	23404778	0.0356	3.82e-12	14727	GCST90274777.csv	TRUE	reported	If6nSf	2	TRUE	0.00326334567473789	48.2100912532855	GCST90274777.csv-dat.xlsx
957	rs149419369	A	T	A	T	0.1691	-0.02755	0.9546	0.9630276	FALSE	TRUE	FALSE	JhF9NT	12	11218190	0.5433	0.0453253	365314	7300	358014	outcome	TRUE	reported	textfile	12	11371090	0.029	5.51e-09	14728	GCST90274777.csv	TRUE	reported	If6nSf	2	TRUE	0.00230327604123729	33.996345952382	GCST90274777.csv-dat.xlsx
958	rs150526241	T	C	T	C	-0.2679	-0.0273394	0.0227	0.99398368	FALSE	FALSE	FALSE	JhF9NT	20	23750396	0.806291	0.111492	365314	7300	358014	outcome	TRUE	reported	textfile	20	23731033	0.0456	4.23e-09	13801	GCST90274777.csv	TRUE	reported	If6nSf	2	TRUE	0.00249471186586152	34.5106230979639	GCST90274777.csv-dat.xlsx
959	rs150547	A	C	A	C	0.0548	0.0220485	0.4071	0.620043	FALSE	FALSE	FALSE	JhF9NT	5	59897604	0.207618	0.0174969	365314	7300	358014	outcome	TRUE	reported	textfile	5	59193431	0.0119	4.12e-06	14288	GCST90274777.csv	TRUE	reported	If6nSf	2	TRUE	0.00148201174586495	21.2034435538262	GCST90274777.csv-dat.xlsx
960	rs151141432	A	G	A	G	-0.3312	-0.0582253	0.0196	0.99380192	FALSE	FALSE	FALSE	JhF9NT	20	23989509	0.602378	0.11176	365314	7300	358014	outcome	TRUE	reported	textfile	20	23970146	0.0585	1.5e-08	12305	GCST90274777.csv	TRUE	reported	If6nSf	2	TRUE	0.00259810975160429	32.0478079964608	GCST90274777.csv-dat.xlsx
961	rs1536565	A	G	A	G	-0.1244	-0.00934193	0.9481	0.0822838	FALSE	FALSE	FALSE	JhF9NT	1	101954986	0.762247	0.0308793	365314	7300	358014	outcome	TRUE	reported	textfile	1	102420542	0.0264	2.45e-06	14735	GCST90274777.csv	TRUE	reported	If6nSf	2	TRUE	0.00150462690546574	22.2010725292846	GCST90274777.csv-dat.xlsx
962	rs17154027	A	G	A	G	-0.0558	0.000546922	0.6302	0.371135	FALSE	FALSE	FALSE	JhF9NT	8	11856343	0.975338	0.0176915	365314	7300	358014	outcome	TRUE	reported	textfile	8	11713852	0.0121	4e-06	14288	GCST90274777.csv	TRUE	reported	If6nSf	2	TRUE	0.00148621035414407	21.263603306703	GCST90274777.csv-dat.xlsx
963	rs1741629	T	G	T	G	0.239	-0.0257916	0.9598	0.040664	FALSE	FALSE	FALSE	JhF9NT	20	23918358	0.549986	0.0431456	365314	7300	358014	outcome	TRUE	reported	textfile	20	23898995	0.0311	1.53e-14	14288	GCST90274777.csv	TRUE	reported	If6nSf	2	TRUE	0.00411634896489198	59.0492285432385	GCST90274777.csv-dat.xlsx
964	rs1868769	A	G	A	G	-0.0786	0.0128501	0.8106	0.154228	FALSE	FALSE	FALSE	JhF9NT	12	11022154	0.583879	0.0234608	365314	7300	358014	outcome	TRUE	reported	textfile	12	11174753	0.015	1.61e-07	14288	GCST90274777.csv	TRUE	reported	If6nSf	2	TRUE	0.00191803858229443	27.4537565509519	GCST90274777.csv-dat.xlsx
965	rs2007093	A	G	A	G	0.1149	-0.01626	0.0878	0.9381492	FALSE	FALSE	FALSE	JhF9NT	8	61420745	0.653874	0.0362633	365314	7300	358014	outcome	TRUE	reported	textfile	8	62333304	0.026	9.91e-06	12404	GCST90274777.csv	TRUE	reported	If6nSf	2	TRUE	0.00157198487222068	19.5264516719172	GCST90274777.csv-dat.xlsx
966	rs2073299	T	C	T	C	0.0666	0.0118267	0.491	0.42399	FALSE	FALSE	FALSE	JhF9NT	20	23491358	0.492779	0.0172427	365314	7300	358014	outcome	TRUE	reported	textfile	20	23471995	0.0117	1.25e-08	14288	GCST90274777.csv	TRUE	reported	If6nSf	2	TRUE	0.00226267153909596	32.3978312582413	GCST90274777.csv-dat.xlsx
967	rs2208014	T	C	T	C	-0.2588	-0.125922	0.0212	0.98208	FALSE	FALSE	FALSE	JhF9NT	20	24165742	0.0516761	0.0647141	365314	7300	358014	outcome	TRUE	reported	textfile	20	24146378	0.0452	1.03e-08	14288	GCST90274777.csv	TRUE	reported	If6nSf	2	TRUE	0.00228920614766492	32.7786360807692	GCST90274777.csv-dat.xlsx
968	rs2359245	A	G	A	G	-0.0625	-0.00581928	0.7758	0.161951	FALSE	FALSE	FALSE	JhF9NT	1	109194468	0.80098	0.0230851	365314	7300	358014	outcome	TRUE	reported	textfile	1	109737090	0.0136	4.32e-06	14735	GCST90274777.csv	TRUE	reported	If6nSf	2	TRUE	0.00143123206116634	21.116564661529	GCST90274777.csv-dat.xlsx
969	rs2379301	T	G	T	G	0.0817	0.0360176	0.1562	0.787151	FALSE	FALSE	FALSE	JhF9NT	20	24020679	0.0828572	0.0207673	365314	7300	358014	outcome	TRUE	reported	textfile	20	24001316	0.0158	2.33e-07	14731	GCST90274777.csv	TRUE	reported	If6nSf	2	TRUE	0.00181179952487618	26.7344326342458	GCST90274777.csv-dat.xlsx
970	rs2424521	A	C	A	C	0.0607	-0.0122355	0.3828	0.688177	FALSE	FALSE	FALSE	JhF9NT	20	23254062	0.506069	0.0184	365314	7300	358014	outcome	TRUE	reported	textfile	20	23234699	0.0118	2.69e-07	14721	GCST90274777.csv	TRUE	reported	If6nSf	2	TRUE	0.00179430430216414	26.4578384368872	GCST90274777.csv-dat.xlsx
971	rs2791713	A	G	A	G	0.0532	-0.00800429	0.4536	0.637164	FALSE	FALSE	FALSE	JhF9NT	1	206980536	0.651562	0.0177246	365314	7300	358014	outcome	TRUE	reported	textfile	1	207153881	0.0117	5.44e-06	14288	GCST90274777.csv	TRUE	reported	If6nSf	2	TRUE	0.00144494764974841	20.6723926494794	GCST90274777.csv-dat.xlsx
972	rs319276	A	C	A	C	-0.0833	-0.0142804	0.5858	0.428915	FALSE	FALSE	FALSE	JhF9NT	12	11184080	0.406185	0.0171924	365314	7300	358014	outcome	TRUE	reported	textfile	12	11336681	0.0119	2.56e-12	14288	GCST90274777.csv	TRUE	reported	If6nSf	2	TRUE	0.0034177303480505	48.9931410974244	GCST90274777.csv-dat.xlsx
973	rs35179494	T	C	T	C	0.063	-0.0240811	0.6557	0.288814	FALSE	FALSE	FALSE	JhF9NT	20	24056921	0.202907	0.0189122	365314	7300	358014	outcome	TRUE	reported	textfile	20	24037558	0.0129	1.04e-06	14288	GCST90274777.csv	TRUE	reported	If6nSf	2	TRUE	0.00166650215783688	23.847391556345	GCST90274777.csv-dat.xlsx
974	rs35936034	T	C	T	C	0.0628	0.0321351	0.2106	0.826245	FALSE	FALSE	FALSE	JhF9NT	4	70600510	0.154693	0.0225803	365314	7300	358014	outcome	TRUE	reported	textfile	4	71466227	0.0142	9.75e-06	14718	GCST90274777.csv	TRUE	reported	If6nSf	2	TRUE	0.00132714094219038	19.5561598857301	GCST90274777.csv-dat.xlsx
975	rs3761279	C	G	C	G	-0.099	-0.00635004	0.798	0.779684	FALSE	TRUE	FALSE	JhF9NT	20	23639438	0.756666	0.0204931	365314	7300	358014	outcome	TRUE	reported	textfile	20	23620075	0.0142	3.13e-12	14736	GCST90274777.csv	TRUE	reported	If6nSf	2	TRUE	0.00328763755296397	48.5998303326404	GCST90274777.csv-dat.xlsx
976	rs3889401	A	G	A	G	0.0885	0.0150492	0.8624	0.181442	FALSE	FALSE	FALSE	JhF9NT	6	7051169	0.495325	0.0220707	365314	7300	358014	outcome	TRUE	reported	textfile	6	7051402	0.0191	3.6e-06	11759	GCST90274777.csv	TRUE	reported	If6nSf	2	TRUE	0.00182245667024191	21.4657434593833	GCST90274777.csv-dat.xlsx
977	rs4295079	A	G	A	G	-0.1064	-0.0180021	0.8283	0.239295	FALSE	FALSE	FALSE	JhF9NT	20	23880361	0.368467	0.0200168	365314	7300	358014	outcome	TRUE	reported	textfile	20	23860998	0.0153	3.54e-12	14719	GCST90274777.csv	TRUE	reported	If6nSf	2	TRUE	0.00327489579677803	48.35499902424	GCST90274777.csv-dat.xlsx
978	rs4507745	T	C	T	C	0.057	0.0208422	0.6482	0.338659	FALSE	FALSE	FALSE	JhF9NT	8	55230493	0.246368	0.0179795	365314	7300	358014	outcome	TRUE	reported	textfile	8	56143053	0.0122	2.98e-06	13866	GCST90274777.csv	TRUE	reported	If6nSf	2	TRUE	0.00157179424943327	21.8256609224709	GCST90274777.csv-dat.xlsx
979	rs4600728	T	G	T	G	-0.2841	0.0620882	0.0328	0.981678	FALSE	FALSE	FALSE	JhF9NT	20	23734848	0.330742	0.0638361	365314	7300	358014	outcome	TRUE	reported	textfile	20	23715485	0.0356	1.46e-15	14735	GCST90274777.csv	TRUE	reported	If6nSf	2	TRUE	0.0043034753785671	63.6771357382563	GCST90274777.csv-dat.xlsx
980	rs4630834	T	C	T	C	-0.118	0.0174835	0.3926	0.579989	FALSE	FALSE	FALSE	JhF9NT	20	23759618	0.31143	0.0172723	365314	7300	358014	outcome	TRUE	reported	textfile	20	23740255	0.0122	3.96e-22	14288	GCST90274777.csv	TRUE	reported	If6nSf	2	TRUE	0.00650487048673922	93.537026013489	GCST90274777.csv-dat.xlsx
981	rs4640452	A	G	A	G	0.3549	-0.00124075	0.3939	0.566615	FALSE	FALSE	FALSE	JhF9NT	20	23775976	0.942281	0.0171368	365314	7300	358014	outcome	TRUE	reported	textfile	20	23756613	0.0117	1e-200	14288	GCST90274777.csv	TRUE	reported	If6nSf	2	TRUE	0.0605013406588589	919.982316162747	GCST90274777.csv-dat.xlsx
982	rs470841	T	C	T	C	0.0568	-0.000401274	0.6369	0.349046	FALSE	FALSE	FALSE	JhF9NT	18	26706717	0.982018	0.0178034	365314	7300	358014	outcome	TRUE	reported	textfile	18	24286681	0.0119	1.81e-06	14736	GCST90274777.csv	TRUE	reported	If6nSf	2	TRUE	0.00154366200202183	22.7794797551134	GCST90274777.csv-dat.xlsx
983	rs4756151	A	C	A	C	-0.094	0.0511196	0.1273	0.869333	FALSE	FALSE	FALSE	JhF9NT	11	34473811	0.0431082	0.0252735	365314	7300	358014	outcome	TRUE	reported	textfile	11	34495358	0.0172	4.63e-08	14736	GCST90274777.csv	TRUE	reported	If6nSf	2	TRUE	0.00202273899260969	29.8634422662366	GCST90274777.csv-dat.xlsx
984	rs4766797	A	G	A	G	-0.0574	-0.0397655	0.4935	0.510509	FALSE	FALSE	FALSE	JhF9NT	12	116612782	0.0193763	0.0170068	365314	7300	358014	outcome	TRUE	reported	textfile	12	117050587	0.0117	9.3e-07	14288	GCST90274777.csv	TRUE	reported	If6nSf	2	TRUE	0.00168170435956268	24.0652991992901	GCST90274777.csv-dat.xlsx
985	rs4813529	T	G	T	G	-0.0726	-0.0238789	0.3362	0.644135	FALSE	FALSE	FALSE	JhF9NT	20	24711292	0.178664	0.0177554	365314	7300	358014	outcome	TRUE	reported	textfile	20	24691928	0.012	1.45e-09	14714	GCST90274777.csv	TRUE	reported	If6nSf	2	TRUE	0.00248142406386451	36.5975248063069	GCST90274777.csv-dat.xlsx
986	rs4815281	T	C	T	C	0.0536	-0.00545704	0.3345	0.703715	FALSE	FALSE	FALSE	JhF9NT	20	24592595	0.770525	0.0187085	365314	7300	358014	outcome	TRUE	reported	textfile	20	24573231	0.0121	9.43e-06	14716	GCST90274777.csv	TRUE	reported	If6nSf	2	TRUE	0.0013316507732498	19.6200365143932	GCST90274777.csv-dat.xlsx
987	rs58679828	A	G	A	G	0.1808	-0.0382928	0.0225	0.969265	FALSE	FALSE	FALSE	JhF9NT	17	66344287	0.433604	0.0489028	365314	7300	358014	outcome	TRUE	reported	textfile	17	64340405	0.0407	8.9e-06	14736	GCST90274777.csv	TRUE	reported	If6nSf	2	TRUE	0.00133735660101483	19.7309995418344	GCST90274777.csv-dat.xlsx
988	rs6037004	A	G	A	G	0.1838	0.0434028	0.028	0.979723	FALSE	FALSE	FALSE	JhF9NT	20	24999233	0.476158	0.0609165	365314	7300	358014	outcome	TRUE	reported	textfile	20	24979869	0.0383	1.59e-06	14288	GCST90274777.csv	TRUE	reported	If6nSf	2	TRUE	0.00160924650576122	23.026751300374	GCST90274777.csv-dat.xlsx
989	rs6049187	A	G	A	G	-0.3521	6.13206e-05	0.2147	0.744871	FALSE	FALSE	FALSE	JhF9NT	20	23860412	0.997481	0.0194243	365314	7300	358014	outcome	TRUE	reported	textfile	20	23841049	0.0142	9.96e-136	14288	GCST90274777.csv	TRUE	reported	If6nSf	2	TRUE	0.0412559508643763	614.744377897156	GCST90274777.csv-dat.xlsx
990	rs6049296	A	G	A	G	-0.2145	-0.101293	0.9693	0.00924419	FALSE	FALSE	FALSE	JhF9NT	20	23999111	0.257039	0.0893697	365314	7300	358014	outcome	TRUE	reported	textfile	20	23979748	0.0345	5.05e-10	14244	GCST90274777.csv	TRUE	reported	If6nSf	2	TRUE	0.00270649623950685	38.6505269488987	GCST90274777.csv-dat.xlsx
991	rs60586299	T	C	T	C	-0.0654	0.00762601	0.3077	0.756438	FALSE	FALSE	FALSE	JhF9NT	18	3479425	0.701748	0.0199132	365314	7300	358014	outcome	TRUE	reported	textfile	18	3479423	0.0134	1.06e-06	14288	GCST90274777.csv	TRUE	reported	If6nSf	2	TRUE	0.00166437440129318	23.8168929237751	GCST90274777.csv-dat.xlsx
992	rs6076170	A	G	A	G	0.2305	-0.0132082	0.9077	0.0711232	FALSE	FALSE	FALSE	JhF9NT	20	23973194	0.693697	0.0335366	365314	7300	358014	outcome	TRUE	reported	textfile	20	23953831	0.0226	2e-24	14288	GCST90274777.csv	TRUE	reported	If6nSf	2	TRUE	0.00722775076802381	104.007386942844	GCST90274777.csv-dat.xlsx
993	rs6083250	T	C	T	C	-0.2416	-0.0233007	0.8069	0.123823	FALSE	FALSE	FALSE	JhF9NT	20	23751084	0.372671	0.0261371	365314	7300	358014	outcome	TRUE	reported	textfile	20	23731721	0.0158	8.76e-53	14288	GCST90274777.csv	TRUE	reported	If6nSf	2	TRUE	0.0161012157120494	233.786209857761	GCST90274777.csv-dat.xlsx
994	rs6083489	A	G	A	G	0.2365	0.197254	0.9818	0.00503064	FALSE	FALSE	FALSE	JhF9NT	20	24318332	0.111617	0.123984	365314	7300	358014	outcome	TRUE	reported	textfile	20	24298968	0.0474	6.06e-07	14288	GCST90274777.csv	TRUE	reported	If6nSf	2	TRUE	0.00173931456142937	24.8911413491793	GCST90274777.csv-dat.xlsx
995	rs6114511	A	G	A	G	-0.0884	-0.00578556	0.8975	0.0969955	FALSE	FALSE	FALSE	JhF9NT	20	24170397	0.841708	0.02897	365314	7300	358014	outcome	TRUE	reported	textfile	20	24151033	0.019	3.28e-06	14719	GCST90274777.csv	TRUE	reported	If6nSf	2	TRUE	0.00146852310064096	21.6440392437536	GCST90274777.csv-dat.xlsx
996	rs62194756	T	C	T	C	0.2181	-0.00144933	0.1008	0.880064	FALSE	FALSE	FALSE	JhF9NT	20	23871826	0.955902	0.0262099	365314	7300	358014	outcome	TRUE	reported	textfile	20	23852463	0.0192	6.66e-30	14720	GCST90274777.csv	TRUE	reported	If6nSf	2	TRUE	0.00868981700907189	129.017868406876	GCST90274777.csv-dat.xlsx
997	rs62436191	A	G	A	G	0.1194	0.0113682	0.0762	0.9553873	FALSE	FALSE	FALSE	JhF9NT	6	146488178	0.785221	0.041715	365314	7300	358014	outcome	TRUE	reported	textfile	6	146809314	0.0234	3.35e-07	14288	GCST90274777.csv	TRUE	reported	If6nSf	2	TRUE	0.00181892515353339	26.0325159414336	GCST90274777.csv-dat.xlsx
998	rs67020211	T	G	T	G	0.079	0.0305051	0.4609	0.592302	FALSE	FALSE	FALSE	JhF9NT	15	63347445	0.0793104	0.0173848	365314	7300	358014	outcome	TRUE	reported	textfile	15	63639644	0.0115	6.44e-12	14734	GCST90274777.csv	TRUE	reported	If6nSf	2	TRUE	0.00319263356460019	47.1845205577522	GCST90274777.csv-dat.xlsx
999	rs697699	A	C	A	C	0.1098	-0.036188	0.0675	0.931331	FALSE	FALSE	FALSE	JhF9NT	20	52746513	0.279483	0.0334615	365314	7300	358014	outcome	TRUE	reported	textfile	20	51363052	0.0237	3.61e-06	14288	GCST90274777.csv	TRUE	reported	If6nSf	2	TRUE	0.00149997708984199	21.4608635090746	GCST90274777.csv-dat.xlsx
1000	rs72623571	A	G	A	G	0.5244	-0.00286264	0.0818	0.9563118	FALSE	FALSE	FALSE	JhF9NT	20	23898257	0.945458	0.0418442	365314	7300	358014	outcome	TRUE	reported	textfile	20	23878894	0.0217	5.08e-129	14732	GCST90274777.csv	TRUE	reported	If6nSf	2	TRUE	0.0381294732484953	583.911374067328	GCST90274777.csv-dat.xlsx
1001	rs7275493	T	C	T	C	-0.0572	0.0306357	0.6243	0.324348	FALSE	FALSE	FALSE	JhF9NT	21	16677677	0.0931022	0.0182436	365314	7300	358014	outcome	TRUE	reported	textfile	21	18049996	0.0119	1.53e-06	14727	GCST90274777.csv	TRUE	reported	If6nSf	2	TRUE	0.00156640130106522	23.1014452921475	GCST90274777.csv-dat.xlsx
1002	rs72980022	A	G	A	G	0.0607	0.0119561	0.2813	0.703978	FALSE	FALSE	FALSE	JhF9NT	2	232988477	0.521042	0.0186308	365314	7300	358014	outcome	TRUE	reported	textfile	2	233853187	0.0126	1.45e-06	14721	GCST90274777.csv	TRUE	reported	If6nSf	2	TRUE	0.00157403666782731	23.2047708739744	GCST90274777.csv-dat.xlsx
1003	rs73104325	C	G	C	G	0.2439	-0.0212408	0.2384	0.18987	FALSE	TRUE	FALSE	JhF9NT	20	23684003	0.329346	0.0217758	365314	7300	358014	outcome	TRUE	reported	textfile	20	23664640	0.0135	5.83e-73	14719	GCST90274777.csv	TRUE	reported	If6nSf	2	TRUE	0.0216946274624721	326.360093001487	GCST90274777.csv-dat.xlsx
1004	rs75810394	A	G	A	G	-0.3678	0.00955234	0.9726	0.0469163	FALSE	FALSE	FALSE	JhF9NT	20	23563742	0.813371	0.0404623	365314	7300	358014	outcome	TRUE	reported	textfile	20	23544379	0.0363	3.97e-24	14736	GCST90274777.csv	TRUE	reported	If6nSf	2	TRUE	0.00691855589541352	102.648179732061	GCST90274777.csv-dat.xlsx
1005	rs76220151	A	G	A	G	-0.0643	-0.00728853	0.8079	0.180439	FALSE	FALSE	FALSE	JhF9NT	2	67470920	0.742737	0.0222055	365314	7300	358014	outcome	TRUE	reported	textfile	2	67698052	0.0145	9.23e-06	14729	GCST90274777.csv	TRUE	reported	If6nSf	2	TRUE	0.00133331646084913	19.66196714337	GCST90274777.csv-dat.xlsx
1006	rs76753488	A	C	A	C	0.1171	-0.0216033	0.9478	0.0618321	FALSE	FALSE	FALSE	JhF9NT	2	36381916	0.541683	0.0353995	365314	7300	358014	outcome	TRUE	reported	textfile	2	36609059	0.0263	8.49e-06	14736	GCST90274777.csv	TRUE	reported	If6nSf	2	TRUE	0.00134350352993479	19.8218116840264	GCST90274777.csv-dat.xlsx
1007	rs77121303	A	G	A	G	-0.2516	0.0541697	0.983	0.00818809	FALSE	FALSE	FALSE	JhF9NT	22	37234039	0.566905	0.0946004	365314	7300	358014	outcome	TRUE	reported	textfile	22	37630079	0.0532	2.25e-06	13383	GCST90274777.csv	TRUE	reported	If6nSf	2	TRUE	0.00166847351438674	22.3631564302109	GCST90274777.csv-dat.xlsx
1008	rs77556255	T	C	T	C	-0.3228	-0.145384	0.98	0.0058785	FALSE	FALSE	FALSE	JhF9NT	8	43646372	0.198683	0.113112	365314	7300	358014	outcome	TRUE	reported	textfile	8	43501515	0.0723	8.02e-06	9731	GCST90274777.csv	TRUE	reported	If6nSf	2	TRUE	0.00204429821199814	19.9297195946629	GCST90274777.csv-dat.xlsx
1009	rs77581079	C	G	C	G	-0.2764	-0.21684	0.9817	0.99277295	FALSE	TRUE	FALSE	JhF9NT	20	24059318	0.0323743	0.101339	365314	7300	358014	outcome	TRUE	reported	textfile	20	24039955	0.0493	2.06e-08	12935	GCST90274777.csv	TRUE	reported	If6nSf	2	TRUE	0.00242416249177464	31.4278797935129	GCST90274777.csv-dat.xlsx
1010	rs77988558	C	G	C	G	-0.112	-0.00359679	0.1551	0.123512	FALSE	TRUE	FALSE	JhF9NT	20	23616861	0.889767	0.025951	365314	7300	358014	outcome	TRUE	reported	textfile	20	23597498	0.0179	3.92e-10	14288	GCST90274777.csv	TRUE	reported	If6nSf	2	TRUE	0.00273256298060999	39.1443591677559	GCST90274777.csv-dat.xlsx
1011	rs78295068	A	G	A	G	0.0777	-0.0391419	0.167	0.798152	FALSE	FALSE	FALSE	JhF9NT	10	61380480	0.0638293	0.0211193	365314	7300	358014	outcome	TRUE	reported	textfile	10	63140238	0.0173	7.08e-06	12404	GCST90274777.csv	TRUE	reported	If6nSf	2	TRUE	0.00162361245723986	20.1687879901169	GCST90274777.csv-dat.xlsx
1012	rs78845105	A	C	A	C	-0.3467	0.0053143	0.9745	0.0212537	FALSE	FALSE	FALSE	JhF9NT	20	24387373	0.927887	0.0587195	365314	7300	358014	outcome	TRUE	reported	textfile	20	24368009	0.0391	7.51e-19	14288	GCST90274777.csv	TRUE	reported	If6nSf	2	TRUE	0.00547267235670039	78.6128194919376	GCST90274777.csv-dat.xlsx
1013	rs78916169	T	G	T	G	0.2063	0.175261	0.0526	0.9857827	FALSE	FALSE	FALSE	JhF9NT	20	23425267	0.0164229	0.0730444	365314	7300	358014	outcome	TRUE	reported	textfile	20	23405904	0.0287	6.57e-13	14288	GCST90274777.csv	TRUE	reported	If6nSf	2	TRUE	0.00360325932453156	51.6623154300581	GCST90274777.csv-dat.xlsx
1014	rs79068386	A	G	A	G	-0.1535	-0.0299586	0.0706	0.9130404	FALSE	FALSE	FALSE	JhF9NT	20	24113634	0.322676	0.0302926	365314	7300	358014	outcome	TRUE	reported	textfile	20	24094270	0.0237	9.37e-11	14288	GCST90274777.csv	TRUE	reported	If6nSf	2	TRUE	0.00292735523527497	41.9429788899748	GCST90274777.csv-dat.xlsx
1015	rs79359257	T	C	T	C	0.073	-0.0116254	0.8152	0.164606	FALSE	FALSE	FALSE	JhF9NT	5	110030873	0.614221	0.0230637	365314	7300	358014	outcome	TRUE	reported	textfile	5	109366574	0.0156	2.88e-06	14288	GCST90274777.csv	TRUE	reported	If6nSf	2	TRUE	0.00153024157647239	21.8945350893758	GCST90274777.csv-dat.xlsx
1016	rs844911	T	C	T	C	0.0732	-0.00747681	0.1709	0.842881	FALSE	FALSE	FALSE	JhF9NT	20	23157793	0.748843	0.023353	365314	7300	358014	outcome	TRUE	reported	textfile	20	23138430	0.0155	2.33e-06	14733	GCST90274777.csv	TRUE	reported	If6nSf	2	TRUE	0.00151150866239735	22.2997403564934	GCST90274777.csv-dat.xlsx
1017	rs930735	A	G	A	G	0.0579	0.00630814	0.547	0.49299	FALSE	FALSE	FALSE	JhF9NT	1	202216851	0.710695	0.0170066	365314	7300	358014	outcome	TRUE	reported	textfile	1	202185979	0.0114	3.8e-07	14734	GCST90274777.csv	TRUE	reported	If6nSf	2	TRUE	0.00174770077339595	25.7922048500331	GCST90274777.csv-dat.xlsx
1018	rs9327707	T	C	T	C	0.059	0.00112063	0.3955	0.568018	FALSE	FALSE	FALSE	JhF9NT	5	135176965	0.947839	0.0171297	365314	7300	358014	outcome	TRUE	reported	textfile	5	134512655	0.0118	5.73e-07	14710	GCST90274777.csv	TRUE	reported	If6nSf	2	TRUE	0.00169664065151001	24.9966009517335	GCST90274777.csv-dat.xlsx
1019	rs9377104	C	G	C	G	0.0674	0.0279912	0.1758	0.139408	FALSE	TRUE	FALSE	JhF9NT	6	148091950	0.254522	0.0245659	365314	7300	358014	outcome	TRUE	reported	textfile	6	148413086	0.0149	6.08e-06	14733	GCST90274777.csv	TRUE	reported	If6nSf	2	TRUE	0.00138692608058844	20.459183468288	GCST90274777.csv-dat.xlsx
1020	rs9455923	A	G	A	G	0.0537	0.0166012	0.4261	0.511302	FALSE	FALSE	FALSE	JhF9NT	6	167945076	0.327703	0.0169616	365314	7300	358014	outcome	TRUE	reported	textfile	6	168345756	0.0115	3.02e-06	14734	GCST90274777.csv	TRUE	reported	If6nSf	2	TRUE	0.00147771263966353	21.801879520459	GCST90274777.csv-dat.xlsx
1021	rs962720	T	C	T	C	0.0558	-0.0123741	0.5837	0.449924	FALSE	FALSE	FALSE	JhF9NT	9	106728119	0.468619	0.0170741	365314	7300	358014	outcome	TRUE	reported	textfile	9	109490400	0.0119	2.74e-06	14287	GCST90274777.csv	TRUE	reported	If6nSf	2	TRUE	0.0015366167853161	21.9843523030036	GCST90274777.csv-dat.xlsx
1022	rs10778675	A	C	A	C	0.0792	-0.00675189	0.1687	0.847782	FALSE	FALSE	FALSE	Hgbeml	12	79511778	0.774992	0.0236203	365314	7300	358014	outcome	TRUE	reported	textfile	12	79905558	0.0158	5.37e-07	14295	GCST90274778.csv	TRUE	reported	pyvRAX	2	TRUE	0.00175464525985128	25.1232270503103	GCST90274778.csv-dat.xlsx
1023	rs111472651	C	G	C	G	-0.1191	-0.0240895	0.9355	0.9501572	FALSE	TRUE	FALSE	Hgbeml	2	43890649	0.545343	0.0398336	365314	7300	358014	outcome	TRUE	reported	textfile	2	44117788	0.0248	1.57e-06	14728	GCST90274778.csv	TRUE	reported	pyvRAX	2	TRUE	0.00156349622379962	23.060099770585	GCST90274778.csv-dat.xlsx
1024	rs112777051	A	C	A	C	0.1055	-0.0122049	0.8852	0.104137	FALSE	FALSE	FALSE	Hgbeml	16	57436972	0.659947	0.0277393	365314	7300	358014	outcome	TRUE	reported	textfile	16	57470884	0.0181	5.59e-09	14737	GCST90274778.csv	TRUE	reported	pyvRAX	2	TRUE	0.00230005718272485	33.9694743208557	GCST90274778.csv-dat.xlsx
1025	rs113885775	A	G	A	G	-0.0555	0.00131303	0.4014	0.629564	FALSE	FALSE	FALSE	Hgbeml	16	57264614	0.940565	0.0176103	365314	7300	358014	outcome	TRUE	reported	textfile	16	57298526	0.0122	5.39e-06	14295	GCST90274778.csv	TRUE	reported	pyvRAX	2	TRUE	0.00144561906322054	20.6921462316627	GCST90274778.csv-dat.xlsx
1026	rs114359340	A	G	A	G	-0.1881	-0.0715163	0.9747	0.012623	FALSE	FALSE	FALSE	Hgbeml	1	6472257	0.359752	0.0780883	365314	7300	358014	outcome	TRUE	reported	textfile	1	6532317	0.0405	3.41e-06	13651	GCST90274778.csv	TRUE	reported	pyvRAX	2	TRUE	0.00157767433877527	21.5677038628744	GCST90274778.csv-dat.xlsx
1027	rs11644185	A	G	A	G	-0.0905	0.0160888	0.1304	0.856645	FALSE	FALSE	FALSE	Hgbeml	16	57284223	0.509744	0.0244052	365314	7300	358014	outcome	TRUE	reported	textfile	16	57318135	0.0183	7.6e-07	14295	GCST90274778.csv	TRUE	reported	pyvRAX	2	TRUE	0.00170792361447831	24.4531162764747	GCST90274778.csv-dat.xlsx
1028	rs11644697	A	G	A	G	0.1663	0.0118298	0.0526	0.9560068	FALSE	FALSE	FALSE	Hgbeml	16	57272186	0.776885	0.0417454	365314	7300	358014	outcome	TRUE	reported	textfile	16	57306098	0.0262	2.19e-10	14740	GCST90274778.csv	TRUE	reported	pyvRAX	2	TRUE	0.00272583147709465	40.2831092766826	GCST90274778.csv-dat.xlsx
1029	rs11682107	A	G	A	G	-0.0675	-0.0142491	0.5568	0.456098	FALSE	FALSE	FALSE	Hgbeml	2	113077945	0.403762	0.0170664	365314	7300	358014	outcome	TRUE	reported	textfile	2	113835522	0.0126	8.45e-08	12412	GCST90274778.csv	TRUE	reported	pyvRAX	2	TRUE	0.00230686231046307	28.6943551993791	GCST90274778.csv-dat.xlsx
1030	rs117296262	A	G	A	G	0.1871	0.0041605	0.0275	0.9851411	FALSE	FALSE	FALSE	Hgbeml	16	57370138	0.953149	0.070813	365314	7300	358014	outcome	TRUE	reported	textfile	16	57404050	0.0378	7.43e-07	14725	GCST90274778.csv	TRUE	reported	pyvRAX	2	TRUE	0.00166106520356605	24.496553364504	GCST90274778.csv-dat.xlsx
1031	rs117698194	A	G	A	G	-0.1996	-0.0740976	0.0224	0.9874857	FALSE	FALSE	FALSE	Hgbeml	15	85114263	0.337018	0.077179	365314	7300	358014	outcome	TRUE	reported	textfile	15	85657494	0.0432	3.83e-06	13859	GCST90274778.csv	TRUE	reported	pyvRAX	2	TRUE	0.00153798900665932	21.3447416432756	GCST90274778.csv-dat.xlsx
1032	rs12331618	A	G	A	G	-0.0582	0.017786	0.4914	0.574925	FALSE	FALSE	FALSE	Hgbeml	4	186218785	0.300206	0.0171681	365314	7300	358014	outcome	TRUE	reported	textfile	4	187139939	0.0114	3.3e-07	14729	GCST90274778.csv	TRUE	reported	pyvRAX	2	TRUE	0.00176642489793635	26.0601728100047	GCST90274778.csv-dat.xlsx
1033	rs13167439	T	C	T	C	-0.0903	0.0529313	0.89	0.118155	FALSE	FALSE	FALSE	Hgbeml	5	121060371	0.0433052	0.0261939	365314	7300	358014	outcome	TRUE	reported	textfile	5	120396066	0.0193	2.89e-06	14295	GCST90274778.csv	TRUE	reported	pyvRAX	2	TRUE	0.00152901649748963	21.8876994521737	GCST90274778.csv-dat.xlsx
1034	rs142695956	A	G	A	G	-0.3248	-0.0352903	0.9725	0.0634327	FALSE	FALSE	FALSE	Hgbeml	2	17987073	0.320347	0.0355124	365314	7300	358014	outcome	TRUE	reported	textfile	2	18168339	0.0734	9.64e-06	11348	GCST90274778.csv	TRUE	reported	pyvRAX	2	TRUE	0.00172255007227709	19.5777768209338	GCST90274778.csv-dat.xlsx
1035	rs16904321	A	G	A	G	-0.0867	0.00153138	0.8632	0.16463	FALSE	FALSE	FALSE	Hgbeml	8	130623541	0.947837	0.0234073	365314	7300	358014	outcome	TRUE	reported	textfile	8	131635787	0.0193	7.05e-06	14295	GCST90274778.csv	TRUE	reported	pyvRAX	2	TRUE	0.0014097001965455	20.1772888372645	GCST90274778.csv-dat.xlsx
1036	rs16969211	A	G	A	G	-0.0907	-0.0202134	0.7154	0.273906	FALSE	FALSE	FALSE	Hgbeml	16	57313281	0.291994	0.0191822	365314	7300	358014	outcome	TRUE	reported	textfile	16	57347193	0.0133	9.13e-12	14741	GCST90274778.csv	TRUE	reported	pyvRAX	2	TRUE	0.00314496887060037	46.4999370382491	GCST90274778.csv-dat.xlsx
1037	rs183862897	T	C	T	C	0.2135	0.143977	0.0228	0.99585255	FALSE	FALSE	FALSE	Hgbeml	16	57406339	0.310414	0.14194	365314	7300	358014	outcome	TRUE	reported	textfile	16	57440251	0.0482	9.45e-06	13421	GCST90274778.csv	TRUE	reported	pyvRAX	2	TRUE	0.00145976308095715	19.6171972436522	GCST90274778.csv-dat.xlsx
1038	rs184401	T	C	T	C	-0.1565	-0.00249192	0.7253	0.308848	FALSE	FALSE	FALSE	Hgbeml	16	57472889	0.892182	0.0183846	365314	7300	358014	outcome	TRUE	reported	textfile	16	57506801	0.0132	2e-32	14295	GCST90274778.csv	TRUE	reported	pyvRAX	2	TRUE	0.00973748943471115	140.546506613562	GCST90274778.csv-dat.xlsx
1039	rs1976172	C	G	C	G	-0.0569	-0.00912356	0.3525	0.379886	FALSE	TRUE	FALSE	Hgbeml	3	1218798	0.603186	0.0175512	365314	7300	358014	outcome	TRUE	reported	textfile	3	1260482	0.012	2.12e-06	14732	GCST90274778.csv	TRUE	reported	pyvRAX	2	TRUE	0.00152383530917422	22.4803504559236	GCST90274778.csv-dat.xlsx
1040	rs2050188	T	C	T	C	-0.0537	-0.0444553	0.6431	0.29997	FALSE	FALSE	FALSE	Hgbeml	6	32372120	0.0163599	0.018517	365314	7300	358014	outcome	TRUE	reported	textfile	6	32339897	0.012	7.64e-06	14727	GCST90274778.csv	TRUE	reported	pyvRAX	2	TRUE	0.00135794332424916	20.0229054203164	GCST90274778.csv-dat.xlsx
1041	rs2161647	A	C	A	C	0.1492	-0.114352	0.0352	0.9806468	FALSE	FALSE	FALSE	Hgbeml	16	57469418	0.0638234	0.0616979	365314	7300	358014	outcome	TRUE	reported	textfile	16	57503330	0.0325	4.42e-06	14740	GCST90274778.csv	TRUE	reported	pyvRAX	2	TRUE	0.00142775251116167	21.0723025423715	GCST90274778.csv-dat.xlsx
1042	rs2229094	T	C	T	C	0.0793	-0.0407664	0.7454	0.32307	FALSE	FALSE	FALSE	Hgbeml	6	31572779	0.0251855	0.0182111	365314	7300	358014	outcome	TRUE	reported	textfile	6	31540556	0.013	1.06e-09	14743	GCST90274778.csv	TRUE	reported	pyvRAX	2	TRUE	0.00251755556923751	37.2049521806959	GCST90274778.csv-dat.xlsx
1043	rs244729	C	G	C	G	-0.0607	0.0198162	0.7616	0.770548	FALSE	TRUE	FALSE	Hgbeml	5	177112017	0.331338	0.0203992	365314	7300	358014	outcome	TRUE	reported	textfile	5	176539018	0.0137	9.39e-06	14736	GCST90274778.csv	TRUE	reported	pyvRAX	2	TRUE	0.00133038846260596	19.6280565480111	GCST90274778.csv-dat.xlsx
1044	rs2517617	A	G	A	G	0.0875	-0.0746203	0.1143	0.9176701	FALSE	FALSE	FALSE	Hgbeml	6	30193759	0.01695	0.0312508	365314	7300	358014	outcome	TRUE	reported	textfile	6	30161536	0.0185	2.25e-06	14743	GCST90274778.csv	TRUE	reported	pyvRAX	2	TRUE	0.00151505467158265	22.3673086091989	GCST90274778.csv-dat.xlsx
1045	rs2523531	A	G	A	G	0.0657	-0.0267515	0.3101	0.722337	FALSE	FALSE	FALSE	Hgbeml	6	31369229	0.158761	0.0189828	365314	7300	358014	outcome	TRUE	reported	textfile	6	31337006	0.0124	1.17e-07	14743	GCST90274778.csv	TRUE	reported	pyvRAX	2	TRUE	0.00190053261575795	28.0690975242276	GCST90274778.csv-dat.xlsx
1046	rs2524119	T	C	T	C	0.0563	-0.0422184	0.4227	0.643564	FALSE	FALSE	FALSE	Hgbeml	6	31261627	0.0176754	0.017796	365314	7300	358014	outcome	TRUE	reported	textfile	6	31229404	0.0116	1.21e-06	14743	GCST90274778.csv	TRUE	reported	pyvRAX	2	TRUE	0.00159522370890084	23.5527646214415	GCST90274778.csv-dat.xlsx
1047	rs2731674	T	G	T	G	-0.0681	-0.0349129	0.274	0.740226	FALSE	FALSE	FALSE	Hgbeml	5	177412889	0.0717679	0.0193898	365314	7300	358014	outcome	TRUE	reported	textfile	5	176839890	0.0128	1.04e-07	14740	GCST90274778.csv	TRUE	reported	pyvRAX	2	TRUE	0.00191665351629014	28.3018844293933	GCST90274778.csv-dat.xlsx
1048	rs28771425	A	C	A	C	0.0794	-0.015006	0.4247	0.651661	FALSE	FALSE	FALSE	Hgbeml	6	31347443	0.401372	0.0178819	365314	7300	358014	outcome	TRUE	reported	textfile	6	31315220	0.0123	1.08e-10	12860	GCST90274778.csv	TRUE	reported	pyvRAX	2	TRUE	0.00322986841251032	41.6642179896745	GCST90274778.csv-dat.xlsx
1049	rs3118357	A	G	A	G	0.0978	-0.0696925	0.0981	0.9475533	FALSE	FALSE	FALSE	Hgbeml	6	28834372	0.0709823	0.0385981	365314	7300	358014	outcome	TRUE	reported	textfile	6	28802149	0.0208	2.58e-06	13247	GCST90274778.csv	TRUE	reported	pyvRAX	2	TRUE	0.00166613162595226	22.1047427967949	GCST90274778.csv-dat.xlsx
1050	rs3132454	A	G	A	G	0.0639	-0.00656091	0.6274	0.312319	FALSE	FALSE	FALSE	Hgbeml	6	31521867	0.720885	0.0183637	365314	7300	358014	outcome	TRUE	reported	textfile	6	31489644	0.0119	7.88e-08	14743	GCST90274778.csv	TRUE	reported	pyvRAX	2	TRUE	0.00195197103655336	28.8302809231708	GCST90274778.csv-dat.xlsx
1051	rs35026817	T	G	T	G	0.0633	-0.0316345	0.3327	0.697511	FALSE	FALSE	FALSE	Hgbeml	3	70087441	0.0878517	0.0185339	365314	7300	358014	outcome	TRUE	reported	textfile	3	70136592	0.0122	2.12e-07	14740	GCST90274778.csv	TRUE	reported	pyvRAX	2	TRUE	0.00182304678207963	26.9171346700326	GCST90274778.csv-dat.xlsx
1052	rs35282635	T	C	T	C	0.1781	0.022626	0.0276	0.978903	FALSE	FALSE	FALSE	Hgbeml	16	57560699	0.703675	0.0594852	365314	7300	358014	outcome	TRUE	reported	textfile	16	57594611	0.036	7.53e-07	14742	GCST90274778.csv	TRUE	reported	pyvRAX	2	TRUE	0.00165747124505072	24.4716872700155	GCST90274778.csv-dat.xlsx
1053	rs36067349	T	C	T	C	0.0666	-0.00866089	0.8038	0.180094	FALSE	FALSE	FALSE	Hgbeml	15	22871769	0.705773	0.0229404	365314	7300	358014	outcome	TRUE	reported	textfile	15	23001299	0.015	9e-06	14294	GCST90274778.csv	TRUE	reported	pyvRAX	2	TRUE	0.00137725265091234	19.7108416958164	GCST90274778.csv-dat.xlsx
1054	rs3732378	A	G	A	G	0.0941	-0.0236173	0.1671	0.841076	FALSE	FALSE	FALSE	Hgbeml	3	39265671	0.309572	0.0232426	365314	7300	358014	outcome	TRUE	reported	textfile	3	39307162	0.0154	9.94e-10	14740	GCST90274778.csv	TRUE	reported	pyvRAX	2	TRUE	0.00252662990236176	37.3317951308942	GCST90274778.csv-dat.xlsx
1055	rs4566154	T	C	T	C	0.0536	0.0164412	0.4494	0.585935	FALSE	FALSE	FALSE	Hgbeml	16	57297539	0.343231	0.0173467	365314	7300	358014	outcome	TRUE	reported	textfile	16	57331451	0.0118	5.56e-06	14295	GCST90274778.csv	TRUE	reported	pyvRAX	2	TRUE	0.00144130204896105	20.6302646284799	GCST90274778.csv-dat.xlsx
1056	rs4713400	T	C	T	C	0.0779	0.00747901	0.8051	0.258755	FALSE	FALSE	FALSE	Hgbeml	6	30901623	0.699668	0.0193873	365314	7300	358014	outcome	TRUE	reported	textfile	6	30869400	0.0171	5.22e-06	11147	GCST90274778.csv	TRUE	reported	pyvRAX	2	TRUE	0.00185830455411745	20.7493628911948	GCST90274778.csv-dat.xlsx
1057	rs4783990	T	C	T	C	0.1567	0.00378042	0.1064	0.854204	FALSE	FALSE	FALSE	Hgbeml	16	57507769	0.875446	0.0241183	365314	7300	358014	outcome	TRUE	reported	textfile	16	57541681	0.0214	2.44e-13	11787	GCST90274778.csv	TRUE	reported	pyvRAX	2	TRUE	0.00452830923419556	53.608881920028	GCST90274778.csv-dat.xlsx
1058	rs509704	T	C	T	C	0.1619	-0.0133145	0.9087	0.0659513	FALSE	FALSE	FALSE	Hgbeml	16	57449278	0.701568	0.0347451	365314	7300	358014	outcome	TRUE	reported	textfile	16	57483190	0.0239	1.25e-11	14295	GCST90274778.csv	TRUE	reported	pyvRAX	2	TRUE	0.00319979279019168	45.8814494814641	GCST90274778.csv-dat.xlsx
1059	rs543554558	C	G	C	G	-0.2883	0.0888047	0.9837	0.99424436	FALSE	TRUE	FALSE	Hgbeml	19	19326878	0.442285	0.11558	365314	7300	358014	outcome	TRUE	reported	textfile	19	19437687	0.0633	5.25e-06	11091	GCST90274778.csv	TRUE	reported	pyvRAX	2	TRUE	0.0018668080171717	20.7397512362991	GCST90274778.csv-dat.xlsx
1060	rs56397903	A	G	A	G	0.1968	0.00960241	0.9744	0.0445044	FALSE	FALSE	FALSE	Hgbeml	8	26883762	0.816101	0.0412897	365314	7300	358014	outcome	TRUE	reported	textfile	8	26741279	0.0424	3.46e-06	14743	GCST90274778.csv	TRUE	reported	pyvRAX	2	TRUE	0.00145914498916335	21.5406872711518	GCST90274778.csv-dat.xlsx
1061	rs56675723	T	C	T	C	0.0666	0.020103	0.7791	0.221759	FALSE	FALSE	FALSE	Hgbeml	11	121070416	0.323492	0.0203614	365314	7300	358014	outcome	TRUE	reported	textfile	11	120941125	0.0149	7.83e-06	12412	GCST90274778.csv	TRUE	reported	pyvRAX	2	TRUE	0.00160707316829977	19.9758807205193	GCST90274778.csv-dat.xlsx
1062	rs571946532	A	C	A	C	-0.2404	0.0484063	0.981	0.0151842	FALSE	FALSE	FALSE	Hgbeml	9	86270626	0.490467	0.0701982	365314	7300	358014	outcome	TRUE	reported	textfile	9	88885541	0.0512	2.66e-06	11768	GCST90274778.csv	TRUE	reported	pyvRAX	2	TRUE	0.00186987901051764	22.0422127086398	GCST90274778.csv-dat.xlsx
1063	rs62037115	A	G	A	G	0.6582	-0.0901053	0.011	0.9880822	FALSE	FALSE	FALSE	Hgbeml	16	57424884	0.253905	0.0789763	365314	7300	358014	outcome	TRUE	reported	textfile	16	57458796	0.0632	2.13e-25	13863	GCST90274778.csv	TRUE	reported	pyvRAX	2	TRUE	0.00776318104559057	108.447348876171	GCST90274778.csv-dat.xlsx
1064	rs62253001	A	G	A	G	-0.1008	0.00978543	0.9217	0.0736104	FALSE	FALSE	FALSE	Hgbeml	3	69717906	0.765426	0.0327971	365314	7300	358014	outcome	TRUE	reported	textfile	3	69767057	0.0217	3.4e-06	14733	GCST90274778.csv	TRUE	reported	pyvRAX	2	TRUE	0.00146242909218318	21.5745942712647	GCST90274778.csv-dat.xlsx
1065	rs635634	T	C	T	C	-0.1145	-0.0019028	0.1884	0.798127	FALSE	FALSE	FALSE	Hgbeml	9	133279427	0.928374	0.021168	365314	7300	358014	outcome	TRUE	reported	textfile	9	136155000	0.0166	5.29e-12	11792	GCST90274778.csv	TRUE	reported	pyvRAX	2	TRUE	0.00401845047231785	47.5686834671737	GCST90274778.csv-dat.xlsx
1066	rs6937696	T	C	T	C	-0.0811	-0.0172948	0.651	0.355495	FALSE	FALSE	FALSE	Hgbeml	6	32450241	0.330494	0.0177725	365314	7300	358014	outcome	TRUE	reported	textfile	6	32418018	0.012	1.4e-11	14742	GCST90274778.csv	TRUE	reported	pyvRAX	2	TRUE	0.00308872552513831	45.6688728538266	GCST90274778.csv-dat.xlsx
1067	rs712137	A	C	A	C	0.0563	-0.0190761	0.6601	0.27177	FALSE	FALSE	FALSE	Hgbeml	12	40987482	0.319105	0.019147	365314	7300	358014	outcome	TRUE	reported	textfile	12	41381284	0.012	2.71e-06	14737	GCST90274778.csv	TRUE	reported	pyvRAX	2	TRUE	0.00149140989279483	22.008748836074	GCST90274778.csv-dat.xlsx
1068	rs71451021	A	C	A	C	-0.165	-0.0659174	0.9728	0.0192515	FALSE	FALSE	FALSE	Hgbeml	2	18877816	0.285459	0.0617126	365314	7300	358014	outcome	TRUE	reported	textfile	2	19059082	0.0362	5.16e-06	14740	GCST90274778.csv	TRUE	reported	pyvRAX	2	TRUE	0.00140747786449611	20.7726458061027	GCST90274778.csv-dat.xlsx
1069	rs7191448	C	G	C	G	0.1745	0.0141625	0.1234	0.133715	FALSE	TRUE	FALSE	Hgbeml	16	57320982	0.569643	0.0249088	365314	7300	358014	outcome	TRUE	reported	textfile	16	57354894	0.018	3.18e-22	14295	GCST90274778.csv	TRUE	reported	pyvRAX	2	TRUE	0.00653154277581103	93.9691041178172	GCST90274778.csv-dat.xlsx
1070	rs72704449	T	C	T	C	-0.1358	0.0199248	0.9547	0.0643697	FALSE	FALSE	FALSE	Hgbeml	1	179504138	0.567166	0.0348195	365314	7300	358014	outcome	TRUE	reported	textfile	1	179473273	0.0298	5.19e-06	14295	GCST90274778.csv	TRUE	reported	pyvRAX	2	TRUE	0.00145061578922012	20.7637717304391	GCST90274778.csv-dat.xlsx
1071	rs73007244	T	C	T	C	0.0813	-0.0147904	0.1321	0.888816	FALSE	FALSE	FALSE	Hgbeml	18	61707531	0.587343	0.0272538	365314	7300	358014	outcome	TRUE	reported	textfile	18	59374764	0.0179	5.57e-06	14295	GCST90274778.csv	TRUE	reported	pyvRAX	2	TRUE	0.00144100205101925	20.6259643721828	GCST90274778.csv-dat.xlsx
1072	rs73137770	C	G	C	G	0.2442	-0.113573	0.9812	0.9879239	FALSE	TRUE	FALSE	Hgbeml	20	53953242	0.14953	0.0788046	365314	7300	358014	outcome	TRUE	reported	textfile	20	52569781	0.0529	3.91e-06	13808	GCST90274778.csv	TRUE	reported	pyvRAX	2	TRUE	0.00154091778787515	21.3067429185692	GCST90274778.csv-dat.xlsx
1073	rs74949885	A	C	A	C	-0.1591	0.0484955	0.0341	0.99086739	FALSE	FALSE	FALSE	Hgbeml	4	181346188	0.58867	0.0896797	365314	7300	358014	outcome	TRUE	reported	textfile	4	182267341	0.0338	2.51e-06	14722	GCST90274778.csv	TRUE	reported	pyvRAX	2	TRUE	0.00150275097363134	22.1537859552672	GCST90274778.csv-dat.xlsx
1074	rs77819349	C	G	C	G	0.1196	-0.111969	0.9371	0.9815153	FALSE	TRUE	FALSE	Hgbeml	9	79271758	0.0719532	0.0622248	365314	7300	358014	outcome	TRUE	reported	textfile	9	81886673	0.0263	5.43e-06	14295	GCST90274778.csv	TRUE	reported	pyvRAX	2	TRUE	0.00144457095935196	20.6771222924041	GCST90274778.csv-dat.xlsx
1075	rs77915710	A	G	A	G	-0.1436	0.0505873	0.0402	0.9878966	FALSE	FALSE	FALSE	Hgbeml	1	172130717	0.515914	0.0778677	365314	7300	358014	outcome	TRUE	reported	textfile	1	172099857	0.0304	2.32e-06	14742	GCST90274778.csv	TRUE	reported	pyvRAX	2	TRUE	0.0015112922781995	22.3101653612965	GCST90274778.csv-dat.xlsx
1076	rs78751841	A	G	A	G	-0.1935	-0.0404367	0.9764	0.0198424	FALSE	FALSE	FALSE	Hgbeml	16	57149362	0.505511	0.0607301	365314	7300	358014	outcome	TRUE	reported	textfile	16	57183274	0.0433	7.87e-06	14723	GCST90274778.csv	TRUE	reported	pyvRAX	2	TRUE	0.00135456906524142	19.9676587823108	GCST90274778.csv-dat.xlsx
1077	rs78912466	A	T	A	T	-0.3085	-0.0434734	0.0096	0.00731568000000005	FALSE	TRUE	FALSE	Hgbeml	5	119544615	0.665002	0.100396	365314	7300	358014	outcome	TRUE	reported	textfile	5	118880310	0.0661	3.05e-06	13808	GCST90274778.csv	TRUE	reported	pyvRAX	2	TRUE	0.00157504174267112	21.7793296526478	GCST90274778.csv-dat.xlsx
1078	rs79065936	T	C	T	C	-0.1467	0.0539908	0.05	0.9518806	FALSE	FALSE	FALSE	Hgbeml	16	57331356	0.176729	0.0399667	365314	7300	358014	outcome	TRUE	reported	textfile	16	57365268	0.0311	2.39e-06	14295	GCST90274778.csv	TRUE	reported	pyvRAX	2	TRUE	0.00155410309925719	22.247370304824	GCST90274778.csv-dat.xlsx
1079	rs79775828	T	C	T	C	0.1927	0.141375	0.0405	0.9878819	FALSE	FALSE	FALSE	Hgbeml	16	57356556	0.0735631	0.0790108	365314	7300	358014	outcome	TRUE	reported	textfile	16	57390468	0.0311	5.79e-10	14743	GCST90274778.csv	TRUE	reported	pyvRAX	2	TRUE	0.00259733107609052	38.3869610394748	GCST90274778.csv-dat.xlsx
1080	rs8050713	A	G	A	G	-0.0631	-0.00282645	0.7033	0.26533	FALSE	FALSE	FALSE	Hgbeml	16	57601105	0.883002	0.019206	365314	7300	358014	outcome	TRUE	reported	textfile	16	57635017	0.0126	5.5e-07	14732	GCST90274778.csv	TRUE	reported	pyvRAX	2	TRUE	0.00169948452129511	25.0760233121517	GCST90274778.csv-dat.xlsx
1081	rs9266658	A	G	A	G	-0.0683	0.0141172	0.2031	0.744212	FALSE	FALSE	FALSE	Hgbeml	6	31379867	0.468553	0.0194765	365314	7300	358014	outcome	TRUE	reported	textfile	6	31347644	0.0144	2.11e-06	14743	GCST90274778.csv	TRUE	reported	pyvRAX	2	TRUE	0.00152359088550045	22.4935241715727	GCST90274778.csv-dat.xlsx
1082	rs9981489	T	C	T	C	0.1127	0.0130299	0.0652	0.9155081	FALSE	FALSE	FALSE	Hgbeml	21	24125953	0.671625	0.0307367	365314	7300	358014	outcome	TRUE	reported	textfile	21	25498266	0.0254	9.12e-06	14295	GCST90274778.csv	TRUE	reported	pyvRAX	2	TRUE	0.00137530347821186	19.6842844789922	GCST90274778.csv-dat.xlsx
1083	rs10508556	T	C	T	C	0.0518	-0.0240352	0.4633	0.562925	FALSE	FALSE	FALSE	zA7EsJ	10	17996413	0.160459	0.0171248	365314	7300	358014	outcome	TRUE	reported	textfile	10	18285342	0.0116	7.99e-06	14735	GCST90274779.csv	TRUE	reported	nnLjcs	2	TRUE	0.00135146893800321	19.9381376372998	GCST90274779.csv-dat.xlsx
1084	rs10734292	A	G	A	G	0.123	-0.100132	0.067	0.951584	FALSE	FALSE	FALSE	zA7EsJ	11	20464855	0.00929116	0.0384952	365314	7300	358014	outcome	TRUE	reported	textfile	11	20486401	0.0267	4.09e-06	11776	GCST90274779.csv	TRUE	reported	nnLjcs	2	TRUE	0.00179890382655631	21.2184636292903	GCST90274779.csv-dat.xlsx
1085	rs111621428	A	C	A	C	0.1267	0.0430284	0.9421	0.0640308	FALSE	FALSE	FALSE	zA7EsJ	4	73894547	0.219384	0.0350346	365314	7300	358014	outcome	TRUE	reported	textfile	4	74760264	0.0277	4.78e-06	14736	GCST90274779.csv	TRUE	reported	nnLjcs	2	TRUE	0.00141774434396609	20.9187025362002	GCST90274779.csv-dat.xlsx
1086	rs115424826	T	G	T	G	0.3488	-0.203795	0.0161	0.9886875	FALSE	FALSE	FALSE	zA7EsJ	4	73770083	0.00755562	0.0762906	365314	7300	358014	outcome	TRUE	reported	textfile	4	74635800	0.0533	5.99e-11	13801	GCST90274779.csv	TRUE	reported	nnLjcs	2	TRUE	0.00309344522269397	42.8189085761299	GCST90274779.csv-dat.xlsx
1087	rs11723868	A	G	A	G	-0.2234	-0.0456047	0.9753	0.00659600000000005	FALSE	FALSE	FALSE	zA7EsJ	4	73854208	0.66938	0.106803	365314	7300	358014	outcome	TRUE	reported	textfile	4	74719925	0.0406	3.75e-08	14726	GCST90274779.csv	TRUE	reported	nnLjcs	2	TRUE	0.00205181154150237	30.2729876024393	GCST90274779.csv-dat.xlsx
1088	rs118090102	T	G	T	G	-0.2573	-0.0308762	0.0166	0.99566999	FALSE	FALSE	FALSE	zA7EsJ	12	28646462	0.816505	0.133063	365314	7300	358014	outcome	TRUE	reported	textfile	12	28799395	0.0582	9.83e-06	12935	GCST90274779.csv	TRUE	reported	nnLjcs	2	TRUE	0.001508729709026	19.5418847489243	GCST90274779.csv-dat.xlsx
1089	rs11880837	A	G	A	G	0.0583	6.46375e-05	0.3161	0.63811	FALSE	FALSE	FALSE	zA7EsJ	19	14697641	0.997087	0.0177036	365314	7300	358014	outcome	TRUE	reported	textfile	19	14808453	0.0127	4.42e-06	14288	GCST90274779.csv	TRUE	reported	nnLjcs	2	TRUE	0.00147271314574122	21.0702103758631	GCST90274779.csv-dat.xlsx
1090	rs13148728	T	C	T	C	-0.0806	0.00909739	0.5533	0.448992	FALSE	FALSE	FALSE	zA7EsJ	4	73845409	0.596033	0.0171612	365314	7300	358014	outcome	TRUE	reported	textfile	4	74711126	0.0122	3.93e-11	14288	GCST90274779.csv	TRUE	reported	nnLjcs	2	TRUE	0.00304547004215811	43.6404908297177	GCST90274779.csv-dat.xlsx
1091	rs1366946	T	C	T	C	-0.3134	-0.00525622	0.7638	0.227025	FALSE	FALSE	FALSE	zA7EsJ	4	73872752	0.795319	0.0202622	365314	7300	358014	outcome	TRUE	reported	textfile	4	74738469	0.0134	5.65e-121	14730	GCST90274779.csv	TRUE	reported	nnLjcs	2	TRUE	0.0358055435453865	546.927066222222	GCST90274779.csv-dat.xlsx
1092	rs141276323	C	G	C	G	0.1982	-0.195479	0.0196	0.00530631000000004	FALSE	TRUE	FALSE	zA7EsJ	12	89786431	0.087583	0.11443	365314	7300	358014	outcome	TRUE	reported	textfile	12	90180208	0.0444	8.05e-06	14728	GCST90274779.csv	TRUE	reported	nnLjcs	2	TRUE	0.00135117120571131	19.9242682728899	GCST90274779.csv-dat.xlsx
1093	rs144620567	T	C	T	C	0.1891	-0.0522844	0.9761	0.0172952	FALSE	FALSE	FALSE	zA7EsJ	7	115843390	0.428477	0.0660323	365314	7300	358014	outcome	TRUE	reported	textfile	7	115483444	0.0426	9.04e-06	14730	GCST90274779.csv	TRUE	reported	nnLjcs	2	TRUE	0.0013359202776135	19.7017538211258	GCST90274779.csv-dat.xlsx
1094	rs144747179	T	C	T	C	0.2626	0.0188826	0.0157	0.99860401	FALSE	FALSE	FALSE	zA7EsJ	5	159967716	0.937014	0.238948	365314	7300	358014	outcome	TRUE	reported	textfile	5	159394723	0.0582	6.42e-06	12591	GCST90274779.csv	TRUE	reported	nnLjcs	2	TRUE	0.00161429018590178	20.3551582825655	GCST90274779.csv-dat.xlsx
1095	rs146204850	T	C	T	C	0.2706	-0.00227895	0.0138	0.9799129	FALSE	FALSE	FALSE	zA7EsJ	10	13854867	0.969603	0.059805	365314	7300	358014	outcome	TRUE	reported	textfile	10	13896867	0.0601	6.72e-06	13801	GCST90274779.csv	TRUE	reported	nnLjcs	2	TRUE	0.00146675849400913	20.2695309655453	GCST90274779.csv-dat.xlsx
1096	rs146974102	T	C	T	C	0.407	0.0590639	0.011	0.9890129	FALSE	FALSE	FALSE	zA7EsJ	4	73784067	0.472674	0.0822463	365314	7300	358014	outcome	TRUE	reported	textfile	4	74649784	0.074	3.8e-08	12305	GCST90274779.csv	TRUE	reported	nnLjcs	2	TRUE	0.00245232159867048	30.2450832994718	GCST90274779.csv-dat.xlsx
1097	rs147627308	T	G	T	G	0.267	0.0117216	0.0284	0.9815224	FALSE	FALSE	FALSE	zA7EsJ	4	73906603	0.85287	0.0632034	365314	7300	358014	outcome	TRUE	reported	textfile	4	74772320	0.0448	2.53e-09	12404	GCST90274779.csv	TRUE	reported	nnLjcs	2	TRUE	0.00285537327562775	35.5137443609009	GCST90274779.csv-dat.xlsx
1098	rs150441545	A	C	A	C	-0.0719	-0.0402058	0.8268	0.191872	FALSE	FALSE	FALSE	zA7EsJ	14	34622321	0.0620069	0.0215437	365314	7300	358014	outcome	TRUE	reported	textfile	14	35091527	0.0158	5.35e-06	14288	GCST90274779.csv	TRUE	reported	nnLjcs	2	TRUE	0.00144724873259809	20.7053612016533	GCST90274779.csv-dat.xlsx
1099	rs17469975	T	C	T	C	0.1913	0.163357	0.0264	0.99209987	FALSE	FALSE	FALSE	zA7EsJ	4	74296189	0.0869561	0.095437	365314	7300	358014	outcome	TRUE	reported	textfile	4	75161906	0.0389	8.76e-07	14736	GCST90274779.csv	TRUE	reported	nnLjcs	2	TRUE	0.00163847176470413	24.1808626418355	GCST90274779.csv-dat.xlsx
1100	rs2122155	A	G	A	G	-0.0538	0.0202069	0.5637	0.460199	FALSE	FALSE	FALSE	zA7EsJ	4	58823796	0.238656	0.0171484	365314	7300	358014	outcome	TRUE	reported	textfile	4	59689961	0.0117	4.26e-06	14717	GCST90274779.csv	TRUE	reported	nnLjcs	2	TRUE	0.00143466341689625	21.1414029770614	GCST90274779.csv-dat.xlsx
1101	rs2145613	T	C	T	C	-0.1424	-0.030716	0.9612	0.0405751	FALSE	FALSE	FALSE	zA7EsJ	4	73862249	0.484428	0.0439303	365314	7300	358014	outcome	TRUE	reported	textfile	4	74727966	0.0316	6.6e-06	14736	GCST90274779.csv	TRUE	reported	nnLjcs	2	TRUE	0.00137615746813434	20.304245975225	GCST90274779.csv-dat.xlsx
1102	rs2280441	A	G	A	G	-0.1443	-0.0112648	0.0405	0.976877	FALSE	FALSE	FALSE	zA7EsJ	15	80948328	0.843319	0.0569939	365314	7300	358014	outcome	TRUE	reported	textfile	15	81240669	0.0312	3.75e-06	14735	GCST90274779.csv	TRUE	reported	nnLjcs	2	TRUE	0.00144958381379254	21.3877216236851	GCST90274779.csv-dat.xlsx
1103	rs2835916	C	G	C	G	-0.0564	-0.0168742	0.3876	0.395087	FALSE	TRUE	FALSE	zA7EsJ	21	37730118	0.332699	0.0174196	365314	7300	358014	outcome	TRUE	reported	textfile	21	39102421	0.012	2.6e-06	14735	GCST90274779.csv	TRUE	reported	nnLjcs	2	TRUE	0.00149690758814915	22.0870016966407	GCST90274779.csv-dat.xlsx
1104	rs28710935	A	T	A	T	-0.2239	-0.0400111	0.9618	0.9663621	FALSE	TRUE	FALSE	zA7EsJ	4	74021184	0.408917	0.0484513	365314	7300	358014	outcome	TRUE	reported	textfile	4	74886901	0.0374	2.14e-09	11760	GCST90274779.csv	TRUE	reported	nnLjcs	2	TRUE	0.00303833823441382	35.8336557265103	GCST90274779.csv-dat.xlsx
1105	rs34858592	A	G	A	G	0.1186	-0.0452212	0.8709	0.0972538	FALSE	FALSE	FALSE	zA7EsJ	4	73883584	0.121041	0.029167	365314	7300	358014	outcome	TRUE	reported	textfile	4	74749301	0.0197	1.74e-09	14288	GCST90274779.csv	TRUE	reported	nnLjcs	2	TRUE	0.00253026037032482	36.2389937401817	GCST90274779.csv-dat.xlsx
1106	rs374636704	T	G	T	G	0.3935	-0.0826762	0.009	0.999344083	FALSE	FALSE	FALSE	zA7EsJ	5	177945615	0.811349	0.346381	365314	7300	358014	outcome	TRUE	reported	textfile	5	177372616	0.0869	5.95e-06	8911	GCST90274779.csv	TRUE	reported	nnLjcs	2	TRUE	0.0022957537237637	20.499932721894	GCST90274779.csv-dat.xlsx
1107	rs3775488	T	C	T	C	-0.0676	0.00315966	0.6524	0.310661	FALSE	FALSE	FALSE	zA7EsJ	4	73997135	0.865094	0.0185978	365314	7300	358014	outcome	TRUE	reported	textfile	4	74862852	0.0129	1.6e-07	14288	GCST90274779.csv	TRUE	reported	nnLjcs	2	TRUE	0.0019182651537977	27.4570058046166	GCST90274779.csv-dat.xlsx
1108	rs442155	A	G	A	G	0.1162	-0.00423957	0.8957	0.106693	FALSE	FALSE	FALSE	zA7EsJ	4	73985515	0.877208	0.0274389	365314	7300	358014	outcome	TRUE	reported	textfile	4	74851232	0.0192	1.43e-09	14735	GCST90274779.csv	TRUE	reported	nnLjcs	2	TRUE	0.00247959895727575	36.6227411483076	GCST90274779.csv-dat.xlsx
1109	rs4474574	T	C	T	C	-0.365	-0.215714	0.0146	0.99947	FALSE	FALSE	FALSE	zA7EsJ	13	37280116	0.584082	0.394048	365314	7300	358014	outcome	TRUE	reported	textfile	13	37854253	0.0779	2.79e-06	9555	GCST90274779.csv	TRUE	reported	nnLjcs	2	TRUE	0.00229236315085177	21.9492608568636	GCST90274779.csv-dat.xlsx
1110	rs491641	A	G	A	G	-0.0567	0.030754	0.5794	0.3662	FALSE	FALSE	FALSE	zA7EsJ	4	74146669	0.0827028	0.0177234	365314	7300	358014	outcome	TRUE	reported	textfile	4	75012386	0.0122	3.36e-06	14730	GCST90274779.csv	TRUE	reported	nnLjcs	2	TRUE	0.00146422338766854	21.5967044533394	GCST90274779.csv-dat.xlsx
1111	rs57228648	T	C	T	C	0.2036	0.0497576	0.9769	0.0256418	FALSE	FALSE	FALSE	zA7EsJ	8	133569375	0.358018	0.0541344	365314	7300	358014	outcome	TRUE	reported	textfile	8	134581618	0.0452	6.66e-06	14735	GCST90274779.csv	TRUE	reported	nnLjcs	2	TRUE	0.00137508939532689	20.2870886217769	GCST90274779.csv-dat.xlsx
1112	rs62311721	T	C	T	C	-0.186	-0.0188281	0.9588	0.059806	FALSE	FALSE	FALSE	zA7EsJ	4	83084808	0.611363	0.0370538	365314	7300	358014	outcome	TRUE	reported	textfile	4	84005961	0.0407	4.88e-06	14288	GCST90274779.csv	TRUE	reported	nnLjcs	2	TRUE	0.00145959132306997	20.8822011209403	GCST90274779.csv-dat.xlsx
1113	rs6700633	T	C	T	C	-0.1886	-0.0209214	0.9791	0.039624	FALSE	FALSE	FALSE	zA7EsJ	1	211266475	0.632032	0.0436892	365314	7300	358014	outcome	TRUE	reported	textfile	1	211439817	0.042	7.11e-06	14726	GCST90274779.csv	TRUE	reported	nnLjcs	2	TRUE	0.00136743195738964	20.1616378084576	GCST90274779.csv-dat.xlsx
1114	rs6807587	A	G	A	G	0.0577	0.00458315	0.2947	0.660694	FALSE	FALSE	FALSE	zA7EsJ	3	45228537	0.798125	0.0179187	365314	7300	358014	outcome	TRUE	reported	textfile	3	45270029	0.0128	6.55e-06	14733	GCST90274779.csv	TRUE	reported	nnLjcs	2	TRUE	0.0013773423894195	20.3176150510002	GCST90274779.csv-dat.xlsx
1115	rs72855280	A	C	A	C	0.3469	-0.0260795	0.0736	0.9672759	FALSE	FALSE	FALSE	zA7EsJ	4	73969414	0.586165	0.0479049	365314	7300	358014	outcome	TRUE	reported	textfile	4	74835131	0.0231	5.66e-51	14736	GCST90274779.csv	TRUE	reported	nnLjcs	2	TRUE	0.0150733203360742	225.489172359001	GCST90274779.csv-dat.xlsx
1116	rs75754617	A	G	A	G	-0.1272	0.056723	0.0682	0.9336004	FALSE	FALSE	FALSE	zA7EsJ	4	73471847	0.0952884	0.0340038	365314	7300	358014	outcome	TRUE	reported	textfile	4	74337564	0.0241	1.31e-07	14721	GCST90274779.csv	TRUE	reported	nnLjcs	2	TRUE	0.00188878167981791	27.8535868898746	GCST90274779.csv-dat.xlsx
1117	rs75883619	T	C	T	C	-0.2241	0.0855261	0.9769	0.0297221	FALSE	FALSE	FALSE	zA7EsJ	1	191743490	0.0866603	0.0499194	365314	7300	358014	outcome	TRUE	reported	textfile	1	191712620	0.0502	8.04e-06	14736	GCST90274779.csv	TRUE	reported	nnLjcs	2	TRUE	0.00135054709889474	19.9258717834451	GCST90274779.csv-dat.xlsx
1118	rs7700661	A	G	A	G	0.0556	0.0220833	0.3196	0.640727	FALSE	FALSE	FALSE	zA7EsJ	5	123069827	0.212664	0.0177195	365314	7300	358014	outcome	TRUE	reported	textfile	5	122405522	0.0124	7.33e-06	14719	GCST90274779.csv	TRUE	reported	nnLjcs	2	TRUE	0.00136406509896726	20.1023669987308	GCST90274779.csv-dat.xlsx
1119	rs77689210	C	G	C	G	-0.2491	-0.280227	0.9855	0.99439733	FALSE	TRUE	FALSE	zA7EsJ	4	73525851	0.00750914	0.104821	365314	7300	358014	outcome	TRUE	reported	textfile	4	74391568	0.0553	6.65e-06	13801	GCST90274779.csv	TRUE	reported	nnLjcs	2	TRUE	0.00146807617521412	20.2877671293505	GCST90274779.csv-dat.xlsx
1120	rs77691638	A	T	A	T	0.1886	0.00873519	0.0284	0.0334494	FALSE	TRUE	FALSE	zA7EsJ	4	74109704	0.854561	0.0476548	365314	7300	358014	outcome	TRUE	reported	textfile	4	74975421	0.0374	4.59e-07	14725	GCST90274779.csv	TRUE	reported	nnLjcs	2	TRUE	0.00172399301604942	25.4261837384856	GCST90274779.csv-dat.xlsx
1121	rs8136931	A	G	A	G	-0.1533	0.0859647	0.0337	0.979704	FALSE	FALSE	FALSE	zA7EsJ	22	32635353	0.156481	0.0606664	365314	7300	358014	outcome	TRUE	reported	textfile	22	33031339	0.0344	8.33e-06	14736	GCST90274779.csv	TRUE	reported	nnLjcs	2	TRUE	0.00134586938562533	19.8567641387556	GCST90274779.csv-dat.xlsx
1122	rs937341	T	G	T	G	0.066	-0.0396581	0.7719	0.248195	FALSE	FALSE	FALSE	zA7EsJ	12	124608884	0.0463202	0.0199041	365314	7300	358014	outcome	TRUE	reported	textfile	12	125093430	0.0146	6.17e-06	14288	GCST90274779.csv	TRUE	reported	nnLjcs	2	TRUE	0.00142820323953741	20.4324932330587	GCST90274779.csv-dat.xlsx
1123	rs10481754	T	C	T	C	-0.0548	0.023852	0.4567	0.550779	FALSE	FALSE	FALSE	K30kxt	9	81581575	0.163421	0.0171147	365314	7300	358014	outcome	TRUE	reported	textfile	9	84196490	0.0119	4.12e-06	14296	GCST90274780.csv	TRUE	reported	5Sgsl9	2	TRUE	0.00148118364479371	21.203445214947	GCST90274780.csv-dat.xlsx
1124	rs10774611	A	G	A	G	-0.0625	0.0324208	0.5687	0.433469	FALSE	FALSE	FALSE	K30kxt	12	110945232	0.0592652	0.0171883	365314	7300	358014	outcome	TRUE	reported	textfile	12	111383036	0.0119	1.5e-07	14296	GCST90274780.csv	TRUE	reported	5Sgsl9	2	TRUE	0.00192581424819162	27.5807041767298	GCST90274780.csv-dat.xlsx
1125	rs1077965	A	G	A	G	-0.0546	-0.00411103	0.5648	0.44208	FALSE	FALSE	FALSE	K30kxt	15	79772995	0.810084	0.0171066	365314	7300	358014	outcome	TRUE	reported	textfile	15	80065337	0.0118	3.71e-06	14731	GCST90274780.csv	TRUE	reported	5Sgsl9	2	TRUE	0.00145130365932833	21.4073201202739	GCST90274780.csv-dat.xlsx
1126	rs11066301	A	G	A	G	-0.0895	0.0390983	0.5675	0.397517	FALSE	FALSE	FALSE	K30kxt	12	112433568	0.0242661	0.0173547	365314	7300	358014	outcome	TRUE	reported	textfile	12	112871372	0.0133	1.7e-11	11793	GCST90274780.csv	TRUE	reported	5Sgsl9	2	TRUE	0.0038251990729535	45.2761124124216	GCST90274780.csv-dat.xlsx
1127	rs112202639	A	G	A	G	-0.1609	-0.00342931	0.9671	0.0439298	FALSE	FALSE	FALSE	K30kxt	1	44100719	0.933983	0.0413993	365314	7300	358014	outcome	TRUE	reported	textfile	1	44566391	0.0336	1.68e-06	14744	GCST90274780.csv	TRUE	reported	5Sgsl9	2	TRUE	0.00155289921870733	22.9284458478267	GCST90274780.csv-dat.xlsx
1128	rs115140093	T	C	T	C	-0.5186	-0.0853557	0.9732	0.0182627	FALSE	FALSE	FALSE	K30kxt	4	75989520	0.186979	0.0646845	365314	7300	358014	outcome	TRUE	reported	textfile	4	76910673	0.042	5.02e-35	14744	GCST90274780.csv	TRUE	reported	5Sgsl9	2	TRUE	0.0102348919350959	152.443014688784	GCST90274780.csv-dat.xlsx
1129	rs11645285	C	G	C	G	-0.1096	0.0490889	0.9073	0.9373109	FALSE	TRUE	FALSE	K30kxt	16	5013232	0.167524	0.0355665	365314	7300	358014	outcome	TRUE	reported	textfile	16	5063233	0.0242	5.93e-06	11345	GCST90274780.csv	TRUE	reported	5Sgsl9	2	TRUE	0.00180468497792361	20.5075513744871	GCST90274780.csv-dat.xlsx
1130	rs117298099	A	G	A	G	0.1456	-0.00971975	0.0363	0.9832731	FALSE	FALSE	FALSE	K30kxt	6	152405490	0.883842	0.066528	365314	7300	358014	outcome	TRUE	reported	textfile	6	152726625	0.0325	7.46e-06	14725	GCST90274780.csv	TRUE	reported	5Sgsl9	2	TRUE	0.00136115999825949	20.0676739694397	GCST90274780.csv-dat.xlsx
1131	rs11825923	T	C	T	C	0.1921	0.054005	0.0237	0.9822912	FALSE	FALSE	FALSE	K30kxt	11	116135797	0.402961	0.0645726	365314	7300	358014	outcome	TRUE	reported	textfile	11	116006514	0.0421	5.04e-06	14247	GCST90274780.csv	TRUE	reported	5Sgsl9	2	TRUE	0.00145926075226833	20.817547646301	GCST90274780.csv-dat.xlsx
1132	rs12155428	T	C	T	C	-0.1765	0.11986	0.0284	0.99332225	FALSE	FALSE	FALSE	K30kxt	7	3385669	0.254336	0.105151	365314	7300	358014	outcome	TRUE	reported	textfile	7	3425301	0.0375	2.52e-06	14733	GCST90274780.csv	TRUE	reported	5Sgsl9	2	TRUE	0.00150135424179171	22.1497038877199	GCST90274780.csv-dat.xlsx
1133	rs12174864	A	G	A	G	-0.0582	-0.013467	0.6254	0.402027	FALSE	FALSE	FALSE	K30kxt	6	87847689	0.436796	0.0173184	365314	7300	358014	outcome	TRUE	reported	textfile	6	88557407	0.0121	1.51e-06	14295	GCST90274780.csv	TRUE	reported	5Sgsl9	2	TRUE	0.00161580432596447	23.1320681267578	GCST90274780.csv-dat.xlsx
1134	rs12476448	T	C	T	C	0.0536	0.0250813	0.4864	0.535668	FALSE	FALSE	FALSE	K30kxt	2	14260350	0.141051	0.0170402	365314	7300	358014	outcome	TRUE	reported	textfile	2	14400474	0.0115	3.15e-06	14737	GCST90274780.csv	TRUE	reported	5Sgsl9	2	TRUE	0.00147192301570475	21.7207569184362	GCST90274780.csv-dat.xlsx
1135	rs12629593	T	G	T	G	-0.0879	-0.00105858	0.1209	0.9166166	FALSE	FALSE	FALSE	K30kxt	3	54070151	0.972858	0.0311126	365314	7300	358014	outcome	TRUE	reported	textfile	3	54104178	0.0182	1.37e-06	14744	GCST90274780.csv	TRUE	reported	5Sgsl9	2	TRUE	0.0015795490627545	23.3225513973276	GCST90274780.csv-dat.xlsx
1136	rs143796249	C	G	C	G	-0.2858	0.00290557	0.012	0.0313109	FALSE	TRUE	FALSE	K30kxt	9	4150061	0.952495	0.0487724	365314	7300	358014	outcome	TRUE	reported	textfile	9	4150061	0.062	4.03e-06	14296	GCST90274780.csv	TRUE	reported	5Sgsl9	2	TRUE	0.00148416261557218	21.2461531732532	GCST90274780.csv-dat.xlsx
1137	rs1465922	A	G	A	G	-0.0743	0.00290695	0.6358	0.346004	FALSE	FALSE	FALSE	K30kxt	4	76213717	0.871295	0.0179426	365314	7300	358014	outcome	TRUE	reported	textfile	4	77134870	0.0121	8.23e-10	14726	GCST90274780.csv	TRUE	reported	5Sgsl9	2	TRUE	0.00255394480864613	37.7005685337955	GCST90274780.csv-dat.xlsx
1138	rs150519056	T	C	T	C	-0.1841	0.0865025	0.9688	0.0334405	FALSE	FALSE	FALSE	K30kxt	22	50336392	0.0712426	0.0479524	365314	7300	358014	outcome	TRUE	reported	textfile	22	50774821	0.0376	9.77e-07	13661	GCST90274780.csv	TRUE	reported	5Sgsl9	2	TRUE	0.0017518137290594	23.9700147261053	GCST90274780.csv-dat.xlsx
1139	rs1563171	A	G	A	G	0.0592	0.0337343	0.7042	0.307904	FALSE	FALSE	FALSE	K30kxt	2	3844183	0.0674093	0.0184448	365314	7300	358014	outcome	TRUE	reported	textfile	2	3891773	0.0127	3.14e-06	14740	GCST90274780.csv	TRUE	reported	5Sgsl9	2	TRUE	0.00147196928863492	21.7258631792705	GCST90274780.csv-dat.xlsx
1140	rs17000106	A	G	A	G	-0.1019	0.00637468	0.9196	0.0768406	FALSE	FALSE	FALSE	K30kxt	4	75029040	0.841507	0.0318787	365314	7300	358014	outcome	TRUE	reported	textfile	4	75954250	0.0222	4.43e-06	14296	GCST90274780.csv	TRUE	reported	5Sgsl9	2	TRUE	0.00147159499912433	21.0659795075782	GCST90274780.csv-dat.xlsx
1141	rs2075577	A	G	A	G	0.0528	0.0118092	0.5642	0.373674	FALSE	FALSE	FALSE	K30kxt	11	74004497	0.502315	0.0176034	365314	7300	358014	outcome	TRUE	reported	textfile	11	73715542	0.0119	9.12e-06	14296	GCST90274780.csv	TRUE	reported	5Sgsl9	2	TRUE	0.00137518692862094	19.6839911250059	GCST90274780.csv-dat.xlsx
1142	rs2164693	A	G	A	G	-0.1736	0.0195198	0.9625	0.0681162	FALSE	FALSE	FALSE	K30kxt	2	139129594	0.570796	0.0344337	365314	7300	358014	outcome	TRUE	reported	textfile	2	139887164	0.0393	9.99e-06	14296	GCST90274780.csv	TRUE	reported	5Sgsl9	2	TRUE	0.00136303635169451	19.5098342243847	GCST90274780.csv-dat.xlsx
1143	rs2349689	A	G	A	G	-0.0789	-0.0508606	0.2555	0.791554	FALSE	FALSE	FALSE	K30kxt	8	61091171	0.0206533	0.021977	365314	7300	358014	outcome	TRUE	reported	textfile	8	62003730	0.0164	1.5e-06	14296	GCST90274780.csv	TRUE	reported	5Sgsl9	2	TRUE	0.00161640136555524	23.14224828097	GCST90274780.csv-dat.xlsx
1144	rs28564530	A	G	A	G	-0.0884	0.0146775	0.7877	0.233538	FALSE	FALSE	FALSE	K30kxt	4	76067417	0.465466	0.0201095	365314	7300	358014	outcome	TRUE	reported	textfile	4	76988570	0.0144	8.31e-10	14721	GCST90274780.csv	TRUE	reported	5Sgsl9	2	TRUE	0.00255347643417977	37.6808367633875	GCST90274780.csv-dat.xlsx
1145	rs3184504	T	C	T	C	0.1138	-0.0544726	0.4756	0.591419	FALSE	FALSE	FALSE	K30kxt	12	111446804	0.00155761	0.0172179	365314	7300	358014	outcome	TRUE	reported	textfile	12	111884608	0.0131	3.72e-18	11793	GCST90274780.csv	TRUE	reported	5Sgsl9	2	TRUE	0.00635839351626545	75.4515687155992	GCST90274780.csv-dat.xlsx
1146	rs3846056	A	G	A	G	-0.0559	-0.0103954	0.3248	0.722773	FALSE	FALSE	FALSE	K30kxt	3	134508450	0.5844	0.0190055	365314	7300	358014	outcome	TRUE	reported	textfile	3	134227292	0.0124	6.54e-06	14296	GCST90274780.csv	TRUE	reported	5Sgsl9	2	TRUE	0.00141954370438221	20.3198025582351	GCST90274780.csv-dat.xlsx
1147	rs4367871	T	C	T	C	-0.0567	0.0074908	0.5587	0.454593	FALSE	FALSE	FALSE	K30kxt	10	1802865	0.661515	0.0171092	365314	7300	358014	outcome	TRUE	reported	textfile	10	1845059	0.0119	1.89e-06	14296	GCST90274780.csv	TRUE	reported	5Sgsl9	2	TRUE	0.00158550834258676	22.6992460929861	GCST90274780.csv-dat.xlsx
1148	rs4498155	T	C	T	C	-0.0586	-0.0276293	0.5675	0.466204	FALSE	FALSE	FALSE	K30kxt	4	76118368	0.10506	0.0170467	365314	7300	358014	outcome	TRUE	reported	textfile	4	77039521	0.0117	5.48e-07	14730	GCST90274780.csv	TRUE	reported	5Sgsl9	2	TRUE	0.00170012861419793	25.0821370888772	GCST90274780.csv-dat.xlsx
1149	rs4804148	T	C	T	C	-0.0629	-0.0195839	0.7227	0.301757	FALSE	FALSE	FALSE	K30kxt	19	11160191	0.291203	0.0185544	365314	7300	358014	outcome	TRUE	reported	textfile	19	11270867	0.013	1.31e-06	14744	GCST90274780.csv	TRUE	reported	5Sgsl9	2	TRUE	0.00158529552125376	23.4075344338244	GCST90274780.csv-dat.xlsx
1150	rs55732300	A	G	A	G	0.1175	0.0339266	0.929	0.0360174	FALSE	FALSE	FALSE	K30kxt	11	74020377	0.469102	0.0468637	365314	7300	358014	outcome	TRUE	reported	textfile	11	73731422	0.025	2.6e-06	14730	GCST90274780.csv	TRUE	reported	5Sgsl9	2	TRUE	0.00149741494256068	22.0870006788866	GCST90274780.csv-dat.xlsx
1151	rs59465157	A	G	A	G	0.1295	0.077382	0.0442	0.9711823	FALSE	FALSE	FALSE	K30kxt	5	116405111	0.131981	0.0513711	365314	7300	358014	outcome	TRUE	reported	textfile	5	115740808	0.0287	6.42e-06	14744	GCST90274780.csv	TRUE	reported	5Sgsl9	2	TRUE	0.00137899001039088	20.3571430300609	GCST90274780.csv-dat.xlsx
1152	rs61811733	C	G	C	G	-0.1436	0.0845465	0.9616	0.9600632	FALSE	TRUE	FALSE	K30kxt	1	181174311	0.0535353	0.0437934	365314	7300	358014	outcome	TRUE	reported	textfile	1	181143447	0.0324	9.33e-06	14738	GCST90274780.csv	TRUE	reported	5Sgsl9	2	TRUE	0.0013310729092524	19.6408337724931	GCST90274780.csv-dat.xlsx
1153	rs62208309	T	C	T	C	-0.1371	-0.000843304	0.0542	0.9584286	FALSE	FALSE	FALSE	K30kxt	20	53326016	0.984502	0.0434118	365314	7300	358014	outcome	TRUE	reported	textfile	20	51942555	0.0309	9.13e-06	14296	GCST90274780.csv	TRUE	reported	5Sgsl9	2	TRUE	0.0013751364254129	19.6832672426084	GCST90274780.csv-dat.xlsx
1154	rs71607345	C	G	C	G	-0.1574	-0.00974422	0.875	0.854151	FALSE	TRUE	FALSE	K30kxt	4	76235144	0.687963	0.0242622	365314	7300	358014	outcome	TRUE	reported	textfile	4	77156297	0.0182	5.22e-18	14735	GCST90274780.csv	TRUE	reported	5Sgsl9	2	TRUE	0.0050503056492934	74.7838343521441	GCST90274780.csv-dat.xlsx
1155	rs72651343	T	C	T	C	-0.6096	-0.0542173	0.9892	0.00693335	FALSE	FALSE	FALSE	K30kxt	4	75887063	0.601876	0.103923	365314	7300	358014	outcome	TRUE	reported	textfile	4	76808216	0.0619	6.98e-23	14257	GCST90274780.csv	TRUE	reported	5Sgsl9	2	TRUE	0.00675672281871671	96.9722987243811	GCST90274780.csv-dat.xlsx
1156	rs72682331	A	G	A	G	0.1089	0.0499696	0.0979	0.9012074	FALSE	FALSE	FALSE	K30kxt	4	111983379	0.0795317	0.0284985	365314	7300	358014	outcome	TRUE	reported	textfile	4	112904535	0.0209	1.88e-07	14731	GCST90274780.csv	TRUE	reported	5Sgsl9	2	TRUE	0.00183963337219944	27.1458984398138	GCST90274780.csv-dat.xlsx
1157	rs741344	A	G	A	G	-0.06	0.00393322	0.7036	0.379883	FALSE	FALSE	FALSE	K30kxt	12	68203306	0.822791	0.0175625	365314	7300	358014	outcome	TRUE	reported	textfile	12	68597086	0.013	3.92e-06	14296	GCST90274780.csv	TRUE	reported	5Sgsl9	2	TRUE	0.00148783447345538	21.2987950450823	GCST90274780.csv-dat.xlsx
1158	rs74475117	A	G	A	G	0.1236	0.00802178	0.059	0.9498473	FALSE	FALSE	FALSE	K30kxt	4	75392493	0.837842	0.0391967	365314	7300	358014	outcome	TRUE	reported	textfile	4	76317703	0.0276	7.53e-06	12800	GCST90274780.csv	TRUE	reported	5Sgsl9	2	TRUE	0.00156433187664235	20.051686850189	GCST90274780.csv-dat.xlsx
1159	rs76484468	T	C	T	C	-0.2168	-0.0677157	0.9792	0.00832997	FALSE	FALSE	FALSE	K30kxt	2	226695108	0.486014	0.0972002	365314	7300	358014	outcome	TRUE	reported	textfile	2	227559824	0.0482	6.86e-06	14744	GCST90274780.csv	TRUE	reported	5Sgsl9	2	TRUE	0.0013702936272185	20.2285877573467	GCST90274780.csv-dat.xlsx
1160	rs820963	C	G	C	G	-0.0539	-0.000693248	0.3617	0.365371	FALSE	TRUE	FALSE	K30kxt	2	57517733	0.968652	0.0176405	365314	7300	358014	outcome	TRUE	reported	textfile	2	57744868	0.0122	9.96e-06	14732	GCST90274780.csv	TRUE	reported	5Sgsl9	2	TRUE	0.00132318669608584	19.5163638263153	GCST90274780.csv-dat.xlsx
1161	rs10733789	T	C	T	C	-0.0815	0.0396686	0.6875	0.297642	FALSE	FALSE	FALSE	VBLYwQ	10	63188924	0.0329117	0.0185961	365314	7300	358014	outcome	TRUE	reported	textfile	10	64948684	0.0127	1.39e-10	14287	GCST90274781.csv	TRUE	reported	dx0dFZ	2	TRUE	0.00287419801556429	41.1762673983807	GCST90274781.csv-dat.xlsx
1162	rs10876335	C	G	C	G	0.0607	0.0103904	0.3069	0.295609	FALSE	TRUE	FALSE	VBLYwQ	12	52756756	0.576512	0.0186046	365314	7300	358014	outcome	TRUE	reported	textfile	12	53150540	0.0133	5.02e-06	13240	GCST90274781.csv	TRUE	reported	dx0dFZ	2	TRUE	0.00157073679189127	20.8261260134185	GCST90274781.csv-dat.xlsx
1163	rs10898158	A	G	A	G	0.0609	0.0203939	0.6028	0.289123	FALSE	FALSE	FALSE	VBLYwQ	11	83843069	0.278149	0.0188051	365314	7300	358014	outcome	TRUE	reported	textfile	11	83554112	0.0121	4.83e-07	14288	GCST90274781.csv	TRUE	reported	dx0dFZ	2	TRUE	0.00176979559445677	25.3281254672772	GCST90274781.csv-dat.xlsx
1164	rs11066412	A	G	A	G	0.0736	-0.0126691	0.2831	0.782852	FALSE	FALSE	FALSE	VBLYwQ	12	112781063	0.539533	0.0206499	365314	7300	358014	outcome	TRUE	reported	textfile	12	113218868	0.0134	3.96e-08	14288	GCST90274781.csv	TRUE	reported	dx0dFZ	2	TRUE	0.00210697110208479	30.1637432998468	GCST90274781.csv-dat.xlsx
1165	rs111787182	A	C	A	C	-0.1445	0.0371883	0.951	0.0574509	FALSE	FALSE	FALSE	VBLYwQ	7	158118941	0.31363	0.0369065	365314	7300	358014	outcome	TRUE	reported	textfile	7	157911633	0.0314	4.19e-06	13224	GCST90274781.csv	TRUE	reported	dx0dFZ	2	TRUE	0.00159889009686431	21.1743803678173	GCST90274781.csv-dat.xlsx
1166	rs112770493	C	G	C	G	0.1806	0.0183184	0.0493	0.0569175	FALSE	TRUE	FALSE	VBLYwQ	4	75923564	0.620606	0.0370076	365314	7300	358014	outcome	TRUE	reported	textfile	4	76844717	0.0283	1.75e-10	14721	GCST90274781.csv	TRUE	reported	dx0dFZ	2	TRUE	0.00275883359721324	40.719610346471	GCST90274781.csv-dat.xlsx
1167	rs112884138	T	C	T	C	-0.0976	0.045905	0.0892	0.9532568	FALSE	FALSE	FALSE	VBLYwQ	4	133441205	0.255773	0.0403937	365314	7300	358014	outcome	TRUE	reported	textfile	4	134362360	0.0209	3.01e-06	14728	GCST90274781.csv	TRUE	reported	dx0dFZ	2	TRUE	0.00147849788975195	21.8045979765825	GCST90274781.csv-dat.xlsx
1168	rs114013730	A	G	A	G	0.3893	-0.020837	0.9892	0.00456425	FALSE	FALSE	FALSE	VBLYwQ	2	111687045	0.877916	0.135647	365314	7300	358014	outcome	TRUE	reported	textfile	2	112444622	0.0853	5.02e-06	11961	GCST90274781.csv	TRUE	reported	dx0dFZ	2	TRUE	0.00173839163626083	20.8256286767548	GCST90274781.csv-dat.xlsx
1169	rs115344667	T	C	T	C	-0.1344	0.0636149	0.9568	0.0239469	FALSE	FALSE	FALSE	VBLYwQ	2	78173187	0.253464	0.055706	365314	7300	358014	outcome	TRUE	reported	textfile	2	78400313	0.0302	8.57e-06	14736	GCST90274781.csv	TRUE	reported	dx0dFZ	2	TRUE	0.00134221389679305	19.8027590937994	GCST90274781.csv-dat.xlsx
1170	rs115354596	T	C	T	C	-0.3855	0.182789	0.0191	0.99305138	FALSE	FALSE	FALSE	VBLYwQ	4	76037621	0.0765015	0.103192	365314	7300	358014	outcome	TRUE	reported	textfile	4	76958774	0.045	1.07e-17	14732	GCST90274781.csv	TRUE	reported	dx0dFZ	2	TRUE	0.00495682915431162	73.3778147343651	GCST90274781.csv-dat.xlsx
1171	rs11727191	T	C	T	C	-0.2555	0.133262	0.0174	0.99601628	FALSE	FALSE	FALSE	VBLYwQ	4	76501947	0.335251	0.138297	365314	7300	358014	outcome	TRUE	reported	textfile	4	77423100	0.0482	1.15e-07	14249	GCST90274781.csv	TRUE	reported	dx0dFZ	2	TRUE	0.00196810274748319	28.0948534015628	GCST90274781.csv-dat.xlsx
1172	rs12302980	A	G	A	G	0.0637	-0.0320158	0.4265	0.614294	FALSE	FALSE	FALSE	VBLYwQ	12	110922486	0.0677267	0.0175255	365314	7300	358014	outcome	TRUE	reported	textfile	12	111360290	0.0121	1.41e-07	14288	GCST90274781.csv	TRUE	reported	dx0dFZ	2	TRUE	0.00193595426508732	27.7106892580952	GCST90274781.csv-dat.xlsx
1173	rs12433317	A	G	A	G	0.0571	0.0202559	0.4282	0.571578	FALSE	FALSE	FALSE	VBLYwQ	14	50308758	0.239377	0.0172164	365314	7300	358014	outcome	TRUE	reported	textfile	14	50775476	0.012	1.95e-06	14288	GCST90274781.csv	TRUE	reported	dx0dFZ	2	TRUE	0.00158216078136996	22.6385667751493	GCST90274781.csv-dat.xlsx
1174	rs12508110	A	C	A	C	-0.5613	-0.0745746	0.9843	0.0112953	FALSE	FALSE	FALSE	VBLYwQ	4	76030865	0.36041	0.0815393	365314	7300	358014	outcome	TRUE	reported	textfile	4	76952018	0.0547	1.05e-24	14736	GCST90274781.csv	TRUE	reported	dx0dFZ	2	TRUE	0.00709485590794284	105.282571622912	GCST90274781.csv-dat.xlsx
1175	rs12998222	T	C	T	C	0.2339	-0.0410011	0.9855	0.00216393	FALSE	FALSE	FALSE	VBLYwQ	2	152640679	0.825179	0.185619	365314	7300	358014	outcome	TRUE	reported	textfile	2	153497193	0.0528	9.43e-06	13801	GCST90274781.csv	TRUE	reported	dx0dFZ	2	TRUE	0.00141992347586828	19.6213849085671	GCST90274781.csv-dat.xlsx
1176	rs13107138	T	C	T	C	0.0601	-0.0145965	0.2802	0.693767	FALSE	FALSE	FALSE	VBLYwQ	4	75895498	0.429556	0.0184777	365314	7300	358014	outcome	TRUE	reported	textfile	4	76816651	0.0131	4.48e-06	14729	GCST90274781.csv	TRUE	reported	dx0dFZ	2	TRUE	0.0014269637002694	21.0449247575713	GCST90274781.csv-dat.xlsx
1177	rs138275602	A	G	A	G	0.1394	0.00282012	0.0403	0.9589761	FALSE	FALSE	FALSE	VBLYwQ	4	76248150	0.94775	0.0430342	365314	7300	358014	outcome	TRUE	reported	textfile	4	77169303	0.0305	4.87e-06	14736	GCST90274781.csv	TRUE	reported	dx0dFZ	2	TRUE	0.00141556901080096	20.8865601724637	GCST90274781.csv-dat.xlsx
1178	rs140932685	T	C	T	C	-0.1891	0.01758	0.024	0.9671332	FALSE	FALSE	FALSE	VBLYwQ	4	75828201	0.713862	0.0479442	365314	7300	358014	outcome	TRUE	reported	textfile	4	76749354	0.0401	2.41e-06	14735	GCST90274781.csv	TRUE	reported	dx0dFZ	2	TRUE	0.00150691665567036	22.2349092430671	GCST90274781.csv-dat.xlsx
1179	rs144908342	A	G	A	G	-0.1763	0.0468357	0.0292	0.9859604	FALSE	FALSE	FALSE	VBLYwQ	17	73109368	0.530036	0.0745848	365314	7300	358014	outcome	TRUE	reported	textfile	17	71105507	0.0394	7.65e-06	14727	GCST90274781.csv	TRUE	reported	dx0dFZ	2	TRUE	0.00135771259369151	20.0194986675678	GCST90274781.csv-dat.xlsx
1180	rs145450014	C	G	C	G	0.3201	-0.0364526	0.0171	0.0104439	FALSE	TRUE	FALSE	VBLYwQ	4	76079409	0.672419	0.0862109	365314	7300	358014	outcome	TRUE	reported	textfile	4	77000562	0.0531	1.66e-09	13801	GCST90274781.csv	TRUE	reported	dx0dFZ	2	TRUE	0.00262621151237155	36.3345147802273	GCST90274781.csv-dat.xlsx
1181	rs148828177	T	C	T	C	-0.1509	0.0230775	0.0385	0.9800092	FALSE	FALSE	FALSE	VBLYwQ	2	239323117	0.705079	0.0609752	365314	7300	358014	outcome	TRUE	reported	textfile	2	240244812	0.034	9.07e-06	14732	GCST90274781.csv	TRUE	reported	dx0dFZ	2	TRUE	0.00133529934086568	19.6952583564531	GCST90274781.csv-dat.xlsx
1182	rs17454839	A	C	A	C	-0.0788	0.00708632	0.8695	0.115997	FALSE	FALSE	FALSE	VBLYwQ	10	11333660	0.78926	0.0265135	365314	7300	358014	outcome	TRUE	reported	textfile	10	11375659	0.0177	8.51e-06	14288	GCST90274781.csv	TRUE	reported	dx0dFZ	2	TRUE	0.00138526362770807	19.8173284096818	GCST90274781.csv-dat.xlsx
1183	rs17466177	T	C	T	C	-0.1822	0.028127	0.9741	0.0103761	FALSE	FALSE	FALSE	VBLYwQ	1	222679130	0.741865	0.0853928	365314	7300	358014	outcome	TRUE	reported	textfile	1	222852472	0.0409	8.4e-06	14723	GCST90274781.csv	TRUE	reported	dx0dFZ	2	TRUE	0.0013460736753291	19.8422597179851	GCST90274781.csv-dat.xlsx
1184	rs17824652	T	C	T	C	0.1168	0.0693661	0.9406	0.0550488	FALSE	FALSE	FALSE	VBLYwQ	20	43359273	0.0667237	0.037832	365314	7300	358014	outcome	TRUE	reported	textfile	20	41987913	0.0258	5.98e-06	14288	GCST90274781.csv	TRUE	reported	dx0dFZ	2	TRUE	0.00143236044682711	20.492053350065	GCST90274781.csv-dat.xlsx
1185	rs185516256	T	C	T	C	0.1566	-0.0224178	0.9575	0.0245035	FALSE	FALSE	FALSE	VBLYwQ	1	51076003	0.686671	0.0555755	365314	7300	358014	outcome	TRUE	reported	textfile	1	51541675	0.0349	7.22e-06	14288	GCST90274781.csv	TRUE	reported	dx0dFZ	2	TRUE	0.00140718001663128	20.1313020835953	GCST90274781.csv-dat.xlsx
1186	rs189435310	T	G	T	G	0.1657	-0.0169809	0.035	0.9386379	FALSE	FALSE	FALSE	VBLYwQ	7	101691863	0.633038	0.0355656	365314	7300	358014	outcome	TRUE	reported	textfile	7	101335143	0.035	2.2e-06	14710	GCST90274781.csv	TRUE	reported	dx0dFZ	2	TRUE	0.00152137063512925	22.4104138470289	GCST90274781.csv-dat.xlsx
1187	rs2013836	A	C	A	C	0.1383	0.0879472	0.0402	0.9600691	FALSE	FALSE	FALSE	VBLYwQ	1	181173660	0.0428746	0.0434322	365314	7300	358014	outcome	TRUE	reported	textfile	1	181142796	0.0309	7.62e-06	14732	GCST90274781.csv	TRUE	reported	dx0dFZ	2	TRUE	0.00135792427287098	20.0294229790243	GCST90274781.csv-dat.xlsx
1188	rs224091	T	C	T	C	-0.097	0.0547565	0.8856	0.162774	FALSE	FALSE	FALSE	VBLYwQ	10	62781613	0.0180926	0.0231654	365314	7300	358014	outcome	TRUE	reported	textfile	10	64541373	0.0194	5.73e-07	14288	GCST90274781.csv	TRUE	reported	dx0dFZ	2	TRUE	0.00174666387200447	24.9965005599104	GCST90274781.csv-dat.xlsx
1189	rs2245786	A	G	A	G	-0.0599	0.0127925	0.6525	0.338259	FALSE	FALSE	FALSE	VBLYwQ	20	4814736	0.483101	0.0182405	365314	7300	358014	outcome	TRUE	reported	textfile	20	4795382	0.0131	4.82e-06	14721	GCST90274781.csv	TRUE	reported	dx0dFZ	2	TRUE	0.00141826491329662	20.9050902147739	GCST90274781.csv-dat.xlsx
1190	rs2678131	T	C	T	C	-0.1497	0.0145135	0.0348	0.9603401	FALSE	FALSE	FALSE	VBLYwQ	12	42697847	0.74121	0.0439469	365314	7300	358014	outcome	TRUE	reported	textfile	12	43091649	0.033	5.72e-06	14720	GCST90274781.csv	TRUE	reported	dx0dFZ	2	TRUE	0.00139605069832502	20.5757990365613	GCST90274781.csv-dat.xlsx
1191	rs2894233	A	G	A	G	-0.2236	0.028613	0.9724	0.0184628	FALSE	FALSE	FALSE	VBLYwQ	6	32043901	0.653213	0.0636831	365314	7300	358014	outcome	TRUE	reported	textfile	6	32011678	0.047	1.96e-06	11917	GCST90274781.csv	TRUE	reported	dx0dFZ	2	TRUE	0.00189564449483977	22.6295016462325	GCST90274781.csv-dat.xlsx
1192	rs3184504	T	C	T	C	0.1236	-0.0544726	0.4764	0.591419	FALSE	FALSE	FALSE	VBLYwQ	12	111446804	0.00155761	0.0172179	365314	7300	358014	outcome	TRUE	reported	textfile	12	111884608	0.0132	7.7e-21	11785	GCST90274781.csv	TRUE	reported	dx0dFZ	2	TRUE	0.00738482828133767	87.6628064110071	GCST90274781.csv-dat.xlsx
1193	rs374784992	A	G	A	G	0.1349	-0.0662555	0.9402	0.0754154	FALSE	FALSE	FALSE	VBLYwQ	4	118663884	0.0404045	0.0323262	365314	7300	358014	outcome	TRUE	reported	textfile	4	119585039	0.0297	5.57e-06	11760	GCST90274781.csv	TRUE	reported	dx0dFZ	2	TRUE	0.00175122707874117	20.6270506414766	GCST90274781.csv-dat.xlsx
1194	rs4748380	T	C	T	C	0.0901	0.00314956	0.1188	0.905358	FALSE	FALSE	FALSE	VBLYwQ	10	17548682	0.914269	0.0292559	365314	7300	358014	outcome	TRUE	reported	textfile	10	17590681	0.019	2.12e-06	14732	GCST90274781.csv	TRUE	reported	dx0dFZ	2	TRUE	0.00152411679713554	22.4845094403199	GCST90274781.csv-dat.xlsx
1195	rs56371028	T	C	T	C	-0.1042	-0.00966177	0.1303	0.893	FALSE	FALSE	FALSE	VBLYwQ	4	76252323	0.726795	0.0276531	365314	7300	358014	outcome	TRUE	reported	textfile	4	77173476	0.0175	2.61e-09	14728	GCST90274781.csv	TRUE	reported	dx0dFZ	2	TRUE	0.00240143800522275	35.4487039297631	GCST90274781.csv-dat.xlsx
1196	rs60141220	A	G	A	G	-0.0777	-0.0145426	0.1703	0.844169	FALSE	FALSE	FALSE	VBLYwQ	1	26069250	0.535948	0.0234955	365314	7300	358014	outcome	TRUE	reported	textfile	1	26395741	0.0165	2.49e-06	13221	GCST90274781.csv	TRUE	reported	dx0dFZ	2	TRUE	0.00167448789965883	22.1721825970579	GCST90274781.csv-dat.xlsx
1197	rs62291421	C	G	C	G	0.2674	0.0245774	0.9763	0.99404093	FALSE	TRUE	FALSE	VBLYwQ	3	188297544	0.830828	0.115041	365314	7300	358014	outcome	TRUE	reported	textfile	3	188015332	0.0518	2.44e-07	12305	GCST90274781.csv	TRUE	reported	dx0dFZ	2	TRUE	0.00216093731877916	26.6435869542956	GCST90274781.csv-dat.xlsx
1198	rs66498356	C	G	C	G	-0.0731	-0.00644732	0.2871	0.303715	FALSE	TRUE	FALSE	VBLYwQ	4	75935911	0.727911	0.0185318	365314	7300	358014	outcome	TRUE	reported	textfile	4	76857064	0.0129	1.46e-08	14729	GCST90274781.csv	TRUE	reported	dx0dFZ	2	TRUE	0.00217538577342868	32.1067508543237	GCST90274781.csv-dat.xlsx
1199	rs67413521	A	G	A	G	0.1802	0.00477663	0.92	0.0354852	FALSE	FALSE	FALSE	VBLYwQ	4	76034268	0.917183	0.0459365	365314	7300	358014	outcome	TRUE	reported	textfile	4	76955421	0.0217	1.01e-16	14735	GCST90274781.csv	TRUE	reported	dx0dFZ	2	TRUE	0.00465813676976478	68.9495052546282	GCST90274781.csv-dat.xlsx
1200	rs6827617	A	G	A	G	-0.1724	-0.000633154	0.6041	0.440062	FALSE	FALSE	FALSE	VBLYwQ	4	75994993	0.970562	0.0171569	365314	7300	358014	outcome	TRUE	reported	textfile	4	76916146	0.0118	2.42e-48	14718	GCST90274781.csv	TRUE	reported	dx0dFZ	2	TRUE	0.0142957952341526	213.428046313107	GCST90274781.csv-dat.xlsx
1201	rs7009937	T	C	T	C	0.1175	-0.0349299	0.9321	0.053013	FALSE	FALSE	FALSE	VBLYwQ	8	95164568	0.363117	0.0384081	365314	7300	358014	outcome	TRUE	reported	textfile	8	96176796	0.025	2.6e-06	14288	GCST90274781.csv	TRUE	reported	dx0dFZ	2	TRUE	0.00154366604263146	22.0869078947368	GCST90274781.csv-dat.xlsx
1202	rs7222922	T	C	T	C	-0.0882	0.0710881	0.1205	0.9053278	FALSE	FALSE	FALSE	VBLYwQ	17	36008654	0.0143163	0.0290247	365314	7300	358014	outcome	TRUE	reported	textfile	17	34335694	0.0182	1.26e-06	14726	GCST90274781.csv	TRUE	reported	dx0dFZ	2	TRUE	0.00159227300280864	23.4820174758327	GCST90274781.csv-dat.xlsx
1203	rs72653604	T	C	T	C	0.1726	0.0849649	0.9699	0.0474258	FALSE	FALSE	FALSE	VBLYwQ	4	75984955	0.0337039	0.0400099	365314	7300	358014	outcome	TRUE	reported	textfile	4	76906108	0.0365	2.26e-06	14718	GCST90274781.csv	TRUE	reported	dx0dFZ	2	TRUE	0.00151700749693108	22.3581998816762	GCST90274781.csv-dat.xlsx
1204	rs72747175	A	G	A	G	0.1535	-0.02109	0.9608	0.0351891	FALSE	FALSE	FALSE	VBLYwQ	5	18009747	0.654294	0.0470963	365314	7300	358014	outcome	TRUE	reported	textfile	5	18009856	0.0326	2.49e-06	14730	GCST90274781.csv	TRUE	reported	dx0dFZ	2	TRUE	0.00150288457557201	22.1677996732278	GCST90274781.csv-dat.xlsx
1205	rs72925566	A	G	A	G	-0.0973	-0.00622259	0.1651	0.826089	FALSE	FALSE	FALSE	VBLYwQ	6	88789252	0.782838	0.0225764	365314	7300	358014	outcome	TRUE	reported	textfile	6	89498971	0.0185	1.44e-07	11337	GCST90274781.csv	TRUE	reported	dx0dFZ	2	TRUE	0.00243402874766509	27.6570338702992	GCST90274781.csv-dat.xlsx
1206	rs7475335	A	C	A	C	-0.0646	0.0169856	0.3172	0.699712	FALSE	FALSE	FALSE	VBLYwQ	10	102583671	0.359373	0.0185319	365314	7300	358014	outcome	TRUE	reported	textfile	10	104343428	0.0124	1.89e-07	14735	GCST90274781.csv	TRUE	reported	dx0dFZ	2	TRUE	0.00183853678771502	27.137054967273	GCST90274781.csv-dat.xlsx
1207	rs75612655	T	C	T	C	0.5352	0.286455	0.0084	0.999585535	FALSE	FALSE	FALSE	VBLYwQ	7	101950967	0.512074	0.436928	365314	7300	358014	outcome	TRUE	reported	textfile	7	101594247	0.0705	3.16e-14	12935	GCST90274781.csv	TRUE	reported	dx0dFZ	2	TRUE	0.00443564602211369	57.6217999115612	GCST90274781.csv-dat.xlsx
1208	rs7750544	T	C	T	C	-0.0773	0.0176202	0.165	0.875131	FALSE	FALSE	FALSE	VBLYwQ	6	153856349	0.491176	0.0255943	365314	7300	358014	outcome	TRUE	reported	textfile	6	154177484	0.0164	2.44e-06	13644	GCST90274781.csv	TRUE	reported	dx0dFZ	2	TRUE	0.00162563485475785	22.2130209496919	GCST90274781.csv-dat.xlsx
1209	rs77516076	C	G	C	G	0.1915	0.124403	0.0233	0.0142576	FALSE	TRUE	FALSE	VBLYwQ	10	49687085	0.0859172	0.0724392	365314	7300	358014	outcome	TRUE	reported	textfile	10	50895131	0.0432	9.3e-06	14730	GCST90274781.csv	TRUE	reported	dx0dFZ	2	TRUE	0.00133225800394668	19.6476716499413	GCST90274781.csv-dat.xlsx
1210	rs77559517	A	G	A	G	0.1381	-0.0165959	0.0752	0.9185353	FALSE	FALSE	FALSE	VBLYwQ	4	75953563	0.592123	0.0309763	365314	7300	358014	outcome	TRUE	reported	textfile	4	76874716	0.0241	1e-08	14288	GCST90274781.csv	TRUE	reported	dx0dFZ	2	TRUE	0.00229289883569994	32.8316323784641	GCST90274781.csv-dat.xlsx
1211	rs7832785	A	G	A	G	-0.3113	0.0725314	0.0111	0.99901519	FALSE	FALSE	FALSE	VBLYwQ	8	94779382	0.806213	0.295667	365314	7300	358014	outcome	TRUE	reported	textfile	8	95791610	0.069	6.43e-06	11439	GCST90274781.csv	TRUE	reported	dx0dFZ	2	TRUE	0.00177623288320062	20.3509234646269	GCST90274781.csv-dat.xlsx
1212	rs78632565	T	C	T	C	0.1082	-0.0349713	0.9152	0.0978943	FALSE	FALSE	FALSE	VBLYwQ	8	70070670	0.223282	0.0287156	365314	7300	358014	outcome	TRUE	reported	textfile	8	70982905	0.0214	4.28e-07	14722	GCST90274781.csv	TRUE	reported	dx0dFZ	2	TRUE	0.0017334315165616	25.5604191599352	GCST90274781.csv-dat.xlsx
1213	rs894250	A	C	A	C	-0.0644	0.00987012	0.5229	0.500202	FALSE	FALSE	FALSE	VBLYwQ	4	76208755	0.56644	0.0172163	365314	7300	358014	outcome	TRUE	reported	textfile	4	77129908	0.0118	4.83e-08	14725	GCST90274781.csv	TRUE	reported	dx0dFZ	2	TRUE	0.00201871408940514	29.7816481710805	GCST90274781.csv-dat.xlsx
1214	rs9266638	T	C	T	C	-0.0576	0.0430759	0.2918	0.694715	FALSE	FALSE	FALSE	VBLYwQ	6	31379280	0.0197856	0.0184844	365314	7300	358014	outcome	TRUE	reported	textfile	6	31347057	0.0128	6.8e-06	14736	GCST90274781.csv	TRUE	reported	dx0dFZ	2	TRUE	0.0013722998729352	20.2472516286645	GCST90274781.csv-dat.xlsx
1215	rs9351133	T	C	T	C	-0.0561	-0.0163219	0.6437	0.377419	FALSE	FALSE	FALSE	VBLYwQ	6	87851933	0.351958	0.0175354	365314	7300	358014	outcome	TRUE	reported	textfile	6	88561651	0.0122	4.26e-06	14287	GCST90274781.csv	TRUE	reported	dx0dFZ	2	TRUE	0.00147782405318076	21.1419606977377	GCST90274781.csv-dat.xlsx
1216	rs10403201	A	G	A	G	-0.0601	0.0199043	0.2925	0.753869	FALSE	FALSE	FALSE	yb12zg	19	14653998	0.312539	0.019709	365314	7300	358014	outcome	TRUE	reported	textfile	19	14764810	0.0127	2.22e-06	14730	GCST90274782.csv	TRUE	reported	nQ4CcB	2	TRUE	0.00151802521134502	22.3914661227829	GCST90274782.csv-dat.xlsx
1217	rs1072389	T	C	T	C	0.0746	0.0133646	0.375	0.516615	FALSE	FALSE	FALSE	yb12zg	4	74134067	0.436318	0.0171687	365314	7300	358014	outcome	TRUE	reported	textfile	4	74999784	0.012	5.08e-10	14735	GCST90274782.csv	TRUE	reported	nQ4CcB	2	TRUE	0.00261593800026319	38.6416988462843	GCST90274782.csv-dat.xlsx
1218	rs10821552	A	C	A	C	-0.1132	0.00827921	0.3353	0.612842	FALSE	FALSE	FALSE	yb12zg	9	134074870	0.636341	0.0175103	365314	7300	358014	outcome	TRUE	reported	textfile	9	136939992	0.0156	3.97e-13	9841	GCST90274782.csv	TRUE	reported	nQ4CcB	2	TRUE	0.00532214709351586	52.644788561534	GCST90274782.csv-dat.xlsx
1219	rs111460848	T	C	T	C	0.3174	0.0562383	0.0198	0.9800072	FALSE	FALSE	FALSE	yb12zg	4	74359573	0.356093	0.0609406	365314	7300	358014	outcome	TRUE	reported	textfile	4	75225290	0.0503	2.79e-10	13801	GCST90274782.csv	TRUE	reported	nQ4CcB	2	TRUE	0.00287684273395164	39.8120859961201	GCST90274782.csv-dat.xlsx
1220	rs113803069	T	C	T	C	-0.0904	-0.0500286	0.1391	0.9158836	FALSE	FALSE	FALSE	yb12zg	10	63568566	0.106801	0.0310209	365314	7300	358014	outcome	TRUE	reported	textfile	10	65328326	0.018	5.11e-07	14288	GCST90274782.csv	TRUE	reported	nQ4CcB	2	TRUE	0.00176219685459799	25.2191854340343	GCST90274782.csv-dat.xlsx
1221	rs115104021	T	C	T	C	-0.1486	-0.0345076	0.0419	0.955119	FALSE	FALSE	FALSE	yb12zg	4	73999475	0.400467	0.041042	365314	7300	358014	outcome	TRUE	reported	textfile	4	74865192	0.033	6.7e-06	14736	GCST90274782.csv	TRUE	reported	nQ4CcB	2	TRUE	0.00137414616997388	20.2745298359172	GCST90274782.csv-dat.xlsx
1222	rs11547681	T	G	T	G	-0.0776	0.0206378	0.2008	0.780631	FALSE	FALSE	FALSE	yb12zg	4	73869433	0.314026	0.0204982	365314	7300	358014	outcome	TRUE	reported	textfile	4	74735150	0.015	2.3e-07	14287	GCST90274782.csv	TRUE	reported	nQ4CcB	2	TRUE	0.0018697652791528	26.7596312420771	GCST90274782.csv-dat.xlsx
1223	rs11734099	A	G	A	G	0.0769	-0.0258069	0.1845	0.814489	FALSE	FALSE	FALSE	yb12zg	4	6889708	0.240094	0.0219679	365314	7300	358014	outcome	TRUE	reported	textfile	4	6891435	0.0153	5e-07	14731	GCST90274782.csv	TRUE	reported	nQ4CcB	2	TRUE	0.00171195938364703	25.2586916158675	GCST90274782.csv-dat.xlsx
1224	rs11779495	A	G	A	G	0.1153	-0.0152783	0.0709	0.9528215	FALSE	FALSE	FALSE	yb12zg	8	80945789	0.707468	0.0407141	365314	7300	358014	outcome	TRUE	reported	textfile	8	81858024	0.0253	5.18e-06	14288	GCST90274782.csv	TRUE	reported	nQ4CcB	2	TRUE	0.0014514941734799	20.7661877628771	GCST90274782.csv-dat.xlsx
1225	rs12773976	A	C	A	C	0.1174	0.00816971	0.0667	0.9544344	FALSE	FALSE	FALSE	yb12zg	10	63504540	0.842111	0.0410139	365314	7300	358014	outcome	TRUE	reported	textfile	10	65264300	0.0248	2.2e-06	14736	GCST90274782.csv	TRUE	reported	nQ4CcB	2	TRUE	0.00151842475214476	22.4064928714858	GCST90274782.csv-dat.xlsx
1226	rs138723628	A	G	A	G	-0.4423	-0.0246597	0.9901	0.0190049	FALSE	FALSE	FALSE	yb12zg	4	73848218	0.695135	0.0629241	365314	7300	358014	outcome	TRUE	reported	textfile	4	74713935	0.0699	2.49e-10	13801	GCST90274782.csv	TRUE	reported	nQ4CcB	2	TRUE	0.00289274962243773	40.0328570721989	GCST90274782.csv-dat.xlsx
1227	rs146553494	A	G	A	G	0.1844	0.0526499	0.0265	0.9867566	FALSE	FALSE	FALSE	yb12zg	3	184132422	0.479375	0.0744371	365314	7300	358014	outcome	TRUE	reported	textfile	3	183850210	0.0377	1e-06	14733	GCST90274782.csv	TRUE	reported	nQ4CcB	2	TRUE	0.00162122496872111	23.9210464119517	GCST90274782.csv-dat.xlsx
1228	rs149343071	A	G	A	G	0.2572	0.0218337	0.9832	0.0258366	FALSE	FALSE	FALSE	yb12zg	4	73940653	0.683211	0.053503	365314	7300	358014	outcome	TRUE	reported	textfile	4	74806370	0.0565	5.31e-06	14288	GCST90274782.csv	TRUE	reported	nQ4CcB	2	TRUE	0.00144825210207935	20.7197369328731	GCST90274782.csv-dat.xlsx
1229	rs1902995	T	C	T	C	0.2124	-0.0729496	0.0189	0.9870367	FALSE	FALSE	FALSE	yb12zg	4	74355594	0.332738	0.0753134	365314	7300	358014	outcome	TRUE	reported	textfile	4	75221311	0.0477	8.47e-06	14736	GCST90274782.csv	TRUE	reported	nQ4CcB	2	TRUE	0.00134371972191448	19.8250056337451	GCST90274782.csv-dat.xlsx
1230	rs1919471	T	C	T	C	0.1217	0.0268129	0.0962	0.9029127	FALSE	FALSE	FALSE	yb12zg	4	73620528	0.35092	0.0287443	365314	7300	358014	outcome	TRUE	reported	textfile	4	74486245	0.02	1.16e-09	14716	GCST90274782.csv	TRUE	reported	nQ4CcB	2	TRUE	0.00250980523761624	37.0221927595814	GCST90274782.csv-dat.xlsx
1231	rs2004100	T	C	T	C	0.0675	-0.0029762	0.2492	0.775397	FALSE	FALSE	FALSE	yb12zg	8	143472561	0.884919	0.0205629	365314	7300	358014	outcome	TRUE	reported	textfile	8	144554731	0.0147	4.39e-06	13224	GCST90274782.csv	TRUE	reported	nQ4CcB	2	TRUE	0.00159190859510835	21.0817757044668	GCST90274782.csv-dat.xlsx
1232	rs2195545	T	C	T	C	-0.1318	0.00403695	0.4725	0.500806	FALSE	FALSE	FALSE	yb12zg	4	74014517	0.814026	0.0171613	365314	7300	358014	outcome	TRUE	reported	textfile	4	74880234	0.0119	1.65e-28	14288	GCST90274782.csv	TRUE	reported	nQ4CcB	2	TRUE	0.00851241399669873	122.652414486643	GCST90274782.csv-dat.xlsx
1233	rs2647400	C	G	C	G	0.0631	0.001881	0.2784	0.352589	FALSE	TRUE	FALSE	yb12zg	6	75642283	0.915612	0.0177516	365314	7300	358014	outcome	TRUE	reported	textfile	6	76351999	0.013	1.21e-06	14734	GCST90274782.csv	TRUE	reported	nQ4CcB	2	TRUE	0.00159645786760155	23.5566244639657	GCST90274782.csv-dat.xlsx
1234	rs28750249	T	G	T	G	-0.118	0.00470942	0.945	0.0487741	FALSE	FALSE	FALSE	yb12zg	4	23805438	0.906039	0.0398979	365314	7300	358014	outcome	TRUE	reported	textfile	4	23807061	0.0266	9.16e-06	14735	GCST90274782.csv	TRUE	reported	nQ4CcB	2	TRUE	0.00133373939395089	19.6762254480828	GCST90274782.csv-dat.xlsx
1235	rs3183927	A	G	A	G	-0.0619	-0.00739308	0.6436	0.408758	FALSE	FALSE	FALSE	yb12zg	9	97922475	0.669237	0.0173061	365314	7300	358014	outcome	TRUE	reported	textfile	9	100684757	0.0121	3.13e-07	14725	GCST90274782.csv	TRUE	reported	nQ4CcB	2	TRUE	0.00177412443395526	26.1668573020226	GCST90274782.csv-dat.xlsx
1236	rs352054	A	G	A	G	-0.4269	0.0281593	0.9599	0.033254	FALSE	FALSE	FALSE	yb12zg	4	74015033	0.54706	0.0467629	365314	7300	358014	outcome	TRUE	reported	textfile	4	74880750	0.0314	4.26e-42	14724	GCST90274782.csv	TRUE	reported	nQ4CcB	2	TRUE	0.0123979304587637	184.81363885629	GCST90274782.csv-dat.xlsx
1237	rs3775488	T	C	T	C	0.0676	0.00315966	0.6523	0.310661	FALSE	FALSE	FALSE	yb12zg	4	73997135	0.865094	0.0185978	365314	7300	358014	outcome	TRUE	reported	textfile	4	74862852	0.0128	1.28e-07	14288	GCST90274782.csv	TRUE	reported	nQ4CcB	2	TRUE	0.00194829650424678	27.8876973629532	GCST90274782.csv-dat.xlsx
1238	rs425535	T	C	T	C	0.5063	0.00925938	0.1127	0.889057	FALSE	FALSE	FALSE	yb12zg	4	73998280	0.730977	0.0269306	365314	7300	358014	outcome	TRUE	reported	textfile	4	74863997	0.0181	3.52e-172	14731	GCST90274782.csv	TRUE	reported	nQ4CcB	2	TRUE	0.0504371116692854	782.347569504182	GCST90274782.csv-dat.xlsx
1239	rs4279906	T	C	T	C	0.2082	0.0193207	0.0209	0.959787	FALSE	FALSE	FALSE	yb12zg	1	211303721	0.656159	0.0433956	365314	7300	358014	outcome	TRUE	reported	textfile	1	211477063	0.042	7.15e-07	14717	GCST90274782.csv	TRUE	reported	nQ4CcB	2	TRUE	0.00166693641607134	24.569925866657	GCST90274782.csv-dat.xlsx
1240	rs466681	C	G	C	G	0.1013	0.0376473	0.7038	0.602337	FALSE	TRUE	FALSE	yb12zg	9	134038247	0.0302197	0.0173714	365314	7300	358014	outcome	TRUE	reported	textfile	9	136903369	0.0154	4.77e-11	10717	GCST90274782.csv	TRUE	reported	nQ4CcB	2	TRUE	0.00402118744675572	43.2609840178544	GCST90274782.csv-dat.xlsx
1241	rs4694639	T	C	T	C	-0.0681	0.00567592	0.5687	0.437369	FALSE	FALSE	FALSE	yb12zg	4	73833337	0.741341	0.0171957	365314	7300	358014	outcome	TRUE	reported	textfile	4	74699054	0.0121	1.82e-08	14288	GCST90274782.csv	TRUE	reported	nQ4CcB	2	TRUE	0.00221202640427684	31.6710664467307	GCST90274782.csv-dat.xlsx
1242	rs56191017	T	C	T	C	0.1732	0.037091	0.0622	0.939354	FALSE	FALSE	FALSE	yb12zg	4	73112848	0.297182	0.0355791	365314	7300	358014	outcome	TRUE	reported	textfile	4	73978565	0.0273	2.23e-10	12792	GCST90274782.csv	TRUE	reported	nQ4CcB	2	TRUE	0.00313666151083581	40.24413294644	GCST90274782.csv-dat.xlsx
1243	rs571211418	A	G	A	G	0.078	0.00646091	0.1827	0.839552	FALSE	FALSE	FALSE	yb12zg	1	162808221	0.780308	0.0231643	365314	7300	358014	outcome	TRUE	reported	textfile	1	162778011	0.0172	5.76e-06	11760	GCST90274782.csv	TRUE	reported	nQ4CcB	2	TRUE	0.00174568622684556	20.5616728844053	GCST90274782.csv-dat.xlsx
1244	rs59312158	A	G	A	G	-0.19	-0.0247244	0.0309	0.9825075	FALSE	FALSE	FALSE	yb12zg	16	88515937	0.70844	0.0661164	365314	7300	358014	outcome	TRUE	reported	textfile	16	88582345	0.0385	8.01e-07	13672	GCST90274782.csv	TRUE	reported	nQ4CcB	2	TRUE	0.00177820056151732	24.3513031769246	GCST90274782.csv-dat.xlsx
1245	rs61853632	A	G	A	G	0.1657	-0.113041	0.0358	0.9855371	FALSE	FALSE	FALSE	yb12zg	10	63500073	0.116566	0.0720305	365314	7300	358014	outcome	TRUE	reported	textfile	10	65259833	0.0354	2.86e-06	14736	GCST90274782.csv	TRUE	reported	nQ4CcB	2	TRUE	0.00148461430557649	21.9068303721244	GCST90274782.csv-dat.xlsx
1246	rs6993770	A	T	A	T	-0.1058	-0.00920122	0.7312	0.775581	FALSE	TRUE	FALSE	yb12zg	8	105569300	0.654207	0.0205418	365314	7300	358014	outcome	TRUE	reported	textfile	8	106581528	0.0135	4.61e-15	14288	GCST90274782.csv	TRUE	reported	nQ4CcB	2	TRUE	0.00428025335938042	61.4105522145263	GCST90274782.csv-dat.xlsx
1247	rs7090111	C	G	C	G	-0.1734	-0.0201865	0.5834	0.615325	FALSE	TRUE	FALSE	yb12zg	10	63318234	0.24832	0.0174859	365314	7300	358014	outcome	TRUE	reported	textfile	10	65077994	0.0117	1.08e-49	14735	GCST90274782.csv	TRUE	reported	nQ4CcB	2	TRUE	0.014687581154311	219.617787219176	GCST90274782.csv-dat.xlsx
1248	rs7197943	A	C	A	C	0.0552	0.0190718	0.6522	0.324351	FALSE	FALSE	FALSE	yb12zg	16	64192298	0.293699	0.0181629	365314	7300	358014	outcome	TRUE	reported	textfile	16	64226202	0.0123	7.2e-06	14719	GCST90274782.csv	TRUE	reported	nQ4CcB	2	TRUE	0.00136645639344871	20.1376559711355	GCST90274782.csv-dat.xlsx
1249	rs72652919	A	G	A	G	0.2129	-0.00436895	0.0214	0.99381682	FALSE	FALSE	FALSE	yb12zg	4	74034605	0.96885	0.111879	365314	7300	358014	outcome	TRUE	reported	textfile	4	74900322	0.0462	4.06e-06	14249	GCST90274782.csv	TRUE	reported	nQ4CcB	2	TRUE	0.00148811407442721	21.2327579843598	GCST90274782.csv-dat.xlsx
1250	rs7636889	A	G	A	G	-0.0768	0.00648997	0.7593	0.200612	FALSE	FALSE	FALSE	yb12zg	3	56840005	0.759109	0.0211639	365314	7300	358014	outcome	TRUE	reported	textfile	3	56874033	0.0137	2.07e-08	14733	GCST90274782.csv	TRUE	reported	nQ4CcB	2	TRUE	0.0021284563829317	31.4211695658885	GCST90274782.csv-dat.xlsx
1251	rs77614235	A	T	A	T	-0.3159	-0.0416956	0.9769	0.9792275	FALSE	TRUE	FALSE	yb12zg	4	73828101	0.482987	0.0594371	365314	7300	358014	outcome	TRUE	reported	textfile	4	74693818	0.0436	4.31e-13	14722	GCST90274782.csv	TRUE	reported	nQ4CcB	2	TRUE	0.00355315045972892	52.48887563982	GCST90274782.csv-dat.xlsx
1252	rs7781261	A	G	A	G	-0.0675	-0.0231916	0.8155	0.159085	FALSE	FALSE	FALSE	yb12zg	7	112352629	0.317161	0.0231845	365314	7300	358014	outcome	TRUE	reported	textfile	7	111992684	0.0151	7.81e-06	14728	GCST90274782.csv	TRUE	reported	nQ4CcB	2	TRUE	0.00135494302082834	19.9799626356478	GCST90274782.csv-dat.xlsx
1253	rs78725599	T	C	T	C	-0.1238	0.029114	0.9384	0.0474438	FALSE	FALSE	FALSE	yb12zg	10	63129691	0.472838	0.0405561	365314	7300	358014	outcome	TRUE	reported	textfile	10	64889451	0.0263	2.51e-06	14288	GCST90274782.csv	TRUE	reported	nQ4CcB	2	TRUE	0.0015484078510345	22.1548593179854	GCST90274782.csv-dat.xlsx
1254	rs79649467	T	G	T	G	-0.1721	0.0334603	0.0605	0.9080261	FALSE	FALSE	FALSE	yb12zg	4	74015135	0.258306	0.0296003	365314	7300	358014	outcome	TRUE	reported	textfile	4	74880852	0.0276	4.5e-10	14288	GCST90274782.csv	TRUE	reported	nQ4CcB	2	TRUE	0.00271388790939897	38.8761080733384	GCST90274782.csv-dat.xlsx
1255	rs79962861	T	C	T	C	0.1338	-0.0416973	0.0769	0.9628426	FALSE	FALSE	FALSE	yb12zg	10	63587129	0.351621	0.0447661	365314	7300	358014	outcome	TRUE	reported	textfile	10	65346889	0.0254	1.38e-07	14288	GCST90274782.csv	TRUE	reported	nQ4CcB	2	TRUE	0.00193834341553909	27.7449532818999	GCST90274782.csv-dat.xlsx
1256	rs80151542	A	G	A	G	-0.1483	-0.0581119	0.9591	0.0438016	FALSE	FALSE	FALSE	yb12zg	10	63263006	0.164383	0.0417927	365314	7300	358014	outcome	TRUE	reported	textfile	10	65022766	0.0313	2.16e-06	14736	GCST90274782.csv	TRUE	reported	nQ4CcB	2	TRUE	0.00152108300229463	22.4457788484888	GCST90274782.csv-dat.xlsx
1257	rs9429422	T	C	T	C	0.0601	-0.0163738	0.2633	0.686998	FALSE	FALSE	FALSE	yb12zg	1	111924504	0.37248	0.0183596	365314	7300	358014	outcome	TRUE	reported	textfile	1	112467126	0.0135	8.51e-06	14288	GCST90274782.csv	TRUE	reported	nQ4CcB	2	TRUE	0.00138518560597797	19.8162106968235	GCST90274782.csv-dat.xlsx
1258	rs10031141	A	G	A	G	-0.392	0.0140481	0.594	0.368029	FALSE	FALSE	FALSE	fLg8n4	4	73728326	0.42529	0.0176201	365314	7300	358014	outcome	TRUE	reported	textfile	4	74594043	0.0119	1e-200	14296	GCST90274783.csv	TRUE	reported	awR1F8	2	TRUE	0.070548895603832	1084.96929961293	GCST90274783.csv-dat.xlsx
1259	rs10805066	C	G	C	G	0.1191	-0.0209174	0.6788	0.689248	FALSE	TRUE	FALSE	fLg8n4	4	73726673	0.263163	0.0186939	365314	7300	358014	outcome	TRUE	reported	textfile	4	74592390	0.0135	1.12e-18	14296	GCST90274783.csv	TRUE	reported	awR1F8	2	TRUE	0.00541481263155551	77.8207163533614	GCST90274783.csv-dat.xlsx
1260	rs10984957	A	C	A	C	-0.1024	-0.0127939	0.0754	0.9288338	FALSE	FALSE	FALSE	fLg8n4	9	120568058	0.699317	0.0331238	365314	7300	358014	outcome	TRUE	reported	textfile	9	123330336	0.0228	7.08e-06	14740	GCST90274783.csv	TRUE	reported	awR1F8	2	TRUE	0.00136659185054503	20.1683926543727	GCST90274783.csv-dat.xlsx
1261	rs112901770	A	G	A	G	0.2989	-0.0490383	0.0461	0.9485849	FALSE	FALSE	FALSE	fLg8n4	4	73758865	0.210421	0.0391552	365314	7300	358014	outcome	TRUE	reported	textfile	4	74624582	0.0326	4.79e-20	14296	GCST90274783.csv	TRUE	reported	awR1F8	2	TRUE	0.00584595909966034	84.0535127683716	GCST90274783.csv-dat.xlsx
1262	rs113112297	T	C	T	C	0.1773	0.0386878	0.1011	0.9274607	FALSE	FALSE	FALSE	fLg8n4	4	72995555	0.242497	0.0331013	365314	7300	358014	outcome	TRUE	reported	textfile	4	73861272	0.0201	1.14e-18	14296	GCST90274783.csv	TRUE	reported	awR1F8	2	TRUE	0.00541319299284259	77.7973125066148	GCST90274783.csv-dat.xlsx
1263	rs113948964	A	G	A	G	0.1532	-0.0368901	0.0659	0.9273251	FALSE	FALSE	FALSE	fLg8n4	4	74111520	0.264076	0.0330317	365314	7300	358014	outcome	TRUE	reported	textfile	4	74977237	0.0255	1.88e-09	14296	GCST90274783.csv	TRUE	reported	awR1F8	2	TRUE	0.00251841626985259	36.0891296124538	GCST90274783.csv-dat.xlsx
1264	rs115123327	A	G	A	G	0.2906	-0.0765948	0.0347	0.99142137	FALSE	FALSE	FALSE	fLg8n4	4	73523186	0.432241	0.0975278	365314	7300	358014	outcome	TRUE	reported	textfile	4	74388903	0.0407	9.33e-13	14296	GCST90274783.csv	TRUE	reported	awR1F8	2	TRUE	0.00355338201141856	50.9731696151925	GCST90274783.csv-dat.xlsx
1265	rs11547311	T	C	T	C	0.1285	0.0455522	0.0649	0.9748499	FALSE	FALSE	FALSE	fLg8n4	16	2172285	0.404297	0.0546207	365314	7300	358014	outcome	TRUE	reported	textfile	16	2222286	0.0272	2.31e-06	13232	GCST90274783.csv	TRUE	reported	awR1F8	2	TRUE	0.00168387961351465	22.3153035715523	GCST90274783.csv-dat.xlsx
1266	rs115540267	T	C	T	C	-0.2003	0.0677315	0.033	0.9781967	FALSE	FALSE	FALSE	fLg8n4	4	73789830	0.257984	0.0598774	365314	7300	358014	outcome	TRUE	reported	textfile	4	74655547	0.0367	4.82e-08	14743	GCST90274783.csv	TRUE	reported	awR1F8	2	TRUE	0.00201635653899461	29.7831652212654	GCST90274783.csv-dat.xlsx
1267	rs11598331	A	G	A	G	0.0791	-0.0355053	0.1233	0.9290728	FALSE	FALSE	FALSE	fLg8n4	10	119591855	0.285373	0.0332345	365314	7300	358014	outcome	TRUE	reported	textfile	10	121351367	0.0179	9.92e-06	14737	GCST90274783.csv	TRUE	reported	awR1F8	2	TRUE	0.00132331346994373	19.5248614918318	GCST90274783.csv-dat.xlsx
1268	rs116018952	C	G	C	G	-0.311	-0.101	0.0171	0.00592992999999997	FALSE	TRUE	FALSE	fLg8n4	4	73838096	0.37873	0.114742	365314	7300	358014	outcome	TRUE	reported	textfile	4	74703813	0.056	2.8e-08	13809	GCST90274783.csv	TRUE	reported	awR1F8	2	TRUE	0.00222850486771903	30.8376886478576	GCST90274783.csv-dat.xlsx
1269	rs116652333	T	C	T	C	-0.1438	-0.0957934	0.9622	0.00878943	FALSE	FALSE	FALSE	fLg8n4	7	93461362	0.299446	0.09232	365314	7300	358014	outcome	TRUE	reported	textfile	7	93090674	0.0324	9.07e-06	14744	GCST90274783.csv	TRUE	reported	awR1F8	2	TRUE	0.0013342358059062	19.6955828024624	GCST90274783.csv-dat.xlsx
1270	rs117109857	C	G	C	G	0.1897	-0.082189	0.0242	0.00836928999999997	FALSE	TRUE	FALSE	fLg8n4	21	37727584	0.382618	0.0941364	365314	7300	358014	outcome	TRUE	reported	textfile	21	39099887	0.0415	4.85e-06	14743	GCST90274783.csv	TRUE	reported	awR1F8	2	TRUE	0.00141526421619793	20.8919774791055	GCST90274783.csv-dat.xlsx
1271	rs118177380	A	G	A	G	0.2275	-0.128929	0.0188	0.99098483	FALSE	FALSE	FALSE	fLg8n4	11	106660308	0.153079	0.09024	365314	7300	358014	outcome	TRUE	reported	textfile	11	106531034	0.051	8.17e-06	14296	GCST90274783.csv	TRUE	reported	awR1F8	2	TRUE	0.00138996490923561	19.8958128943777	GCST90274783.csv-dat.xlsx
1272	rs118180952	A	G	A	G	-0.2057	-0.11433	0.9784	0.00834056	FALSE	FALSE	FALSE	fLg8n4	16	3082211	0.22717	0.0946689	365314	7300	358014	outcome	TRUE	reported	textfile	16	3132212	0.0455	6.16e-06	13677	GCST90274783.csv	TRUE	reported	awR1F8	2	TRUE	0.00149212922199769	20.4353593076033	GCST90274783.csv-dat.xlsx
1273	rs11944104	A	C	A	C	-0.272	0.00332832	0.9761	0.00819358	FALSE	FALSE	FALSE	fLg8n4	4	73846576	0.972054	0.0950086	365314	7300	358014	outcome	TRUE	reported	textfile	4	74712293	0.0421	1.04e-10	14255	GCST90274783.csv	TRUE	reported	awR1F8	2	TRUE	0.00291968860840636	41.7361783801909	GCST90274783.csv-dat.xlsx
1274	rs12075	A	G	A	G	0.0816	-0.0161483	0.5554	0.467043	FALSE	FALSE	FALSE	fLg8n4	1	159205564	0.344743	0.0170911	365314	7300	358014	outcome	TRUE	reported	textfile	1	159175354	0.0115	1.29e-12	14741	GCST90274783.csv	TRUE	reported	awR1F8	2	TRUE	0.00340390063304824	50.3414487196635	GCST90274783.csv-dat.xlsx
1275	rs12480971	T	C	T	C	-0.1011	-0.0665721	0.0744	0.9348012	FALSE	FALSE	FALSE	fLg8n4	20	47068557	0.0510728	0.0341243	365314	7300	358014	outcome	TRUE	reported	textfile	20	45697196	0.0225	7.01e-06	14729	GCST90274783.csv	TRUE	reported	awR1F8	2	TRUE	0.00136889174141799	20.1873029080951	GCST90274783.csv-dat.xlsx
1276	rs12506479	T	C	T	C	-0.0638	-0.0175736	0.7324	0.26385	FALSE	FALSE	FALSE	fLg8n4	4	73726444	0.363969	0.0193578	365314	7300	358014	outcome	TRUE	reported	textfile	4	74592161	0.0136	2.72e-06	14296	GCST90274783.csv	TRUE	reported	awR1F8	2	TRUE	0.00153702512284865	22.0040578957891	GCST90274783.csv-dat.xlsx
1277	rs12650864	T	G	T	G	-0.1586	0.0395221	0.7504	0.25499	FALSE	FALSE	FALSE	fLg8n4	4	73658107	0.0436335	0.0195887	365314	7300	358014	outcome	TRUE	reported	textfile	4	74523824	0.0134	2.55e-32	14740	GCST90274783.csv	TRUE	reported	awR1F8	2	TRUE	0.00941437099842748	140.067648583466	GCST90274783.csv-dat.xlsx
1278	rs13114291	A	G	A	G	0.1576	0.0885202	0.9456	0.0337438	FALSE	FALSE	FALSE	fLg8n4	4	73621117	0.0626975	0.0475574	365314	7300	358014	outcome	TRUE	reported	textfile	4	74486834	0.0274	8.83e-09	14742	GCST90274783.csv	TRUE	reported	awR1F8	2	TRUE	0.00223914056097556	33.0790004002926	GCST90274783.csv-dat.xlsx
1279	rs13150103	T	C	T	C	-0.1347	0.0123506	0.1556	0.865223	FALSE	FALSE	FALSE	fLg8n4	4	73663125	0.621062	0.0249837	365314	7300	358014	outcome	TRUE	reported	textfile	4	74528842	0.0171	3.35e-15	14296	GCST90274783.csv	TRUE	reported	awR1F8	2	TRUE	0.00432162922898851	62.0414885093136	GCST90274783.csv-dat.xlsx
1280	rs142702207	T	C	T	C	-0.1882	-0.0583424	0.0296	0.9829181	FALSE	FALSE	FALSE	fLg8n4	11	86917211	0.373359	0.0655387	365314	7300	358014	outcome	TRUE	reported	textfile	11	86628253	0.0419	7.07e-06	14249	GCST90274783.csv	TRUE	reported	awR1F8	2	TRUE	0.00141387928406018	20.1720590163655	GCST90274783.csv-dat.xlsx
1281	rs144620567	T	C	T	C	0.1887	-0.0522844	0.9761	0.0172952	FALSE	FALSE	FALSE	fLg8n4	7	115843390	0.428477	0.0660323	365314	7300	358014	outcome	TRUE	reported	textfile	7	115483444	0.0426	9.44e-06	14738	GCST90274783.csv	TRUE	reported	awR1F8	2	TRUE	0.00132956093048235	19.6184938545318	GCST90274783.csv-dat.xlsx
1282	rs146841131	A	G	A	G	-0.2502	-0.0403908	0.96	0.0187622	FALSE	FALSE	FALSE	fLg8n4	4	73615010	0.523623	0.0633312	365314	7300	358014	outcome	TRUE	reported	textfile	4	74480727	0.0446	2.02e-08	14726	GCST90274783.csv	TRUE	reported	awR1F8	2	TRUE	0.0021325192828845	31.4663164477777	GCST90274783.csv-dat.xlsx
1283	rs149900441	T	C	T	C	-0.2732	-0.103783	0.0204	0.9564948	FALSE	FALSE	FALSE	fLg8n4	4	71736776	0.01367	0.0420886	365314	7300	358014	outcome	TRUE	reported	textfile	4	72602493	0.0569	1.58e-06	13809	GCST90274783.csv	TRUE	reported	awR1F8	2	TRUE	0.00166667222199958	23.0501604312515	GCST90274783.csv-dat.xlsx
1284	rs17147002	A	G	A	G	-0.0538	-0.00597032	0.5826	0.432707	FALSE	FALSE	FALSE	fLg8n4	7	88666198	0.727259	0.017118	365314	7300	358014	outcome	TRUE	reported	textfile	7	88295512	0.0119	6.15e-06	14734	GCST90274783.csv	TRUE	reported	awR1F8	2	TRUE	0.00138531300763657	20.4367425137399	GCST90274783.csv-dat.xlsx
1285	rs17811212	A	G	A	G	0.1855	0.0162517	0.0755	0.9414369	FALSE	FALSE	FALSE	fLg8n4	4	73886172	0.653004	0.0361475	365314	7300	358014	outcome	TRUE	reported	textfile	4	74751889	0.0232	1.29e-15	14296	GCST90274783.csv	TRUE	reported	awR1F8	2	TRUE	0.00445204456940618	63.9221091540161	GCST90274783.csv-dat.xlsx
1286	rs181216093	T	C	T	C	-0.8975	-0.0141675	0.0073	0.9884929	FALSE	FALSE	FALSE	fLg8n4	4	73795487	0.861502	0.0812065	365314	7300	358014	outcome	TRUE	reported	textfile	4	74661204	0.0791	7.73e-30	13465	GCST90274783.csv	TRUE	reported	awR1F8	2	TRUE	0.00947058846566828	128.721601830874	GCST90274783.csv-dat.xlsx
1287	rs182381042	A	G	A	G	-0.3831	-0.0148874	0.0074	0.9989043	FALSE	FALSE	FALSE	fLg8n4	8	92826729	0.954346	0.260041	365314	7300	358014	outcome	TRUE	reported	textfile	8	93838957	0.0799	1.63e-06	12935	GCST90274783.csv	TRUE	reported	awR1F8	2	TRUE	0.00177416137265432	22.9860099234559	GCST90274783.csv-dat.xlsx
1288	rs184103539	T	C	T	C	-0.1603	-0.0158974	0.039	0.9256138	FALSE	FALSE	FALSE	fLg8n4	1	221976321	0.620273	0.032086	365314	7300	358014	outcome	TRUE	reported	textfile	1	222149663	0.0351	4.95e-06	12841	GCST90274783.csv	TRUE	reported	awR1F8	2	TRUE	0.00162162015479489	20.8537981067255	GCST90274783.csv-dat.xlsx
1289	rs187025837	T	C	T	C	-0.3629	-0.0518027	0.9769	0.0221769	FALSE	FALSE	FALSE	fLg8n4	4	73861081	0.378681	0.0588447	365314	7300	358014	outcome	TRUE	reported	textfile	4	74726798	0.0447	4.72e-16	14736	GCST90274783.csv	TRUE	reported	awR1F8	2	TRUE	0.00445288108270606	65.9022045525518	GCST90274783.csv-dat.xlsx
1290	rs1957067	C	G	C	G	-0.2791	0.0143376	0.765	0.77034	FALSE	TRUE	FALSE	fLg8n4	4	73846814	0.478919	0.0202497	365314	7300	358014	outcome	TRUE	reported	textfile	4	74712531	0.0141	3.33e-87	14296	GCST90274783.csv	TRUE	reported	awR1F8	2	TRUE	0.0266762171206569	391.76053665786	GCST90274783.csv-dat.xlsx
1291	rs2367442	A	G	A	G	0.0832	0.0151201	0.2329	0.777953	FALSE	FALSE	FALSE	fLg8n4	4	73951126	0.461497	0.0205328	365314	7300	358014	outcome	TRUE	reported	textfile	4	74816843	0.015	2.91e-08	14296	GCST90274783.csv	TRUE	reported	awR1F8	2	TRUE	0.00214741499658461	30.7612070384878	GCST90274783.csv-dat.xlsx
1292	rs28630000	A	G	A	G	-0.4613	-0.297082	0.987	0.00227955	FALSE	FALSE	FALSE	fLg8n4	4	73847024	0.101922	0.181634	365314	7300	358014	outcome	TRUE	reported	textfile	4	74712741	0.0611	4.36e-14	12800	GCST90274783.csv	TRUE	reported	awR1F8	2	TRUE	0.00443348049483636	56.9923578799311	GCST90274783.csv-dat.xlsx
1293	rs3184504	T	C	T	C	0.0679	-0.0544726	0.4766	0.591419	FALSE	FALSE	FALSE	fLg8n4	12	111446804	0.00155761	0.0172179	365314	7300	358014	outcome	TRUE	reported	textfile	12	111884608	0.0131	2.18e-07	11793	GCST90274783.csv	TRUE	reported	awR1F8	2	TRUE	0.00227292140176553	26.8610693476118	GCST90274783.csv-dat.xlsx
1294	rs34080302	T	G	T	G	0.0605	0.00573853	0.715	0.304789	FALSE	FALSE	FALSE	fLg8n4	14	88936198	0.75592	0.0184612	365314	7300	358014	outcome	TRUE	reported	textfile	14	89402542	0.0131	3.87e-06	14296	GCST90274783.csv	TRUE	reported	awR1F8	2	TRUE	0.00148972517388006	21.3259013675645	GCST90274783.csv-dat.xlsx
1295	rs34858592	A	G	A	G	0.1739	-0.0452212	0.8707	0.0972538	FALSE	FALSE	FALSE	fLg8n4	4	73883584	0.121041	0.029167	365314	7300	358014	outcome	TRUE	reported	textfile	4	74749301	0.0198	1.59e-18	14296	GCST90274783.csv	TRUE	reported	awR1F8	2	TRUE	0.00536682193239723	77.1272810854014	GCST90274783.csv-dat.xlsx
1296	rs374784992	A	G	A	G	0.1333	-0.0662555	0.9401	0.0754154	FALSE	FALSE	FALSE	fLg8n4	4	118663884	0.0404045	0.0323262	365314	7300	358014	outcome	TRUE	reported	textfile	4	119585039	0.0298	7.71e-06	11768	GCST90274783.csv	TRUE	reported	awR1F8	2	TRUE	0.00169741215529881	20.0057093534778	GCST90274783.csv-dat.xlsx
1297	rs4694174	A	T	A	T	-0.157	0.020484	0.0346	0.00721718999999998	FALSE	TRUE	FALSE	fLg8n4	4	73517146	0.838984	0.10081	365314	7300	358014	outcome	TRUE	reported	textfile	4	74382863	0.0336	2.97e-06	14739	GCST90274783.csv	TRUE	reported	awR1F8	2	TRUE	0.00147914201174946	21.8304060979448	GCST90274783.csv-dat.xlsx
1298	rs545114	A	G	A	G	-0.0558	0.0137452	0.6634	0.394949	FALSE	FALSE	FALSE	fLg8n4	3	15040689	0.431545	0.0174753	365314	7300	358014	outcome	TRUE	reported	textfile	3	15082196	0.0125	8.04e-06	14743	GCST90274783.csv	TRUE	reported	awR1F8	2	TRUE	0.00134982010006913	19.9245927108458	GCST90274783.csv-dat.xlsx
1299	rs55704092	A	G	A	G	-0.1921	-0.126178	0.0785	0.9769975	FALSE	FALSE	FALSE	fLg8n4	4	73766724	0.0277728	0.0573412	365314	7300	358014	outcome	TRUE	reported	textfile	4	74632441	0.0253	3.13e-14	14296	GCST90274783.csv	TRUE	reported	awR1F8	2	TRUE	0.00401653242628467	57.6438428653574	GCST90274783.csv-dat.xlsx
1300	rs574432935	A	T	A	T	0.3432	-0.0784547	0.9894	0.985824	FALSE	TRUE	FALSE	fLg8n4	10	35196996	0.28392	0.0732157	365314	7300	358014	outcome	TRUE	reported	textfile	10	35485924	0.0692	7.07e-07	12778	GCST90274783.csv	TRUE	reported	awR1F8	2	TRUE	0.00192125182927803	24.5931630303159	GCST90274783.csv-dat.xlsx
1301	rs6829551	T	C	T	C	0.0868	0.0323533	0.7663	0.213552	FALSE	FALSE	FALSE	fLg8n4	4	73307998	0.11845	0.0207218	365314	7300	358014	outcome	TRUE	reported	textfile	4	74173715	0.014	5.65e-10	14744	GCST90274783.csv	TRUE	reported	awR1F8	2	TRUE	0.00260038261613103	38.434785675529	GCST90274783.csv-dat.xlsx
[truncated: 2,741 more rows]
