# Supplementary material for: The causal role of circulating inflammatory markers in osteoporosis: a bidirectional Mendelian randomized study
Source: Front Immunol. 2024 Jul 18;15:1412298. doi: 10.3389/fimmu.2024.1412298 (PMC11291241; doi:10.3389/fimmu.2024.1412298)
Supplement: Supplementary file 1 [file DataSheet_1.zip › supplementary material/CIM-OSTEOPOROSIS /GCST90274758.csv.csv]

id.exposure	id.outcome	outcome	exposure	nsnp	b_MR Egger	se_MR Egger	pval_MR Egger	estimate_MR Egger	b_Weighted median	se_Weighted median	pval_Weighted median	estimate_Weighted median	b_Inverse variance weighted	se_Inverse variance weighted	pval_Inverse variance weighted	estimate_Inverse variance weighted	b_Weighted mode	se_Weighted mode	pval_Weighted mode	estimate_Weighted mode	b_Simple mode	se_Simple mode	pval_Simple mode	estimate_Simple mode	correct_causal_direction	steiger_pval	Value_Power	F	R2	Q_Inverse variance weighted	Q_df_Inverse variance weighted	Q_pval_Inverse variance weighted	egger_intercept	se	pval	outliers	global_test_p
DwUVsW	h9P9al	outcome	GCST90274758.csv	20	0.00140475024887199	0.189711520069384	0.994173436152106	1.00 (0.69-1.45)	0.0907397790454988	0.0882013359978895	0.303583021181742	1.09 (0.92-1.30)	0.0266914473924177	0.057994520783746	0.645343354462402	1.03 (0.92-1.15)	0.113958882527224	0.119360023265194	0.351694991415965	1.12 (0.89-1.42)	0.126333891895097	0.166297142475218	0.456764476272783	1.13 (0.82-1.57)	TRUE	1.73449420825174e-113	0.0753823252579608	28.4013675435144	0.040962094680574	26.7571765833051	19	0.110437488180724	0.00245279451075537	0.0170775457131432	0.887390841445733		0.113
