# Supplementary material for: The causal role of circulating inflammatory markers in osteoporosis: a bidirectional Mendelian randomized study
Source: Front Immunol. 2024 Jul 18;15:1412298. doi: 10.3389/fimmu.2024.1412298 (PMC11291241; doi:10.3389/fimmu.2024.1412298)
Supplement: Supplementary file 1 [file DataSheet_1.zip › supplementary material/CIM-OSTEOPOROSIS /GCST90274759.csv.csv]

id.exposure	id.outcome	outcome	exposure	nsnp	b_MR Egger	se_MR Egger	pval_MR Egger	estimate_MR Egger	b_Weighted median	se_Weighted median	pval_Weighted median	estimate_Weighted median	b_Inverse variance weighted	se_Inverse variance weighted	pval_Inverse variance weighted	estimate_Inverse variance weighted	b_Weighted mode	se_Weighted mode	pval_Weighted mode	estimate_Weighted mode	b_Simple mode	se_Simple mode	pval_Simple mode	estimate_Simple mode	correct_causal_direction	steiger_pval	Value_Power	F	R2	Q_Inverse variance weighted	Q_df_Inverse variance weighted	Q_pval_Inverse variance weighted	egger_intercept	se	pval	outliers	global_test_p
rYKnET	Em901J	outcome	GCST90274759.csv	47	0.000969422427265444	0.0452946994087518	0.983019154839406	1.00 (0.92-1.09)	0.0593178344695522	0.0396718685790417	0.134859250915865	1.06 (0.98-1.15)	0.0154265260582068	0.0303136684211916	0.610824627796613	1.02 (0.96-1.08)	0.0345670949534294	0.0352810449904114	0.3323276799234	1.04 (0.97-1.11)	0.0440926426302837	0.0716313103249143	0.541225400409296	1.05 (0.91-1.20)	TRUE	0	0.0987997047341387	74.2796078144353	0.235788316223458	63.5480860798428	46	0.0440444942723361	0.00296053275548047	0.00684151817523547	0.667277590529708		0.058
