# Supplementary material for: The causal role of circulating inflammatory markers in osteoporosis: a bidirectional Mendelian randomized study
Source: Front Immunol. 2024 Jul 18;15:1412298. doi: 10.3389/fimmu.2024.1412298 (PMC11291241; doi:10.3389/fimmu.2024.1412298)
Supplement: Supplementary file 1 [file DataSheet_1.zip › supplementary material/CIM-OSTEOPOROSIS /GCST90274760.csv.csv]

id.exposure	id.outcome	outcome	exposure	nsnp	b_MR Egger	se_MR Egger	pval_MR Egger	estimate_MR Egger	b_Weighted median	se_Weighted median	pval_Weighted median	estimate_Weighted median	b_Inverse variance weighted	se_Inverse variance weighted	pval_Inverse variance weighted	estimate_Inverse variance weighted	b_Weighted mode	se_Weighted mode	pval_Weighted mode	estimate_Weighted mode	b_Simple mode	se_Simple mode	pval_Simple mode	estimate_Simple mode	correct_causal_direction	steiger_pval	Value_Power	F	R2	Q_Inverse variance weighted	Q_df_Inverse variance weighted	Q_pval_Inverse variance weighted	egger_intercept	se	pval	outliers	global_test_p
SEQsqk	mzgtmU	outcome	GCST90274760.csv	34	0.0889208670831091	0.0748681633324088	0.243693190145343	1.09 (0.94-1.27)	0.0558868935162659	0.0623057712588877	0.369730764199524	1.06 (0.94-1.19)	0.103798120931455	0.0413886032412553	0.0121453998566933	1.11 (1.02-1.20)	0.014942097081202	0.0799451886515223	0.852880049722083	1.02 (0.87-1.19)	0.0258073848297713	0.114438630017307	0.822971116154048	1.03 (0.82-1.28)	TRUE	4.34595228731366e-153	0.669117622209048	21.463311218018	0.0661197483274785	24.8764452221624	33	0.844295435117809	0.00204632444494517	0.00858125307608871	0.813041337515764		0.827
