# Supplementary material for: The causal role of circulating inflammatory markers in osteoporosis: a bidirectional Mendelian randomized study
Source: Front Immunol. 2024 Jul 18;15:1412298. doi: 10.3389/fimmu.2024.1412298 (PMC11291241; doi:10.3389/fimmu.2024.1412298)
Supplement: Supplementary file 1 [file DataSheet_1.zip › supplementary material/CIM-OSTEOPOROSIS /GCST90274761.csv.csv]

id.exposure	id.outcome	outcome	exposure	nsnp	b_MR Egger	se_MR Egger	pval_MR Egger	estimate_MR Egger	b_Weighted median	se_Weighted median	pval_Weighted median	estimate_Weighted median	b_Inverse variance weighted	se_Inverse variance weighted	pval_Inverse variance weighted	estimate_Inverse variance weighted	b_Weighted mode	se_Weighted mode	pval_Weighted mode	estimate_Weighted mode	b_Simple mode	se_Simple mode	pval_Simple mode	estimate_Simple mode	correct_causal_direction	steiger_pval	Value_Power	F	R2	Q_Inverse variance weighted	Q_df_Inverse variance weighted	Q_pval_Inverse variance weighted	egger_intercept	se	pval	outliers	global_test_p
BCa5Gq	HoJi8V	outcome	GCST90274761.csv	14	0.343461462556154	0.194936007394824	0.103512936674037	1.41 (0.96-2.07)	0.00141143699157089	0.105324799467438	0.989308025418989	1.00 (0.81-1.23)	0.0537619952400639	0.0750356922003904	0.473691537124465	1.06 (0.91-1.22)	0.0284469940757063	0.140585699327073	0.842778325757135	1.03 (0.78-1.36)	0.061615680605579	0.158341572843154	0.70347818772957	1.06 (0.78-1.45)	TRUE	2.55972144350314e-63	0.121839800147925	22.0546319838332	0.0273012901757464	14.8865367430216	13	0.314489523544584	-0.0293750417123585	0.018212168557071	0.132730929886321		0.322
