# Supplementary material for: The causal role of circulating inflammatory markers in osteoporosis: a bidirectional Mendelian randomized study
Source: Front Immunol. 2024 Jul 18;15:1412298. doi: 10.3389/fimmu.2024.1412298 (PMC11291241; doi:10.3389/fimmu.2024.1412298)
Supplement: Supplementary file 1 [file DataSheet_1.zip › supplementary material/CIM-OSTEOPOROSIS /GCST90274762.csv.csv]

id.exposure	id.outcome	outcome	exposure	nsnp	b_MR Egger	se_MR Egger	pval_MR Egger	estimate_MR Egger	b_Weighted median	se_Weighted median	pval_Weighted median	estimate_Weighted median	b_Inverse variance weighted	se_Inverse variance weighted	pval_Inverse variance weighted	estimate_Inverse variance weighted	b_Weighted mode	se_Weighted mode	pval_Weighted mode	estimate_Weighted mode	b_Simple mode	se_Simple mode	pval_Simple mode	estimate_Simple mode	correct_causal_direction	steiger_pval	Value_Power	F	R2	Q_Inverse variance weighted	Q_df_Inverse variance weighted	Q_pval_Inverse variance weighted	egger_intercept	se	pval	outliers	global_test_p
A7LkWw	9E5uk2	outcome	GCST90274762.csv	41	0.0122030172386643	0.12482362808523	0.922621939719745	1.01 (0.79-1.29)	0.0413571749572564	0.0683831010139912	0.545320878027372	1.04 (0.91-1.19)	0.0153400211314231	0.0482332809613762	0.75045603498916	1.02 (0.92-1.12)	0.0555437803173753	0.106640013812533	0.605340696800499	1.06 (0.86-1.30)	0.0555437803173753	0.129360704408726	0.669957001018389	1.06 (0.82-1.36)	TRUE	2.40977280325606e-193	0.0637605116760855	23.0220682765882	0.0683875296433687	46.737044483958	40	0.21526261740544	0.00032656981561108	0.0117746319601699	0.978014921336667		0.233
