# Supplementary material for: The causal role of circulating inflammatory markers in osteoporosis: a bidirectional Mendelian randomized study
Source: Front Immunol. 2024 Jul 18;15:1412298. doi: 10.3389/fimmu.2024.1412298 (PMC11291241; doi:10.3389/fimmu.2024.1412298)
Supplement: Supplementary file 1 [file DataSheet_1.zip › supplementary material/CIM-OSTEOPOROSIS /GCST90274763.csv.csv]

id.exposure	id.outcome	outcome	exposure	nsnp	b_MR Egger	se_MR Egger	pval_MR Egger	estimate_MR Egger	b_Weighted median	se_Weighted median	pval_Weighted median	estimate_Weighted median	b_Inverse variance weighted	se_Inverse variance weighted	pval_Inverse variance weighted	estimate_Inverse variance weighted	b_Weighted mode	se_Weighted mode	pval_Weighted mode	estimate_Weighted mode	b_Simple mode	se_Simple mode	pval_Simple mode	estimate_Simple mode	correct_causal_direction	steiger_pval	Value_Power	F	R2	Q_Inverse variance weighted	Q_df_Inverse variance weighted	Q_pval_Inverse variance weighted	egger_intercept	se	pval	outliers	global_test_p
iEulkS	gnGbGC	outcome	GCST90274763.csv	25	0.176458225424494	0.101561897423942	0.0956833011060184	1.19 (0.98-1.46)	0.084141202945466	0.0766080603649005	0.27205886670662	1.09 (0.94-1.26)	0.0722967731592563	0.0527547472274876	0.170552210470589	1.07 (0.97-1.19)	0.127583755286031	0.0911388320969206	0.174342649496695	1.14 (0.95-1.36)	-0.0396164798132448	0.133155460528221	0.768629293117434	0.96 (0.74-1.25)	TRUE	1.3658288706604e-140	0.296166527892784	27.063434879287	0.0495458786348325	17.9317795850505	24	0.806305159186327	-0.0122498990730296	0.0102064237459052	0.242272769415941		0.808
