# Supplementary material for: The causal role of circulating inflammatory markers in osteoporosis: a bidirectional Mendelian randomized study
Source: Front Immunol. 2024 Jul 18;15:1412298. doi: 10.3389/fimmu.2024.1412298 (PMC11291241; doi:10.3389/fimmu.2024.1412298)
Supplement: Supplementary file 1 [file DataSheet_1.zip › supplementary material/CIM-OSTEOPOROSIS /GCST90274764.csv.csv]

id.exposure	id.outcome	outcome	exposure	nsnp	b_MR Egger	se_MR Egger	pval_MR Egger	estimate_MR Egger	b_Weighted median	se_Weighted median	pval_Weighted median	estimate_Weighted median	b_Inverse variance weighted	se_Inverse variance weighted	pval_Inverse variance weighted	estimate_Inverse variance weighted	b_Weighted mode	se_Weighted mode	pval_Weighted mode	estimate_Weighted mode	b_Simple mode	se_Simple mode	pval_Simple mode	estimate_Simple mode	correct_causal_direction	steiger_pval	Value_Power	F	R2	Q_Inverse variance weighted	Q_df_Inverse variance weighted	Q_pval_Inverse variance weighted	egger_intercept	se	pval	outliers	global_test_p
uvC9oY	1MYwqS	outcome	GCST90274764.csv	38	0.129770279698543	0.0844960447446632	0.133327023986635	1.14 (0.96-1.34)	-0.0260967726286072	0.0603045420212909	0.665196617231732	0.97 (0.87-1.10)	-0.026374110921292	0.0383324268509261	0.49142976176126	0.97 (0.90-1.05)	0.078169573618329	0.0751558352061723	0.305042719518958	1.08 (0.93-1.25)	-0.154312670443372	0.143343501549972	0.288662561990343	0.86 (0.65-1.14)	TRUE	1.80752640653545e-287	0.107206258441002	36.8603359973241	0.0980965181524028	48.9708310047198	37	0.0900568927047334	-0.0190913629452553	0.00895547502961413	0.0399175487834842	NA	0.023
