# Supplementary material for: The causal role of circulating inflammatory markers in osteoporosis: a bidirectional Mendelian randomized study
Source: Front Immunol. 2024 Jul 18;15:1412298. doi: 10.3389/fimmu.2024.1412298 (PMC11291241; doi:10.3389/fimmu.2024.1412298)
Supplement: Supplementary file 1 [file DataSheet_1.zip › supplementary material/CIM-OSTEOPOROSIS /GCST90274765.csv.csv]

id.exposure	id.outcome	outcome	exposure	nsnp	b_MR Egger	se_MR Egger	pval_MR Egger	estimate_MR Egger	b_Weighted median	se_Weighted median	pval_Weighted median	estimate_Weighted median	b_Inverse variance weighted	se_Inverse variance weighted	pval_Inverse variance weighted	estimate_Inverse variance weighted	b_Weighted mode	se_Weighted mode	pval_Weighted mode	estimate_Weighted mode	b_Simple mode	se_Simple mode	pval_Simple mode	estimate_Simple mode	correct_causal_direction	steiger_pval	Value_Power	F	R2	Q_Inverse variance weighted	Q_df_Inverse variance weighted	Q_pval_Inverse variance weighted	egger_intercept	se	pval	outliers	global_test_p
dx0dFZ	VBLYwQ	outcome	GCST90274765.csv	54	-0.0416047110162714	0.059885576819256	0.490312990188117	0.96 (0.85-1.08)	-0.0430789595301259	0.0516113360470387	0.40389780108554	0.96 (0.87-1.06)	-0.0140620927035823	0.0343960354190519	0.68266524288768	0.99 (0.92-1.05)	-0.0479388334710231	0.0510284724500937	0.351760368265809	0.95 (0.86-1.05)	-0.203642637188179	0.102573927683842	0.0522933771373709	0.82 (0.67-1.00)	TRUE	0	0.0722021923989654	35.5076486144522	0.134458785929994	72.5517001936266	53	0.0384727818737381	0.00396339620047553	0.00703166441715561	0.575415310676225	rs6486995, rs9271375	0.001
