# Supplementary material for: The causal role of circulating inflammatory markers in osteoporosis: a bidirectional Mendelian randomized study
Source: Front Immunol. 2024 Jul 18;15:1412298. doi: 10.3389/fimmu.2024.1412298 (PMC11291241; doi:10.3389/fimmu.2024.1412298)
Supplement: Supplementary file 1 [file DataSheet_1.zip › supplementary material/CIM-OSTEOPOROSIS /GCST90274766.csv.csv]

id.exposure	id.outcome	outcome	exposure	nsnp	b_MR Egger	se_MR Egger	pval_MR Egger	estimate_MR Egger	b_Weighted median	se_Weighted median	pval_Weighted median	estimate_Weighted median	b_Inverse variance weighted	se_Inverse variance weighted	pval_Inverse variance weighted	estimate_Inverse variance weighted	b_Weighted mode	se_Weighted mode	pval_Weighted mode	estimate_Weighted mode	b_Simple mode	se_Simple mode	pval_Simple mode	estimate_Simple mode	correct_causal_direction	steiger_pval	Value_Power	F	R2	Q_Inverse variance weighted	Q_df_Inverse variance weighted	Q_pval_Inverse variance weighted	egger_intercept	se	pval	outliers	global_test_p
ivZ1wP	CGd5vd	outcome	GCST90274766.csv	37	0.0385121552000013	0.121198845379698	0.752555052103503	1.04 (0.82-1.32)	-0.0128739578037019	0.0659651063009536	0.84526522792543	0.99 (0.87-1.12)	0.0278103035450137	0.0467935523653813	0.552298683019899	1.03 (0.94-1.13)	-0.0135086306461282	0.131390960271462	0.918682385557825	0.99 (0.76-1.28)	-0.0631253377156558	0.131405816946469	0.633860282282868	0.94 (0.73-1.21)	TRUE	3.85046695028169e-193	0.0951857922803531	25.3961225164912	0.0664841109502509	33.5109604927842	36	0.587552511796525	-0.00100211518539999	0.0104690059491315	0.924287272898733		0.597
