# Supplementary material for: The causal role of circulating inflammatory markers in osteoporosis: a bidirectional Mendelian randomized study
Source: Front Immunol. 2024 Jul 18;15:1412298. doi: 10.3389/fimmu.2024.1412298 (PMC11291241; doi:10.3389/fimmu.2024.1412298)
Supplement: Supplementary file 1 [file DataSheet_1.zip › supplementary material/CIM-OSTEOPOROSIS /GCST90274767.csv.csv]

id.exposure	id.outcome	outcome	exposure	nsnp	b_MR Egger	se_MR Egger	pval_MR Egger	estimate_MR Egger	b_Weighted median	se_Weighted median	pval_Weighted median	estimate_Weighted median	b_Inverse variance weighted	se_Inverse variance weighted	pval_Inverse variance weighted	estimate_Inverse variance weighted	b_Weighted mode	se_Weighted mode	pval_Weighted mode	estimate_Weighted mode	b_Simple mode	se_Simple mode	pval_Simple mode	estimate_Simple mode	correct_causal_direction	steiger_pval	Value_Power	F	R2	Q_Inverse variance weighted	Q_df_Inverse variance weighted	Q_pval_Inverse variance weighted	egger_intercept	se	pval	outliers	global_test_p
Q1dq9T	z5zWTD	outcome	GCST90274767.csv	52	0.0474990472879664	0.035801368746631	0.190622950345889	1.05 (0.98-1.12)	0.0410301935982269	0.0344330430193944	0.233420636752447	1.04 (0.97-1.11)	0.0425651906507383	0.024667896613147	0.0844320385758943	1.04 (0.99-1.10)	0.0289876380757947	0.0306649652388268	0.34896221234449	1.03 (0.97-1.09)	0.0393032550026533	0.0649873013112673	0.54800429545079	1.04 (0.92-1.18)	TRUE	0	0.507751175376858	81.9420082238985	0.284426701570454	69.0792443960571	51	0.0466615196273721	-0.0013176627468892	0.00686892828276117	0.848652738677087	NA	0.043
