# Supplementary material for: The causal role of circulating inflammatory markers in osteoporosis: a bidirectional Mendelian randomized study
Source: Front Immunol. 2024 Jul 18;15:1412298. doi: 10.3389/fimmu.2024.1412298 (PMC11291241; doi:10.3389/fimmu.2024.1412298)
Supplement: Supplementary file 1 [file DataSheet_1.zip › supplementary material/CIM-OSTEOPOROSIS /GCST90274768.csv.csv]

id.exposure	id.outcome	outcome	exposure	nsnp	b_MR Egger	se_MR Egger	pval_MR Egger	estimate_MR Egger	b_Weighted median	se_Weighted median	pval_Weighted median	estimate_Weighted median	b_Inverse variance weighted	se_Inverse variance weighted	pval_Inverse variance weighted	estimate_Inverse variance weighted	b_Weighted mode	se_Weighted mode	pval_Weighted mode	estimate_Weighted mode	b_Simple mode	se_Simple mode	pval_Simple mode	estimate_Simple mode	correct_causal_direction	steiger_pval	Value_Power	F	R2	Q_Inverse variance weighted	Q_df_Inverse variance weighted	Q_pval_Inverse variance weighted	egger_intercept	se	pval	outliers	global_test_p
UseiZT	SmLsb8	outcome	GCST90274768.csv	113	0.010676160879922	0.0238776025422649	0.655659440996586	1.01 (0.96-1.06)	0.00488153751676012	0.0225106020717244	0.828321316540059	1.00 (0.96-1.05)	-0.00332473613338168	0.0137577738570233	0.809041795571116	1.00 (0.97-1.02)	0.00902047177419618	0.0210666577447735	0.669337172988813	1.01 (0.97-1.05)	0.0434503704312541	0.0464110208096276	0.351180395818526	1.04 (0.95-1.14)	TRUE	0	0.0564929787895958	90.1589445829316	0.702251880842658	129.694406416255	112	0.121166348263978	-0.00313386997780929	0.00418811570126247	0.455875722941374		0.111
