# Supplementary material for: The causal role of circulating inflammatory markers in osteoporosis: a bidirectional Mendelian randomized study
Source: Front Immunol. 2024 Jul 18;15:1412298. doi: 10.3389/fimmu.2024.1412298 (PMC11291241; doi:10.3389/fimmu.2024.1412298)
Supplement: Supplementary file 1 [file DataSheet_1.zip › supplementary material/CIM-OSTEOPOROSIS /GCST90274769.csv.csv]

id.exposure	id.outcome	outcome	exposure	nsnp	b_MR Egger	se_MR Egger	pval_MR Egger	estimate_MR Egger	b_Weighted median	se_Weighted median	pval_Weighted median	estimate_Weighted median	b_Inverse variance weighted	se_Inverse variance weighted	pval_Inverse variance weighted	estimate_Inverse variance weighted	b_Weighted mode	se_Weighted mode	pval_Weighted mode	estimate_Weighted mode	b_Simple mode	se_Simple mode	pval_Simple mode	estimate_Simple mode	correct_causal_direction	steiger_pval	Value_Power	F	R2	Q_Inverse variance weighted	Q_df_Inverse variance weighted	Q_pval_Inverse variance weighted	egger_intercept	se	pval	outliers	global_test_p
5rKFCW	y5iu40	outcome	GCST90274769.csv	39	-0.0443591142082637	0.10951372229856	0.687769346218942	0.96 (0.77-1.19)	-0.0514707327305786	0.0697500735001693	0.460556456145795	0.95 (0.83-1.09)	-0.0540915955740198	0.0482186104938875	0.261947853829414	0.95 (0.86-1.04)	-0.00544497018331858	0.135297825554456	0.968109041063855	0.99 (0.76-1.30)	-0.0133666336078606	0.134849232144837	0.921561838266028	0.99 (0.76-1.29)	TRUE	2.99914320799974e-186	0.213841276625168	22.9941797980639	0.0667931548323768	39.4978987482934	38	0.402866928375158	-0.000971278762080989	0.00973317418692755	0.921049355203546		0.416
