# Supplementary material for: The causal role of circulating inflammatory markers in osteoporosis: a bidirectional Mendelian randomized study
Source: Front Immunol. 2024 Jul 18;15:1412298. doi: 10.3389/fimmu.2024.1412298 (PMC11291241; doi:10.3389/fimmu.2024.1412298)
Supplement: Supplementary file 1 [file DataSheet_1.zip › supplementary material/CIM-OSTEOPOROSIS /GCST90274770.csv.csv]

id.exposure	id.outcome	outcome	exposure	nsnp	b_MR Egger	se_MR Egger	pval_MR Egger	estimate_MR Egger	b_Weighted median	se_Weighted median	pval_Weighted median	estimate_Weighted median	b_Inverse variance weighted	se_Inverse variance weighted	pval_Inverse variance weighted	estimate_Inverse variance weighted	b_Weighted mode	se_Weighted mode	pval_Weighted mode	estimate_Weighted mode	b_Simple mode	se_Simple mode	pval_Simple mode	estimate_Simple mode	correct_causal_direction	steiger_pval	Value_Power	F	R2	Q_Inverse variance weighted	Q_df_Inverse variance weighted	Q_pval_Inverse variance weighted	egger_intercept	se	pval	outliers	global_test_p
RtN9Fv	uoPhMZ	outcome	GCST90274770.csv	76	0.0906340504205126	0.0336180550687752	0.00868306584613456	1.09 (1.03-1.17)	0.088467103309943	0.033420620325064	0.00811898010210503	1.09 (1.02-1.17)	0.0578781788896343	0.0194278592959514	0.00289065173832813	1.06 (1.02-1.10)	0.0827860581039619	0.0297711585959511	0.00685382948000764	1.09 (1.02-1.15)	0.0739252739703502	0.0602765185034947	0.223871312770606	1.08 (0.96-1.21)	TRUE	0	0.83872120331729	64.2395347768119	0.336508853714335	83.2522309081672	75	0.240548360039984	-0.00613753107894503	0.00500669548132302	0.224136552774655		0.277
