# Supplementary material for: The causal role of circulating inflammatory markers in osteoporosis: a bidirectional Mendelian randomized study
Source: Front Immunol. 2024 Jul 18;15:1412298. doi: 10.3389/fimmu.2024.1412298 (PMC11291241; doi:10.3389/fimmu.2024.1412298)
Supplement: Supplementary file 1 [file DataSheet_1.zip › supplementary material/CIM-OSTEOPOROSIS /GCST90274771.csv.csv]

id.exposure	id.outcome	outcome	exposure	nsnp	b_MR Egger	se_MR Egger	pval_MR Egger	estimate_MR Egger	b_Weighted median	se_Weighted median	pval_Weighted median	estimate_Weighted median	b_Inverse variance weighted	se_Inverse variance weighted	pval_Inverse variance weighted	estimate_Inverse variance weighted	b_Weighted mode	se_Weighted mode	pval_Weighted mode	estimate_Weighted mode	b_Simple mode	se_Simple mode	pval_Simple mode	estimate_Simple mode	correct_causal_direction	steiger_pval	Value_Power	F	R2	Q_Inverse variance weighted	Q_df_Inverse variance weighted	Q_pval_Inverse variance weighted	egger_intercept	se	pval	outliers	global_test_p
mDFXCb	gb2C7j	outcome	GCST90274771.csv	47	0.0390489472762113	0.0770664948664236	0.614845065499254	1.04 (0.89-1.21)	0.0445893141925551	0.0548573704661434	0.41631973738182	1.05 (0.94-1.16)	0.0324702010074631	0.0339583244668277	0.338982339052685	1.03 (0.97-1.10)	0.0913761597501699	0.0716172979895261	0.208397758989255	1.10 (0.95-1.26)	-0.115572686553204	0.130623883009834	0.380879773641461	0.89 (0.69-1.15)	TRUE	0	0.165965746270543	36.7360582621167	0.121786917738897	59.8578745784431	46	0.0824432420407433	-0.000835425383152969	0.00842888712777699	0.921487535327952	rs34826779, rs61865960	<0.001
