# Supplementary material for: The causal role of circulating inflammatory markers in osteoporosis: a bidirectional Mendelian randomized study
Source: Front Immunol. 2024 Jul 18;15:1412298. doi: 10.3389/fimmu.2024.1412298 (PMC11291241; doi:10.3389/fimmu.2024.1412298)
Supplement: Supplementary file 1 [file DataSheet_1.zip › supplementary material/CIM-OSTEOPOROSIS /GCST90274772.csv.csv]

id.exposure	id.outcome	outcome	exposure	nsnp	b_MR Egger	se_MR Egger	pval_MR Egger	estimate_MR Egger	b_Weighted median	se_Weighted median	pval_Weighted median	estimate_Weighted median	b_Inverse variance weighted	se_Inverse variance weighted	pval_Inverse variance weighted	estimate_Inverse variance weighted	b_Weighted mode	se_Weighted mode	pval_Weighted mode	estimate_Weighted mode	b_Simple mode	se_Simple mode	pval_Simple mode	estimate_Simple mode	correct_causal_direction	steiger_pval	Value_Power	F	R2	Q_Inverse variance weighted	Q_df_Inverse variance weighted	Q_pval_Inverse variance weighted	egger_intercept	se	pval	outliers	global_test_p
AsyRzV	9ystVu	outcome	GCST90274772.csv	53	-0.0234294623645941	0.042465483430256	0.583543241377676	0.98 (0.90-1.06)	-0.0376409183498198	0.0391151505852436	0.335893678849835	0.96 (0.89-1.04)	-0.0318982752169519	0.0235720319925108	0.175983595235207	0.97 (0.92-1.01)	-0.0358258370275728	0.0364547786618334	0.330282328517034	0.96 (0.90-1.04)	-0.083849865913211	0.0613388815153757	0.177508163581417	0.92 (0.82-1.04)	TRUE	0	0.276822722746575	71.6281386449131	0.25923535456737	59.377242500452	52	0.224686366395126	-0.00159648111603666	0.00641274611231795	0.804395959887977		0.251
