# Supplementary material for: The causal role of circulating inflammatory markers in osteoporosis: a bidirectional Mendelian randomized study
Source: Front Immunol. 2024 Jul 18;15:1412298. doi: 10.3389/fimmu.2024.1412298 (PMC11291241; doi:10.3389/fimmu.2024.1412298)
Supplement: Supplementary file 1 [file DataSheet_1.zip › supplementary material/CIM-OSTEOPOROSIS /GCST90274773.csv.csv]

id.exposure	id.outcome	outcome	exposure	nsnp	b_MR Egger	se_MR Egger	pval_MR Egger	estimate_MR Egger	b_Weighted median	se_Weighted median	pval_Weighted median	estimate_Weighted median	b_Inverse variance weighted	se_Inverse variance weighted	pval_Inverse variance weighted	estimate_Inverse variance weighted	b_Weighted mode	se_Weighted mode	pval_Weighted mode	estimate_Weighted mode	b_Simple mode	se_Simple mode	pval_Simple mode	estimate_Simple mode	correct_causal_direction	steiger_pval	Value_Power	F	R2	Q_Inverse variance weighted	Q_df_Inverse variance weighted	Q_pval_Inverse variance weighted	egger_intercept	se	pval	outliers	global_test_p
6AN6SP	pIGZUo	outcome	GCST90274773.csv	48	0.113317475803339	0.105428814914872	0.288058896940174	1.12 (0.91-1.38)	0.0541400997796105	0.0608148494802023	0.373334486810007	1.06 (0.94-1.19)	0.0451476906461687	0.0382467109490045	0.237827930146764	1.05 (0.97-1.13)	0.0965075164064791	0.163547527079291	0.557957871220404	1.10 (0.80-1.52)	0.0640617606604316	0.155624522730451	0.682472290303403	1.07 (0.79-1.45)	TRUE	5.13053408414126e-296	0.238481687295768	29.078836488115	0.100036449296985	55.1377890577365	47	0.19402202702179	-0.00676459440696721	0.00961088430356461	0.485075741675867	rs35162819	0.03
