# Supplementary material for: The causal role of circulating inflammatory markers in osteoporosis: a bidirectional Mendelian randomized study
Source: Front Immunol. 2024 Jul 18;15:1412298. doi: 10.3389/fimmu.2024.1412298 (PMC11291241; doi:10.3389/fimmu.2024.1412298)
Supplement: Supplementary file 1 [file DataSheet_1.zip › supplementary material/CIM-OSTEOPOROSIS /GCST90274774.csv.csv]

id.exposure	id.outcome	outcome	exposure	nsnp	b_MR Egger	se_MR Egger	pval_MR Egger	estimate_MR Egger	b_Weighted median	se_Weighted median	pval_Weighted median	estimate_Weighted median	b_Inverse variance weighted	se_Inverse variance weighted	pval_Inverse variance weighted	estimate_Inverse variance weighted	b_Weighted mode	se_Weighted mode	pval_Weighted mode	estimate_Weighted mode	b_Simple mode	se_Simple mode	pval_Simple mode	estimate_Simple mode	correct_causal_direction	steiger_pval	Value_Power	F	R2	Q_Inverse variance weighted	Q_df_Inverse variance weighted	Q_pval_Inverse variance weighted	egger_intercept	se	pval	outliers	global_test_p
iZjcFb	7pxpIF	outcome	GCST90274774.csv	73	0.0625196837217091	0.0342521002721151	0.0721647217652819	1.06 (1.00-1.14)	0.036819100249205	0.0284739866450835	0.195983906567414	1.04 (0.98-1.10)	0.0221327746172238	0.0179873050730932	0.218522499702987	1.02 (0.99-1.06)	0.0259964374594246	0.0264640393808029	0.32922643087313	1.03 (0.97-1.08)	-0.0156119956557506	0.0585858392404159	0.790630710333138	0.98 (0.88-1.10)	TRUE	0	0.268247925031592	99.519394236862	0.492042302214928	92.4243613100498	72	0.0528551560712727	-0.00948114815781463	0.00649021207040383	0.148471350481016		0.055
