# Supplementary material for: The causal role of circulating inflammatory markers in osteoporosis: a bidirectional Mendelian randomized study
Source: Front Immunol. 2024 Jul 18;15:1412298. doi: 10.3389/fimmu.2024.1412298 (PMC11291241; doi:10.3389/fimmu.2024.1412298)
Supplement: Supplementary file 1 [file DataSheet_1.zip › supplementary material/CIM-OSTEOPOROSIS /GCST90274775.csv.csv]

id.exposure	id.outcome	outcome	exposure	nsnp	b_MR Egger	se_MR Egger	pval_MR Egger	estimate_MR Egger	b_Weighted median	se_Weighted median	pval_Weighted median	estimate_Weighted median	b_Inverse variance weighted	se_Inverse variance weighted	pval_Inverse variance weighted	estimate_Inverse variance weighted	b_Weighted mode	se_Weighted mode	pval_Weighted mode	estimate_Weighted mode	b_Simple mode	se_Simple mode	pval_Simple mode	estimate_Simple mode	correct_causal_direction	steiger_pval	Value_Power	F	R2	Q_Inverse variance weighted	Q_df_Inverse variance weighted	Q_pval_Inverse variance weighted	egger_intercept	se	pval	outliers	global_test_p
7xEYi8	PbBrzq	outcome	GCST90274775.csv	72	-0.0640898786055227	0.0604621432314864	0.292788405123559	0.94 (0.83-1.06)	0.0528144654098845	0.0434754601582182	0.224438200429172	1.05 (0.97-1.15)	0.000694970018552346	0.0311004812818012	0.982171989607968	1.00 (0.94-1.06)	0.0290568601602024	0.0499959090786475	0.562956448603497	1.03 (0.93-1.14)	0.0881276273874254	0.0830905758784471	0.292456764174592	1.09 (0.93-1.29)	TRUE	0	0.050076761758554	37.8331138313601	0.190004817934345	95.8969511380283	71	0.0261951768060604	0.00820003066702712	0.00657201467735207	0.21629170424766	rs111476793	0.004
