# Supplementary material for: The causal role of circulating inflammatory markers in osteoporosis: a bidirectional Mendelian randomized study
Source: Front Immunol. 2024 Jul 18;15:1412298. doi: 10.3389/fimmu.2024.1412298 (PMC11291241; doi:10.3389/fimmu.2024.1412298)
Supplement: Supplementary file 1 [file DataSheet_1.zip › supplementary material/CIM-OSTEOPOROSIS /GCST90274776.csv.csv]

id.exposure	id.outcome	outcome	exposure	nsnp	b_MR Egger	se_MR Egger	pval_MR Egger	estimate_MR Egger	b_Weighted median	se_Weighted median	pval_Weighted median	estimate_Weighted median	b_Inverse variance weighted	se_Inverse variance weighted	pval_Inverse variance weighted	estimate_Inverse variance weighted	b_Weighted mode	se_Weighted mode	pval_Weighted mode	estimate_Weighted mode	b_Simple mode	se_Simple mode	pval_Simple mode	estimate_Simple mode	correct_causal_direction	steiger_pval	Value_Power	F	R2	Q_Inverse variance weighted	Q_df_Inverse variance weighted	Q_pval_Inverse variance weighted	egger_intercept	se	pval	outliers	global_test_p
efokyE	J2O9Oz	outcome	GCST90274776.csv	33	-0.0656833366342739	0.116420391065347	0.576683708749674	0.94 (0.75-1.18)	0.00491777303924915	0.0683672049740871	0.942656218650253	1.00 (0.88-1.15)	-0.0560613911929403	0.0446615961645802	0.209388648657524	0.95 (0.87-1.03)	-0.0197515620298943	0.0827937128516316	0.812965206788849	0.98 (0.83-1.15)	-0.0146474700563297	0.125365672980026	0.907718684387092	0.99 (0.77-1.26)	TRUE	2.61197346401303e-216	0.245587506252805	32.0734513041139	0.0741433673132872	41.1055474185528	32	0.129896336953459	0.00110222619478648	0.011964956686816	0.927194491787621		0.14
