# Supplementary material for: The causal role of circulating inflammatory markers in osteoporosis: a bidirectional Mendelian randomized study
Source: Front Immunol. 2024 Jul 18;15:1412298. doi: 10.3389/fimmu.2024.1412298 (PMC11291241; doi:10.3389/fimmu.2024.1412298)
Supplement: Supplementary file 1 [file DataSheet_1.zip › supplementary material/CIM-OSTEOPOROSIS /GCST90274777.csv.csv]

id.exposure	id.outcome	outcome	exposure	nsnp	b_MR Egger	se_MR Egger	pval_MR Egger	estimate_MR Egger	b_Weighted median	se_Weighted median	pval_Weighted median	estimate_Weighted median	b_Inverse variance weighted	se_Inverse variance weighted	pval_Inverse variance weighted	estimate_Inverse variance weighted	b_Weighted mode	se_Weighted mode	pval_Weighted mode	estimate_Weighted mode	b_Simple mode	se_Simple mode	pval_Simple mode	estimate_Simple mode	correct_causal_direction	steiger_pval	Value_Power	F	R2	Q_Inverse variance weighted	Q_df_Inverse variance weighted	Q_pval_Inverse variance weighted	egger_intercept	se	pval	outliers	global_test_p
If6nSf	JhF9NT	outcome	GCST90274777.csv	105	-0.0136289067580965	0.0263393648591673	0.605962083092608	0.99 (0.94-1.04)	-0.00411900694518964	0.0270480087249712	0.878962127892758	1.00 (0.94-1.05)	0.00868470373974328	0.0167471317233381	0.604054651457236	1.01 (0.98-1.04)	-0.00694159723266463	0.0253775214929868	0.784985781617996	0.99 (0.94-1.04)	-0.0526259997734078	0.0450176161086152	0.245072463988151	0.95 (0.87-1.04)	TRUE	0	0.0830825148832534	71.009277032902	0.511185304085135	107.916979690848	104	0.376623781896359	0.00445730797651553	0.00401202406385335	0.269160518896871		0.408
