# Supplementary material for: The causal role of circulating inflammatory markers in osteoporosis: a bidirectional Mendelian randomized study
Source: Front Immunol. 2024 Jul 18;15:1412298. doi: 10.3389/fimmu.2024.1412298 (PMC11291241; doi:10.3389/fimmu.2024.1412298)
Supplement: Supplementary file 1 [file DataSheet_1.zip › supplementary material/CIM-OSTEOPOROSIS /GCST90274778.csv.csv]

id.exposure	id.outcome	outcome	exposure	nsnp	b_MR Egger	se_MR Egger	pval_MR Egger	estimate_MR Egger	b_Weighted median	se_Weighted median	pval_Weighted median	estimate_Weighted median	b_Inverse variance weighted	se_Inverse variance weighted	pval_Inverse variance weighted	estimate_Inverse variance weighted	b_Weighted mode	se_Weighted mode	pval_Weighted mode	estimate_Weighted mode	b_Simple mode	se_Simple mode	pval_Simple mode	estimate_Simple mode	correct_causal_direction	steiger_pval	Value_Power	F	R2	Q_Inverse variance weighted	Q_df_Inverse variance weighted	Q_pval_Inverse variance weighted	egger_intercept	se	pval	outliers	global_test_p
pyvRAX	Hgbeml	outcome	GCST90274778.csv	61	0.0161730987950865	0.0731130563056749	0.825695275141671	1.02 (0.88-1.17)	0.0162674286594203	0.0486972251957317	0.738339960569245	1.02 (0.92-1.12)	-0.039853401780556	0.0322759863895474	0.216916322305657	0.96 (0.90-1.02)	0.0281612179207038	0.0642463162606371	0.662719801630104	1.03 (0.91-1.17)	-0.00676934428513043	0.0930897247993825	0.94227200752744	0.99 (0.83-1.19)	TRUE	0	0.229601906611291	30.5644692144059	0.132832792264046	71.8621002360097	60	0.140359738830348	-0.00644069145609497	0.00735457809716608	0.384723361121771	rs635634	0.033
