# Supplementary material for: The causal role of circulating inflammatory markers in osteoporosis: a bidirectional Mendelian randomized study
Source: Front Immunol. 2024 Jul 18;15:1412298. doi: 10.3389/fimmu.2024.1412298 (PMC11291241; doi:10.3389/fimmu.2024.1412298)
Supplement: Supplementary file 1 [file DataSheet_1.zip › supplementary material/CIM-OSTEOPOROSIS /GCST90274779.csv.csv]

id.exposure	id.outcome	outcome	exposure	nsnp	b_MR Egger	se_MR Egger	pval_MR Egger	estimate_MR Egger	b_Weighted median	se_Weighted median	pval_Weighted median	estimate_Weighted median	b_Inverse variance weighted	se_Inverse variance weighted	pval_Inverse variance weighted	estimate_Inverse variance weighted	b_Weighted mode	se_Weighted mode	pval_Weighted mode	estimate_Weighted mode	b_Simple mode	se_Simple mode	pval_Simple mode	estimate_Simple mode	correct_causal_direction	steiger_pval	Value_Power	F	R2	Q_Inverse variance weighted	Q_df_Inverse variance weighted	Q_pval_Inverse variance weighted	egger_intercept	se	pval	outliers	global_test_p
nnLjcs	zA7EsJ	outcome	GCST90274779.csv	40	0.0143478774264894	0.0747091236867599	0.848725767824042	1.01 (0.88-1.17)	0.0142432127843715	0.0585770981084898	0.807886667938841	1.01 (0.90-1.14)	-0.0319126802631007	0.0451076718874081	0.479269551654603	0.97 (0.89-1.06)	0.0255878504817895	0.0545514278896667	0.641638963328055	1.03 (0.92-1.14)	0.0722602261101908	0.105050785618359	0.495612004033558	1.07 (0.87-1.32)	TRUE	0	0.152300089399392	42.5846007650319	0.118705812210325	59.2052023024024	39	0.0199949048505596	-0.0073357931825923	0.00941628328588557	0.440772739315099	NA	0.031
