# Supplementary material for: The causal role of circulating inflammatory markers in osteoporosis: a bidirectional Mendelian randomized study
Source: Front Immunol. 2024 Jul 18;15:1412298. doi: 10.3389/fimmu.2024.1412298 (PMC11291241; doi:10.3389/fimmu.2024.1412298)
Supplement: Supplementary file 1 [file DataSheet_1.zip › supplementary material/CIM-OSTEOPOROSIS /GCST90274780.csv.csv]

id.exposure	id.outcome	outcome	exposure	nsnp	b_MR Egger	se_MR Egger	pval_MR Egger	estimate_MR Egger	b_Weighted median	se_Weighted median	pval_Weighted median	estimate_Weighted median	b_Inverse variance weighted	se_Inverse variance weighted	pval_Inverse variance weighted	estimate_Inverse variance weighted	b_Weighted mode	se_Weighted mode	pval_Weighted mode	estimate_Weighted mode	b_Simple mode	se_Simple mode	pval_Simple mode	estimate_Simple mode	correct_causal_direction	steiger_pval	Value_Power	F	R2	Q_Inverse variance weighted	Q_df_Inverse variance weighted	Q_pval_Inverse variance weighted	egger_intercept	se	pval	outliers	global_test_p
5Sgsl9	K30kxt	outcome	GCST90274780.csv	38	-0.0309300411631294	0.100064923228392	0.759027562611603	0.97 (0.80-1.18)	0.0211179455641136	0.0646216273696091	0.743823867891427	1.02 (0.90-1.16)	-0.00794698956525623	0.0509745772723514	0.876111026229	0.99 (0.90-1.10)	0.051787399549571	0.0922724812776472	0.578014705563022	1.05 (0.88-1.26)	0.0308711504240915	0.128800046234419	0.811899076977125	1.03 (0.80-1.33)	TRUE	2.28251045656532e-247	0.0544402597100629	31.5002206290539	0.0845304071747393	57.218677651468	37	0.0180205376761699	0.00250925337136987	0.00935865182955893	0.790136391131063	rs28564530	0.002
