# Supplementary material for: The causal role of circulating inflammatory markers in osteoporosis: a bidirectional Mendelian randomized study
Source: Front Immunol. 2024 Jul 18;15:1412298. doi: 10.3389/fimmu.2024.1412298 (PMC11291241; doi:10.3389/fimmu.2024.1412298)
Supplement: Supplementary file 1 [file DataSheet_1.zip › supplementary material/CIM-OSTEOPOROSIS /GCST90274781.csv.csv]

id.exposure	id.outcome	outcome	exposure	nsnp	b_MR Egger	se_MR Egger	pval_MR Egger	estimate_MR Egger	b_Weighted median	se_Weighted median	pval_Weighted median	estimate_Weighted median	b_Inverse variance weighted	se_Inverse variance weighted	pval_Inverse variance weighted	estimate_Inverse variance weighted	b_Weighted mode	se_Weighted mode	pval_Weighted mode	estimate_Weighted mode	b_Simple mode	se_Simple mode	pval_Simple mode	estimate_Simple mode	correct_causal_direction	steiger_pval	Value_Power	F	R2	Q_Inverse variance weighted	Q_df_Inverse variance weighted	Q_pval_Inverse variance weighted	egger_intercept	se	pval	outliers	global_test_p
dx0dFZ	VBLYwQ	outcome	GCST90274781.csv	55	-0.00572253270305756	0.0875953625467395	0.948157714187076	0.99 (0.84-1.18)	-0.0928314804381866	0.059177458073592	0.116718638769364	0.91 (0.81-1.02)	-0.0942756659389045	0.0356713579431716	0.00822004379768045	0.91 (0.85-0.98)	-0.0215136102483069	0.0887113768329036	0.809301882873166	0.98 (0.82-1.16)	-0.139047537466426	0.125239911458659	0.271811092424633	0.87 (0.68-1.11)	TRUE	0	0.784433062655935	32.625471660617	0.127291514362921	68.5511112346265	54	0.0878709277057615	-0.0104618340090616	0.00920167478246169	0.260674013821144		0.089
